# Supplementary material for: Comprehensive screening for drugs that modify radiation-induced immune responses
Source: Br J Cancer. 2022 Feb 19;126(12):1815–23. doi: 10.1038/s41416-021-01688-0 (PMC9174493; doi:10.1038/s41416-021-01688-0)
Supplement: Supplementary file 4 — Supplementary Table 1 [file 41416_2021_1688_MOESM4_ESM.xlsx]

## Sheet: Supplementary Table 1
Supplementary Table 1. Detailed information regarding the library of chemical drugs and the screening results
NCCN	Catalog Number	Product Name	Plate Location	Rack Number	ISRE_10µM	ISRE_3µM	ISRE_1µM	ISRE_0.3µM	ISRE_0.1µM	ISRE_10µM+RT	ISRE_3µM+RT	ISRE_1µM+RT	ISRE_0.3µM+RT	ISRE_0.1µM+RT	NFkB_10µM	NFkB_3µM	NFkB_1µM	NFkB_0.3µM	NFkB_0.1µM	NFkB_0.03µM	NFkB_10µM+RT	NFkB_3µM+RT	NFkB_1µM+RT	NFkB_0.3µM+RT	NFkB_0.1µM+RT	Target	Pathway	Information	M.w.	CAS Number	DMSO (mg/mL)Max Solubility	DMSO (mM)Max Solubility	water (mg/mL)Max Solubility	water (mM)Max Solubility	URL	Formula	Form	Synonyms	SMILES
NCCN-0001	S1005	Axitinib	a2	L2000-01	1.34527	1.24006	2.27652	1.66935	1.21583	0.410616	0.37269	0.833178	0.988703	0.975427	1.11486	1.1246	1.24917	1.14318	0.960503	0.941283	0.862866	0.82424	0.968202	0.979571	1.00522	c-Kit,PDGFR,VEGFR	Protein Tyrosine Kinase	Axitinib is a multi-target inhibitor of VEGFR1, VEGFR2, VEGFR3, PDGFRβ and c-Kit with IC50 of 0.1 nM, 0.2 nM, 0.1-0.3 nM, 1.6 nM and 1.7 nM in Porcine aorta endothelial cells, respectively.	386.47	319460-85-0	35	90.5633	<1		http://selleckchem.com/products/Axitinib.html	C22H18N4OS	free base	AG 013736	CNC(=O)C1=CC=CC=C1SC2=CC3=C(C=C2)C(=N[NH]3)\C=C\C4=CC=CC=N4
NCCN-0002	S1011	Afatinib (BIBW2992)	b2	L2000-01	0.916033	0.67159	0.717264	0.729828	0.745753	0.742522	0.804564	0.845652	1.02865	0.920663	0.79294	0.776754	1.04971	1.13164	1.02148	1.04287	0.76396	0.782153	0.83539	0.890974	0.86798	EGFR,HER2	Protein Tyrosine Kinase	Afatinib (BIBW2992) inhibits EGFR/ErbB irreversibly in vitro with IC50 of 0.5, 0.4, 10, 14, 1 nM for EGFRwt, EGFR L858R , EGFR L858R/T790M ErbB2 (HER2) and ErbB4 (HER4), respectively.	485.94	439081-18-2	97	199.613	<1		http://selleckchem.com/products/BIBW2992.html	C24H25ClFN5O3	Free Base	N/A	CN(C)C/C=C/C(=O)NC1=CC2=C(NC3=CC=C(F)C(=C3)Cl)N=CN=C2C=C1OC4CCOC4
NCCN-0003	S1013	Bortezomib (PS-341)	c2	L2000-01	0.959589	0	0	0	1.07171	0	0	0	0	0.285018	2.85575	0	0	0	4.01124	1.30639	0	0	0	0	2.74787	Proteasome	Proteases	Bortezomib (PS-341) is a potent 20S proteasome inhibitor with Ki of 0.6 nM. It exhibits favorable selectivity towards tumor cells over normal cells.	384.24	179324-69-7	76	197.793	<1		http://selleckchem.com/products/Bortezomib.html	C19H25BN4O4	Free Base	LDP-341, MLM341	CC(C)CC(NC(=O)C(CC1=CC=CC=C1)NC(=O)C2=NC=CN=C2)B(O)O
NCCN-0004	S1021	Dasatinib	d2	L2000-01	0.382349	0.383098	0.495105	0.497492	0.613789	0.159293	0.187143	0.185875	0.26918	0.358419	0.917069	0.938833	1.14892	1.13131	1.14547	1.19403	0.91352	0.715497	0.628998	0.698645	0.735357	Bcr-Abl,c-Kit,Src	Angiogenesis	Dasatinib is a novel, potent and multi-targeted inhibitor that targets Abl, Src and c-Kit, with IC50 of <1 nM, 0.8 nM and 79 nM in cell-free assays, respectively.	488.01	302962-49-8	98	200.816	<1		http://selleckchem.com/products/Dasatinib.html	C22H26ClN7O2S	free base	BMS-354825	CC1=NC(=CC(=N1)N2CCN(CCO)CC2)NC3=NC=C(S3)C(=O)NC4=C(Cl)C=CC=C4C
NCCN-0005	S1022	Ridaforolimus (Deforolimus, MK-8669)	e2	L2000-01	0.911639	1.28263	1.20269	1.17505	1.17653	0.619145	0.612319	0.66577	0.67265	0.660878	1.07418	1.14762	1.3421	1.29017	1.16637	1.35591	1.22162	0.939773	0.930462	0.954299	0.939563	mTOR	PI3K/Akt/mTOR	Ridaforolimus (Deforolimus, MK-8669) is a selective mTOR inhibitor with IC50 of 0.2 nM in HT-1080 cell line while not classified as a prodrug, mTOR inhibition and FKBP12 binding is similar to rapamycin. Phase 3.	990.21	572924-54-0	198	199.958	<1		http://selleckchem.com/products/Deforolimus.html	C53H84NO14P	free base	AP23573	COC1CC(CCC1O[P](C)(C)=O)CC(C)C2CC(=O)C(C)\C=C(C)\C(O)C(OC)C(=O)C(C)CC(C)/C=C/C=C/C=C(C)/C(CC3CCC(C)C(O)(O3)C(=O)C(=O)N4CCCCC4C(=O)O2)OC
NCCN-0006	S1025	Gefitinib (ZD1839)	f2	L2000-01	1.17293	0.769704	0.971722	1.09592	0.852455	0.868799	0.891447	0.825818	0.899664	0.861824	0.916448	0.809356	1.25845	1.15519	1.08519	1.34692	1.04683	0.912113	0.844646	0.967893	0.893467	EGFR	Protein Tyrosine Kinase	Gefitinib (ZD-1839) is an EGFR inhibitor for Tyr1173, Tyr992, Tyr1173 and Tyr992 in the NR6wtEGFR and NR6W cells with IC50 of 37 nM, 37nM, 26 nM and 57 nM, respectively.	446.9	184475-35-2	89	199.15	<1		http://selleckchem.com/products/Gefitinib.html	C22H24ClFN4O3	free base	N/A	COC1=C(OCCCN2CCOCC2)C=C3C(=NC=NC3=C1)NC4=CC=C(F)C(=C4)Cl
NCCN-0007	S1026	Imatinib Mesylate (STI571)	g2	L2000-01	1.2364	1.01726	1.09529	1.02484	0.890012	0.87419	0.857552	0.802762	0.909438	0.884799	0.815046	0.774491	1.13502	1.11846	0.948096	0.91956	0.961028	0.81483	0.832358	0.902194	0.862778	Bcr-Abl,c-Kit,PDGFR	Protein Tyrosine Kinase	Imatinib Mesylate (STI571) is an orally bioavailability mesylate salt of Imatinib, which is a multi-target inhibitor of v-Abl, c-Kit and PDGFR with IC50 of 0.6 μM, 0.1 μM and 0.1 μM in cell-free or cell-based assays, respectively.	589.71	220127-57-1	118	200.098	118	200.098	http://selleckchem.com/products/Imatinib-Mesylate.html	C30H35N7O4S	Mesylate	CGP-57148B, ST-1571 Mesylate	CN1CCN(CC1)CC2=CC=C(C=C2)C(=O)NC3=CC=C(C)C(=C3)NC4=NC=CC(=N4)C5=CC=CN=C5.C[S](O)(=O)=O
NCCN-0008	S1028	Lapatinib (GW-572016) Ditosylate	h2	L2000-01	1.76347	0.991932	0.854098	0.777954	0.858929	1.15522	1.15526	0.952342	0.978272	0.937188	1.14773	0.957376	0.923725	1.01974	0.964701	0.948764	0.971847	1.07264	0.92846	1.06219	1.03442	EGFR,HER2	Protein Tyrosine Kinase	Lapatinib (GW-572016) Ditosylate is a potent EGFR and ErbB2 inhibitor with IC50 of 10.8 and 9.2 nM in cell-free assays, respectively.	925.46	388082-77-7	100	108.054	<1		http://selleckchem.com/products/Lapatinib-Ditosylate.html	C43H42ClFN4O10S3	Ditosylat	N/A	CC1=CC=C(C=C1)[S](O)(=O)=O.CC2=CC=C(C=C2)[S](O)(=O)=O.C[S](=O)(=O)CCNCC3=CC=C(O3)C4=CC=C5N=CN=C(NC6=CC=C(OCC7=CC=CC(=C7)F)C(=C6)Cl)C5=C4
NCCN-0009	S1030	Panobinostat (LBH589)	a3	L2000-01	2.72766	0	0	0	0	0	0	0	0	0	5.80187	0	0	0	0	0.890112	0	0	0	0	0	HDAC	Epigenetics	Panobinostat (LBH589) is a novel broad-spectrum HDAC inhibitor with IC50 of 5 nM in a cell-free assay. Phase 3.	349.43	404950-80-7	69	197.464	<1		http://selleckchem.com/products/LBH-589.html	C21H23N3O2	Free Base	NVP-LBH589	CC1=C(CCNCC2=CC=C(\C=C\C(=O)NO)C=C2)C3=C([NH]1)C=CC=C3
NCCN-0010	S1033	Nilotinib (AMN-107)	b3	L2000-01	0.779859	0.823101	0.928733	1.10674	1.00394	0.805389	0.766547	0.756927	0.905533	0.848619	0.842863	0.771718	0.935379	1.05341	0.929783	0.897974	0.991514	0.85965	0.763022	0.865157	0.804691	Bcr-Abl	Angiogenesis	Nilotinib (AMN-107) is a selective Bcr-Abl inhibitor with IC50 less than 30 nM in Murine myeloid progenitor cells.	529.52	641571-10-0	27	50.9896	<1		http://selleckchem.com/products/Nilotinib.html	C28H22F3N7O	free base	N/A	CC1=C[N](C=N1)C2=CC(=CC(=C2)C(F)(F)F)NC(=O)C3=CC=C(C)C(=C3)NC4=NC=CC(=N4)C5=CN=CC=C5
NCCN-0011	S1035	Pazopanib HCl (GW786034 HCl)	c3	L2000-01	0.681959	0.821821	0.886804	0.994708	1.02519	0.505213	0.553388	0.750948	0.978919	0.894045	0.858837	0.834159	1.08484	1.1168	1.08428	1.05675	0.929449	0.853028	0.774298	0.904022	0.98766	c-Kit,PDGFR,VEGFR	Protein Tyrosine Kinase	Pazopanib HCl (GW786034 HCl) is a novel multi-target inhibitor of VEGFR1, VEGFR2, VEGFR3, PDGFR, FGFR, c-Kit and c-Fms with IC50 of 10 nM, 30 nM, 47 nM, 84 nM, 74 nM, 140 nM and 146 nM in cell-free assays, respectively.	473.98	635702-64-6	17	35.8665	<1		http://selleckchem.com/products/Pazopanib-Hydrochloride.html	C21H24ClN7O2S	Hydrochloride	N/A	Cl.C[N]1N=C2C=C(C=CC2=C1C)N(C)C3=NC(=NC=C3)NC4=CC=C(C)C(=C4)[S](N)(=O)=O
NCCN-0012	S1040	Sorafenib Tosylate	d3	L2000-01	0.236905	0.641034	0.825472	1.01121	0.857143	0.310979	0.181467	0.70297	1.05876	0.904596	1.02153	0.862168	0.985781	1.05193	0.981693	1.02317	0.82085	0.609992	0.79423	1.05578	1.0556	PDGFR,Raf,VEGFR	MAPK	Sorafenib Tosylate is a multikinase inhibitor of Raf-1, B-Raf and VEGFR-2 with IC50 of 6 nM, 22 nM and 90 nM in cell-free assays, respectively.	637.03	475207-59-1	127	199.363	0.01	0.0156978	http://selleckchem.com/products/Sorafenib-Tosylate.html	C28H24ClF3N4O6S	Tosylate	Bay 43-9006	CNC(=O)C1=CC(=CC=N1)OC2=CC=C(NC(=O)NC3=CC=C(Cl)C(=C3)C(F)(F)F)C=C2.CC4=CC=C(C=C4)[S](O)(=O)=O
NCCN-0013	S1042	Sunitinib Malate	e3	L2000-01	0.898505	0.728953	0.773838	0.726692	0.689671	0.831826	0.899963	0.79906	1.10445	0.987133	1.18909	0.811903	1.07977	1.00272	1.00087	1.11563	1.26767	1.08699	0.912259	1.04698	1.04964	c-Kit,PDGFR,VEGFR	Protein Tyrosine Kinase	Sunitinib Malate is a multi-targeted RTK inhibitor targeting VEGFR2 (Flk-1) and PDGFRβ with IC50 of 80 nM and 2 nM in cell-free assays, and also inhibits c-Kit.	532.56	341031-54-7	15	28.1658	<1		http://selleckchem.com/products/Sunitinib-Malate-(Sutent).html	C26H33FN4O7	Malate	N/A	CCN(CC)CCNC(=O)C1=C(C)[NH]C(=C1C)/C=C/2C(=O)NC3=CC=C(F)C=C23.OC(CC(O)=O)C(O)=O
NCCN-0014	S1044	Temsirolimus (CCI-779, NSC 683864)	f3	L2000-01	1.06194	1.04847	1.00189	1.18185	1.23849	0.531327	0.596518	0.628122	0.697099	0.610688	0.778018	0.971643	0.934155	1.28974	1.18699	1.08633	1.18127	0.924296	0.864815	0.937034	0.952454	mTOR	PI3K/Akt/mTOR	Temsirolimus (CCI-779, NSC 683864) is a specific mTOR inhibitor with IC50 of 1.76 μM in a cell-free assay.	1030.29	162635-04-3	67	65.0302	<1		http://selleckchem.com/products/Temsirolimus.html	C56H87NO16	free base	N/A	COC1CC(CCC1OC(=O)C(C)(CO)CO)CC(C)C2CC(=O)C(C)\C=C(C)\C(O)C(OC)C(=O)C(C)CC(C)/C=C/C=C/C=C(C)/C(CC3CCC(C)C(O)(O3)C(=O)C(=O)N4CCCCC4C(=O)O2)OC
NCCN-0015	S1047	Vorinostat (SAHA, MK0683)	g3	L2000-01	0.66102	0.495041	1.6307	1.82707	1.4752	0.0933141	0.105218	0.521276	1.06558	1.02182	2.19909	1.18383	1.78303	1.35963	1.14552	1.10379	1.62407	1.19661	0.732366	0.953095	0.960691	Autophagy,HDAC	Epigenetics	Vorinostat (suberoylanilide hydroxamic acid, SAHA) is an HDAC inhibitor with IC50 of ~10 nM in a cell-free assay.	264.3	149647-78-9	52	196.746	<1		http://selleckchem.com/products/Vorinostat-saha.html	C14H20N2O3	free base	SAHA, MK0683, suberoylanilide hydroxamic acid	ONC(=O)CCCCCCC(=O)NC1=CC=CC=C1
NCCN-0016	S1053	Entinostat (MS-275)	h3	L2000-01	1.2701	1.00206	0.790393	0.983874	1.12903	0.724092	0.731344	0.203101	0.467822	0.795293	1.86311	1.63114	1.08587	1.31568	1.34819	0.935648	4.11851	2.58186	0.729212	0.996957	1.2237	HDAC	Epigenetics	Entinostat (MS-275) strongly inhibits HDAC1 and HDAC3 with IC50 of 0.51 μM and 1.7 μM in cell-free assays, compared with HDACs 4, 6, 8, and 10. Phase 3.	376.41	209783-80-2	75	199.251	<1		http://selleckchem.com/products/MS-275.html	C21H20N4O3	free base	SNDX-275	NC1=CC=CC=C1NC(=O)C2=CC=C(CNC(=O)OCC3=CN=CC=C3)C=C2
NCCN-0017	S1055	Enzastaurin (LY317615)	a4	L2000-01	1.06055	1.13595	1.0703	0.944562	0.991143	1.30241	1.24298	0.906599	1.05804	0.974878	1.4481	1.13444	1.11605	1.0499	0.927571	0.82007	1.47787	1.21414	0.89392	0.893429	1.02929	PKC	TGF-beta/Smad	Enzastaurin (LY317615) is a potent PKCβ selective inhibitor with IC50 of 6 nM in cell-free assays, 6- to 20-fold selectivity against PKCα, PKCγ and PKCε. Phase 3.	515.61	170364-57-5	30	58.1835	<1		http://selleckchem.com/products/Enzastaurin.html	C32H29N5O2	free base	N/A	C[N]1C=C(C2=CC=CC=C12)C3=C(C(=O)NC3=O)C4=C[N](C5CCN(CC5)CC6=NC=CC=C6)C7=CC=CC=C47
NCCN-0018	S1060	Olaparib (AZD2281, Ku-0059436)	b4	L2000-01	3.14656	2.19911	1.21737	1.34826	1.15685	1.05474	1.10069	0.98044	1.1332	0.985032	1.224	1.06628	1.14713	1.13324	1.05239	0.834416	0.986284	1.00467	0.926071	0.967333	0.925015	PARP	DNA Damage	Olaparib (AZD2281, KU0059436) is a selective inhibitor of PARP1/2 with IC50 of 5 nM/1 nM in cell-free assays, 300-times less effective against tankyrase-1.	434.46	763113-22-0	86	197.947			http://selleckchem.com/products/AZD2281(Olaparib).html	C24H23FN4O3	free base	N/A	FC1=C(C=C(CC2=NNC(=O)C3=C2C=CC=C3)C=C1)C(=O)N4CCN(CC4)C(=O)C5CC5
NCCN-0019	S1064	Masitinib (AB1010)	c4	L2000-01	1.09298	0.959478	0.876996	0.943586	1.08438	0.771888	0.832065	0.929678	1.24137	1.11447	0.828451	0.925357	1.33555	1.11039	1.1172	0.903157	0.758412	0.968765	0.885565	1.06065	1.03791	c-Kit,PDGFR	Protein Tyrosine Kinase	Masitinib is a novel inhibitor for Kit and PDGFRα/β with IC50 of 200 nM and 540 nM/800 nM, weak inhibition to ABL and c-Fms. Phase 3.	498.64	790299-79-5	100	200.545	<1		http://selleckchem.com/products/Masitinib-(AB1010).html	C28H30N6OS	free base	N/A	CN1CCN(CC1)CC2=CC=C(C=C2)C(=O)NC3=CC(=C(C)C=C3)NC4=NC(=CS4)C5=CC=CN=C5
NCCN-0020	S1068	Crizotinib (PF-02341066)	d4	L2000-01	0.852851	3.25664	3.0819	1.51735	1.04851	0.563627	0.929021	1.3411	1.5587	1.11435	0.728912	1.0985	1.05981	0.946346	0.939082	0.88726	0.657957	0.962357	1.21488	1.39376	1.07174	ALK,c-Met	Protein Tyrosine Kinase	Crizotinib (PF-02341066) is a potent inhibitor of c-Met and ALK with IC50 of 11 nM and 24 nM in cell-based assays, respectively.	450.34	877399-52-5	9	19.9849	<1		http://selleckchem.com/products/PF-2341066.html	C21H22Cl2FN5O	free base	N/A	CC(OC1=C(N)N=CC(=C1)C2=C[N](N=C2)C3CCNCC3)C4=C(Cl)C=CC(=C4Cl)F
NCCN-0021	S1082	Vismodegib (GDC-0449)	e4	L2000-01	0.95824	0.748196	0.990762	0.95082	0.929715	0.92359	1.11912	1.1043	1.51385	1.00967	0.926711	0.792133	1.28903	1.1723	1.04153	1.02697	0.976238	1.24414	1.19789	1.33878	1.1829	Hedgehog/Smoothened	Stem Cells & Wnt	Vismodegib (GDC-0449) is a potent, novel and specific hedgehog inhibitor with IC50 of 3 nM and also inhibits P-gp with IC50 of 3.0 μM in a cell-free assay.	421.3	879085-55-9	84	199.383	<1		http://selleckchem.com/products/GDC-0449.html	C19H14Cl2N2O3S	free base	N/A	C[S](=O)(=O)C1=CC=C(C(=C1)Cl)C(=O)NC2=CC(=C(Cl)C=C2)C3=NC=CC=C3
NCCN-0022	S1085	Belinostat (PXD101)	f4	L2000-01	1.47725	0.881037	0.529938	1.43554	1.51298	0	0	0.110888	0.601589	1.08668	4.99905	3.1715	1.2197	1.16476	1.14774	0.962876	0	0	0.522465	0.735303	0.904868	HDAC	Epigenetics	Belinostat (PXD101) is a novel HDAC inhibitor with IC50 of 27 nM in a cell-free assay, with activity demonstrated in cisplatin-resistant tumors.	318.35	414864-00-9	64	201.037	<1		http://selleckchem.com/products/Belinostat.html	C15H14N2O4S	free base	NSC726630, PX-105684	ONC(=O)/C=C/C1=CC(=CC=C1)[S](=O)(=O)NC2=CC=CC=C2
NCCN-0023	S1098	Rucaparib (AG-014699,PF-01367338) phosphate	g4	L2000-01	0.674307	0.718638	0.980271	1.06428	1.0779	0.499016	0.53214	0.761318	0.905582	0.843613	1.03718	0.99259	1.06954	1.28127	1.089	0.76487	0.763115	0.797958	0.84394	1.03977	1.00689	PARP	DNA Damage	Rucaparib (AG-014699, PF-01367338) is an inhibitor of PARP with Ki of 1.4 nM for PARP1 in a cell-free assay, also showing binding affinity to eight other PARP domains. Phase 3.	421.36	459868-92-9	84	199.354	<1		http://selleckchem.com/products/AG-014699.html	C19H21FN3O5P	Phosphate	N/A	CNCC1=CC=C(C=C1)C2=C3CCNC(=O)C4=CC(=CC(=C34)[NH]2)F.O[P](O)(O)=O
NCCN-0024	S1119	Cabozantinib (XL184, BMS-907351)	h4	L2000-01	2.24035	1.55729	1.21291	1.10062	0.943636	1.00744	0.883237	0.875508	0.926445	0.974932	1.37687	1.06838	0.904113	1.07616	0.972146	0.816107	1.0238	0.921075	0.897062	0.961831	0.913329	c-Met,VEGFR	Protein Tyrosine Kinase	Cabozantinib (XL184, BMS-907351) is a potent VEGFR2 inhibitor with IC50 of 0.035 nM and also inhibits c-Met, Ret, Kit, Flt-1/3/4, Tie2, and AXL with IC50 of 1.3 nM, 4 nM, 4.6 nM, 12 nM/11.3 nM/6 nM, 14.3 nM and 7 nM in cell-free assays, respectively.	501.51	849217-68-1	100	199.398	<1		http://selleckchem.com/products/XL184.html	C28H24FN3O5	Free Base	N/A	COC1=CC2=C(C=C1OC)C(=CC=N2)OC3=CC=C(NC(=O)C4(CC4)C(=O)NC5=CC=C(F)C=C5)C=C3
NCCN-0025	S1120	Everolimus (RAD001)	a5	L2000-01	1.26105	1.18022	1.26898	1.31618	1.14773	0.618742	0.692231	0.641662	0.789342	0.775452	0.997499	0.986698	1.09396	1.1387	1.05509		0.993448	0.999141	0.872244	1.00212	0.95414	mTOR	PI3K/Akt/mTOR	Everolimus (RAD001) is an mTOR inhibitor of FKBP12 with IC50 of 1.6-2.4 nM in a cell-free assay.	958.22	159351-69-6	100	104.36	<1		http://selleckchem.com/products/Everolimus(RAD001).html	C53H83NO14	free base	N/A	COC1CC(CCC1OCCO)CC(C)C2CC(=O)C(C)\C=C(C)\C(O)C(OC)C(=O)C(C)CC(C)/C=C/C=C/C=C(C)/C(CC3CCC(C)C(O)(O3)C(=O)C(=O)N4CCCCC4C(=O)O2)OC
NCCN-0026	S1148	Docetaxel	b5	L2000-01	5.51895	6.01047	6.07395	6.31606	6.64745	1.30601	1.20061	0.760982	0.874875	0.94676	1.77626	1.87074	2.42127	2.46427	2.26478		1.08223	1.17685	1.07994	1.15661	1.0412	Microtubule Associated	Cytoskeletal Signaling	Docetaxel, an analog of paclitaxel, is an inhibitor of depolymerisation of microtubules by binding to stabilized microtubules.	807.88	114977-28-5	100	123.781	<1		http://selleckchem.com/products/Docetaxel(Taxotere).html	C43H53NO14	Free Base	RP56976, NSC 628503	CC(=O)OC12COC1CC(O)C3(C)C2C(OC(=O)C4=CC=CC=C4)C5(O)CC(OC(=O)C(O)C(NC(=O)OC(C)(C)C)C6=CC=CC=C6)C(=C(C(O)C3=O)C5(C)C)C
NCCN-0027	S1150	Paclitaxel	c5	L2000-01	7.03944	6.35377	4.42778	4.77446	5.17848	0.774285	0.905692	0.620411	0.728044	0.520196	2.02706	2.2026	2.35291	2.61876	2.68299		1.28114	1.30238	1.08923	1.34479	1.12445	Autophagy,Microtubule Associated	Cytoskeletal Signaling	Paclitaxel is a microtubule polymer stabilizer with IC50 of 0.1 pM in human endothelial cells.	853.91	33069-62-4	171	200.255	<1		http://selleckchem.com/products/Paclitaxel(Taxol).html	C47H51NO14	free base	NSC 125973	CC(=O)OC1C(=O)C2(C)C(O)CC3OCC3(OC(C)=O)C2C(OC(=O)C4=CC=CC=C4)C5(O)CC(OC(=O)C(O)C(NC(=O)C6=CC=CC=C6)C7=CC=CC=C7)C(=C1C5(C)C)C
NCCN-0028	S1156	Capecitabine	d5	L2000-01	0.838454	0.817732	0.985655	1.05521	1.05979	0.90048	1.21729	1.07231	1.54278	1.10843	0.880396	0.883488	1.00391	1.04587	1.07953		1.07514	1.38358	1.18426	1.45573	1.13359	DNA/RNA Synthesis	DNA Damage	Capecitabine is a tumor-selective fluoropyrimidine carbamate, which achieves higher intratumoral 5-FU level with lower toxicity than 5-FU.	359.35	154361-50-9	72	200.362	6	16.6968	http://selleckchem.com/products/Capecitabine(Xeloda).html	C15H22FN3O6	free base	RO 09-1978	CCCCCOC(=O)NC1=NC(=O)N(C=C1F)C2OC(C)C(O)C2O
NCCN-0029	S1164	Lenvatinib (E7080)	e5	L2000-01	0.373712	0.406452	0.617953	0.869894	0.821153	0.472042	0.637099	0.869389	1.23718	1.02789	0.707893	0.743351	0.832224	1.0108	0.923659		0.68295	1.10876	1.16786	1.3852	1.34191	VEGFR	Protein Tyrosine Kinase	Lenvatinib (E7080) is a multi-target inhibitor, mostly for VEGFR2(KDR)/VEGFR3(Flt-4) with IC50 of 4 nM/5.2 nM, less potent against VEGFR1/Flt-1, ~10-fold more selective for VEGFR2/3 against FGFR1, PDGFRα/β in cell-free assays. Phase 3.	426.85	417716-92-8	40	93.7097	<1		http://selleckchem.com/products/E7080.html	C21H19ClN4O4	free base	N/A	COC1=C(C=C2C(=CC=NC2=C1)OC3=CC(=C(NC(=O)NC4CC4)C=C3)Cl)C(N)=O
NCCN-0030	S1178	Regorafenib (BAY 73-4506)	f5	L2000-01	0.283886	0.410014	0.734758	0.846668	0.838892	0.205811	0.296728	0.645335	0.887536	0.804951	0.846765	0.978705	1.14747	1.22885	1.03875		0.735012	0.919129	0.765188	1.07091	1.06148	c-RET,VEGFR	Protein Tyrosine Kinase	Regorafenib (BAY 73-4506) is a multi-target inhibitor for VEGFR1, VEGFR2, VEGFR3, PDGFRβ, Kit, RET and Raf-1 with IC50 of 13 nM/4.2 nM/46 nM, 22 nM, 7 nM, 1.5 nM and 2.5 nM in cell-free assays, respectively.	482.82	755037-03-7	97	200.903	<1		http://selleckchem.com/products/BAY-73-4506.html	C21H15ClF4N4O3	free base	Fluoro-Sorafenib	CNC(=O)C1=CC(=CC=N1)OC2=CC(=C(NC(=O)NC3=CC=C(Cl)C(=C3)C(F)(F)F)C=C2)F
NCCN-0031	S1191	Fulvestrant	g5	L2000-01	1.6639	1.10588	1.0447	1.07931	0.921711	0.804428	0.764051	0.798169	1.01855	0.824823	0.975524	0.859783	1.04694	1.13114	1.04534		0.81025	0.854507	0.824263	0.900757	0.796778	Estrogen/progestogen Receptor	Endocrinology & Hormones	Fulvestrant is an estrogen receptor (ER) antagonist with IC50 of 0.94 nM in a cell-free assay.	606.77	129453-61-8	100	164.807	<1		http://selleckchem.com/products/Fulvestrant.html	C32H47F5O3S	free base	ICI-182780, ZD 9238	CC12CCC3C(C(CCCCCCCCC[S](=O)CCCC(F)(F)C(F)(F)F)CC4=C3C=CC(=C4)O)C1CCC2O
NCCN-0032	S1192	Raltitrexed	h5	L2000-01	2.05129	2.75959	2.29299	2.60241	2.20331	0.631584	0.658983	0.591006	0.732725	0.642713	1.535	1.89471	1.69492	1.99144	1.79261		1.3296	1.39509	1.20307	1.3955	1.26987	DNA/RNA Synthesis	DNA Damage	Raltitrexed is a thymidylate synthase inhibitor with an IC50 of 9 nM for the inhibition of L1210 cell growth.	458.49	112887-68-0	91	198.478	<1		http://selleckchem.com/products/Raltitrexed.html	C21H22N4O6S	free base	ZD-1694	CN(CC1=CC2=C(C=C1)N=C(C)NC2=O)C3=CC=C(S3)C(=O)NC(CCC(O)=O)C(O)=O
NCCN-0033	S1199	Cladribine	a6	L2000-01	2.65755	4.02601	1.95696	1.06904	0.996181	0.496646	0.680719	0.761669	1.03929	0.945529	3.16824	3.76033	1.14929	0.869367	0.930026		1.76103	2.06726	0.776314	0.858374	0.908904	DNA/RNA Synthesis	DNA Damage	Cladribine is an adenosine deaminase inhibitor for U266, RPMI8226, and MM1.S cells with IC50 of approximately 2.43 μM, 0.75 μM, and 0.18 μM, respectively.	285.69	4291-63-8	57	199.517	<1		http://selleckchem.com/products/Cladribine.html	C10H12ClN5O3	free base	2-CdA, 2-chlorodeoxyadenosine	NC1=NC(=NC2=C1N=C[N]2C3CC(O)C(CO)O3)Cl
NCCN-0034	S1207	Tivozanib (AV-951)	b6	L2000-01	0.495155	1.03365	0.827286	0.73396	0.862175	0.530072	0.284786	0.521317	0.815956	0.731927	0.736754	0.771789	0.955004	0.978279	0.978701		0.611748	0.597608	0.635168	0.815555	0.785516	c-Kit,PDGFR,VEGFR	Protein Tyrosine Kinase	Tivozanib (AV-951) is a potent and selective VEGFR inhibitor for VEGFR1/2/3 with IC50 of 30 nM/6.5 nM/15 nM, and also inhibits PDGFR and c-Kit, low activity observed against FGFR-1, Flt3, c-Met, EGFR and IGF-1R. Phase 3.	454.86	475108-18-0	20	43.9696	<1		http://selleckchem.com/products/AV-951.html	C22H19ClN4O5	free base	KRN-951	COC1=CC2=C(C=C1OC)C(=CC=N2)OC3=CC=C(NC(=O)NC4=NOC(=C4)C)C(=C3)Cl
NCCN-0035	S1208	Doxorubicin (Adriamycin) HCl	c6	L2000-01	0.631689	2.99653	2.12494	6.09729	3.4371	0.362626	0.633594	0.618379	0.814394	0.48053	1.82009	6.91831	10.4425	3.17262	1.83452		2.69006	4.91037	2.81365	1.40342	0.915011	Topoisomerase	DNA Damage	Doxorubicin (Adriamycin) HCl is an antibiotic agent that inhibits DNA topoisomerase II and induces DNA damage and apoptosis in tumor cells.	579.98	25316-40-9	100	172.42	20	34.4839	http://selleckchem.com/products/Adriamycin.html	C27H30ClNO11	Hydrochloride	NSC 123127	Cl.COC1=C2C(=O)C3=C(C(=C4CC(O)(CC(OC5CC(N)C(O)C(C)O5)C4=C3O)C(=O)CO)O)C(=O)C2=CC=C1
NCCN-0036	S1209	Fluorouracil (5-Fluoracil, 5-FU)	d6	L2000-01	1.85771	1.71371	0.975765	1.1061	1.09945	0.606097	0.905662	1.00981	1.75803	1.1945	1.14191	1.10979	1.16183	1.01407	1.06143		1.04418	1.27339	1.09524	1.54218	1.19099	DNA/RNA Synthesis	DNA Damage	Fluorouracil (5-Fluoracil, 5-FU) is a DNA/RNA synthesis inhibitor, which interrupts nucleotide synthetic by inhibiting thymidylate synthase (TS) in tumor cells.	130.08	51-21-8	26	199.877	<1		http://selleckchem.com/products/Adrucil(Fluorouracil).html	C4H3FN2O2	free base	NSC 19893	FC1=CNC(=O)NC1=O
NCCN-0037	S1210	Methotrexate	e6	L2000-01	0.567885	0.534885	0.745603	0.769104	0.568412	0.121038	0.0837322	0.112536	0.157986	0.848433	1.42265	1.74409	1.9969	1.55997	1.25486		0.691293	1.02201	0.822942	0.982647	1.13033	DHFR	Metabolism	Methotrexate (MTX), analog of folic acid, is a nonspecific inhibitor of the dihydrofolate reductase(DHFR) of bacteria and cancerous cells as well as normal cells. It forms an inactive ternary complex with DHFR and NADPH.	454.44	59-05-2	90	198.046	<1		http://selleckchem.com/products/Abitrexate.html	C20H22N8O5	free base	NCI-C04671	CN(CC1=NC2=C(N)N=C(N)N=C2N=C1)C3=CC=C(C=C3)C(=O)NC(CCC(O)=O)C(O)=O
NCCN-0038	S1212	Bendamustine HCl	f6	L2000-01	0.80559	0.844486	0.954145	1.10452	1.02986	1.02032	0.982733	0.988078	1.3317	1.02867	0.921666	0.825851	1.00885	1.11292	1.06692		0.90908	1.09563	0.872221	1.15565	1.06108	DNA/RNA Synthesis	DNA Damage	Bendamustine HCL is a DNA-damaging agent with IC50 of 50 μM in cell-free assay.	394.72	3543-75-7	78	197.608	2	5.06688	http://selleckchem.com/products/Bendamustine-Hydrochloride.html	C16H22Cl3N3O2	Hydrochloride	SDX-105 (Cytostasane) HCl	Cl.C[N]1C(=NC2=CC(=CC=C12)N(CCCl)CCCl)CCCC(O)=O
NCCN-0039	S1213	Nelarabine	g6	L2000-01	0.76054	0.71998	0.925675	1.0314	0.899721	0.898983	0.878099	0.749096	0.984017	0.85848	1.01486	0.775773	1.0737	1.13152	1.09361		0.896063	0.932327	0.739399	0.897063	0.877403	DNA/RNA Synthesis	DNA Damage	Nelarabine is a purine nucleoside analog and DNA synthesis inhibitor with IC50 from 0.067-2.15 μM in tumor cells.	297.27	121032-29-9	60	201.837	3	10.0918	http://selleckchem.com/products/Arranon.html	C11H15N5O5	free base	506U78	COC1=NC(=NC2=C1N=C[N]2C3OC(CO)C(O)C3O)N
NCCN-0040	S1214	Bleomycin sulfate	h6	L2000-01	0.948559	0.906712	0.916773	0.906103	0.901071	0.956695	0.91771	0.841551	0.995009	0.837837	0.728364	0.678169	0.831	0.924028	0.835095		0.91717	0.79345	0.781229	0.916168	0.936278	DNA/RNA Synthesis		Bleomycin Sulfate is a glycopeptide antibiotic and an anticancer agent for squamous cell carcinomas (SCC) with IC50 of 4 nM in UT-SCC-19A cells.	1512.62	9041-93-4	100	66			http://www.selleckchem.com/products/Bleomycin-sulfate.html	C55H85N17O25S4	Sulfate	Blenoxane	CC(O)C(NC(=O)C(C)C(O)C(C)NC(=O)C(NC(=O)C1=C(C)C(=NC(=N1)C(CC(N)=O)NCC(N)C(N)=O)N)C(OC2OC(CO)C(O)C(O)C2OC3OC(CO)C(O)C(OC(N)=O)C3O)C4=C[NH]C=N4)C(=O)NCCC5=NC(=CS5)C6=NC(=CS6)C(=O)NCCC[S+](C)C.O[S]([O-])(=O)=O
NCCN-0041	S1218	Clofarabine	a7	L2000-01	2.12939	3.35861	3.27022	2.77458	0.975776	0.546066	0.699986	0.450797	0.690667	0.980596	2.42394	3.25421	2.90614	1.63377	0.903599		2.23097	2.81744	1.47287	1.13926	0.934747	DNA/RNA Synthesis	DNA Damage	Clofarabine inhibits the enzymatic activities of ribonucleotide reductase (IC50 = 65 nM) and DNA polymerase.	303.68	123318-82-1	60	197.576	<1		http://selleckchem.com/products/Clofarabine.html	C10H11ClFN5O3	free base	N/A	NC1=C2N=C[N](C3OC(CO)C(O)C3F)C2=NC(=N1)Cl
NCCN-0042	S1221	Dacarbazine	b7	L2000-01	1.09208	0.924749	1.02806	1.03776	1.06434	0.927119	0.97684	0.835894	1.18954	1.02136	0.996553	0.887108	0.997634	1.12859	1.09998		0.873077	0.968541	0.818884	0.973346	0.830656	DNA/RNA Synthesis	DNA Damage	Dacarbazine is a triazene derivative with antineoplastic activity. Dacarbazine alkylates and cross-links DNA during all phases of the cell cycle, resulting in disruption of DNA function, cell cycle arrest, and apoptosis used in the treatment of various cancers.	182.18	4342-03-4	12	65.8689	2	10.9782	http://selleckchem.com/products/Dacarbazine.html	C6H10N6O	free base	DTIC-Dome	CN(C)N=NC1=C(N=C[NH]1)C(N)=O
NCCN-0043	S1223	Epirubicin HCl	c7	L2000-01	0.758419	2.03504	4.02336	5.81698	3.39386	0.567396	0	0.906622	0.96475	0.445969	1.47449	7.25671	7.45196	2.46124	1.69037		4.15637	0	1.63906	1.32028	0.810105	Topoisomerase	DNA Damage	Epirubicin HCl, a semisynthetic L-arabino derivative of doxorubicin, is an antineoplastic agent by inhibiting Topoisomerase.	579.98	56390-09-1	100	172.42	100	172.42	http://selleckchem.com/products/Ellence.html	C27H30ClNO11	Hydrochloride	4'-epidoxorubicin HCl	Cl.COC1=C2C(=O)C3=C(C(=C4CC(O)(CC(OC5CC(N)C(O)C(C)O5)C4=C3O)C(=O)CO)O)C(=O)C2=CC=C1
NCCN-0044	S1225	Etoposide	d7	L2000-01	2.70063	2.55009	2.46599	3.82961	4.09284	0.483525	0.592905	0.66344	1.11595	1.00503	1.31826	1.19141	1.19734	1.67516	1.58467		0.857955	1.04003	1.01939	1.32656	1.13778	Topoisomerase	DNA Damage	Etoposide is a semisynthetic derivative of podophyllotoxin, which inhibits DNA synthesis via topoisomerase II inhibition activity.	588.56	33419-42-0	100	169.906	<1		http://selleckchem.com/products/Etopophos.html	C29H32O13	free base	VP-16, VP-16213	COC1=CC(=CC(=C1O)OC)C2C3C(COC3=O)C(OC4OC5COC(C)OC5C(O)C4O)C6=C2C=C7OCOC7=C6
NCCN-0045	S1229	Fludarabine Phosphate	e7	L2000-01	0.900891	0.87698	0.82867	1.09071	1.0158	0.911133	1.11566	1.09831	1.43099	0.956682	0.920347	0.872186	1.16977	1.06946	1.07353		0.887459	1.26183	1.18827	1.44017	1.16754	DNA/RNA Synthesis	DNA Damage	Fludarabine Phosphate is an analogue of adenosine and deoxyadenosine, which is able to compete with dATP for incorporation into DNA and inhibit DNA synthesis.	365.21	75607-67-9	73	199.885	2	5.4763	http://selleckchem.com/products/Fludara.html	C10H13FN5O7P	Phosphate	F-ara-A (NSC 312887) Phosphate	NC1=NC(=NC2=C1N=C[N]2C3OC(CO[P](O)(O)=O)C(O)C3O)F
NCCN-0046	S1231	Topotecan HCl	f7	L2000-01	2.56287	5.06773	12.658	9.13143	5.42948	0	0	1.51973	1.63284	1.15571	5.19234	5.54031	3.84239	3.45308	1.82292		0	0	1.21593	1.50648	1.24289	Topoisomerase	DNA Damage	Topotecan HCl is a topoisomerase I inhibitor for MCF-7 Luc cells and DU-145 Luc cells with IC50 of 13 nM and 2 nM in cell-free assays, respectively.	457.91	119413-54-6	91	198.729	91	198.729	http://selleckchem.com/products/Topotecan-Hydrochloride.html	C23H24ClN3O5	Hydrochloride	NSC609699, Nogitecan HCl, SKFS 104864A	Cl.CCC1(O)C(=O)OCC2=C1C=C3N(CC4=C3N=C5C=CC(=C(CN(C)C)C5=C4)O)C2=O
NCCN-0047	S1237	Temozolomide	g7	L2000-01	0.805991	0.764257	0.898559	0.866335	0.859032	0.76101	0.82603	0.755162	0.973286	0.881366	0.951352	0.843445	0.961154	1.01096	0.917095		0.748913	0.873588	0.769121	0.917099	0.836806	DNA/RNA Synthesis,Autophagy	DNA Damage	Temozolomide is a monofunctional SN-1 alkylating agent that can modify nitrogen atoms in the DNA ring and the extracyclic oxygen group, chemically converted to MTIC and degrades to methyldiazonium cation, which transfers methyl groups to DNA at physiologic pH. A DNA damage inducer in L-1210 and L-1210/BCNU cells.	194.15	85622-93-1	38	195.725	<1		http://selleckchem.com/products/Methazolastone.html	C6H6N6O2	free base	CCRG81045, NSC 362856	CN1N=NC2=C(N=C[N]2C1=O)C(N)=O
NCCN-0048	S1238	Tamoxifen	h7	L2000-01	1.14225	0.819013	0.735878	0.950743	0.798945	1.00101	1.00727	0.915951	1.09747	0.950946	0.95429	0.806459	0.890989	0.96457	0.877814		0.921132	0.94984	0.863582	0.929871	0.891928	Estrogen/progestogen Receptor,Autophagy	Angiogenesis	Tamoxifen is an antagonist of the estrogen receptor in breast tissue.	371.51	10540-29-1	74	199.187	<1		http://selleckchem.com/products/Nolvadex.html	C32H37NO8	Free Base	ICI 46474	CC/C(C1=CC=CC=C1)=C(C2=CC=CC=C2)/C3=CC=C(OCCN(C)C)C=C3.OC(=O)CC(O)(CC(O)=O)C(O)=O
NCCN-0049	S1241	Vincristine sulfate	a8	L2000-01	0.497445	0.673003	0.746043	0.6833	1.20883	0.0666468	0.0703563	0.0998367	0.138743	0.487963	1.62645	1.49695	1.60094	2.03302	1.75037		0.731365	0.754853	0.8405	0.983794	1.13977	Autophagy,Microtubule Associated	Cytoskeletal Signaling	Vincristine sulfate is an inhibitor of polymerization of microtubules by binding to tubulin with IC50 of 32 μM in a cell-free assay.	923.04	2068-78-2	100	108.338	60	65.0026	http://selleckchem.com/products/Vincristine-Sulfate.html	C46H58N4O14S	free base	Leurocristine	CCC1(O)CC2CN(CCC3=C([NH]C4=C3C=CC=C4)C(C2)(C(=O)OC)C5=CC6=C(C=C5OC)N(C=O)C7C(O)(C(OC(C)=O)C8(CC)C=CCN9CCC67C89)C(=O)OC)C1.O[S](O)(=O)=O
NCCN-0050	S1267	Vemurafenib (PLX4032, RG7204)	b8	L2000-01	1.2106	0.892399	1.02369	1.03092	0.949031	0.643145	0.491695	0.725549	0.96923	0.861213	0.674735	0.670752	0.841246	0.923563	1.00317		0.580183	0.534425	0.711308	0.860144	0.796623	Raf	MAPK	Vemurafenib (PLX4032, RG7204) is a novel and potent inhibitor of B-RafV600E with IC50 of 31 nM in cell-free assay. 10-fold selective for B-RafV600E over wild-type B-Raf in enzymatic assays and the cellular selectivity can exceed 100-fold.	489.92	918504-65-1	97	197.992	<1		http://selleckchem.com/products/PLX-4032.html	C23H18ClF2N3O3S	free base	RO5185426	CCC[S](=O)(=O)NC1=CC=C(F)C(=C1F)C(=O)C2=C[NH]C3=NC=C(C=C23)C4=CC=C(Cl)C=C4
NCCN-0051	S1278	Altretamine	c8	L2000-01	0.784103	0.621739	0.928054	1.08205	1.09505	0.900454	1.16127	0.984782	1.43676	1.04361	0.879171	0.816846	0.979564	1.13538	1.22686		0.908484	1.07989	0.936808	1.19881	1.05631	DNA alkylator	DNA Damage	Altretamine is an anti-neoplastic agent.	210.28	645-05-6	15	71.3335	<1		http://selleckchem.com/products/Altretamine.html	C9H18N6	free base	Hexamethylmelamine, NSC13875, ENT50852	CN(C)C1=NC(=NC(=N1)N(C)C)N(C)C
NCCN-0052	S1289	Carmofur	d8	L2000-01	1.49056	0.735821	0.879443	1.07408	0.931917	0.762159	1.20345	1.11637	1.57548	0.986055	0.953286	0.827227	1.07237	1.04256	1.01193		0.976142	1.29756	1.16446	1.36126	1.0971	DNA/RNA Synthesis	DNA Damage	Carmofur is a highly potent acid ceramidase inhibitor, used in the treatment of breast and colorectal cancer.	257.26	61422-45-5	52	202.13	<1		http://selleckchem.com/products/Carmofur.html	C11H16FN3O3	free base	HCFU	CCCCCCNC(=O)N1C=C(F)C(=O)NC1=O
NCCN-0053	S1299	Floxuridine	e8	L2000-01	1.70768	1.45433	1.88016	2.08747	2.22828	0.694467	0.642036	0.63759	1.03877	0.683895	1.37754	1.41511	1.42663	1.57954	1.50331		0.995789	1.40147	1.30764	1.72009	1.16431	DNA/RNA Synthesis	DNA Damage	Floxuridine is an antineoplastic antimetabolite, used in the treatment of colon carcinoma and colorectal cancer that has metastasized to the liver.	246.19	50-91-9	49	199.033	49	199.033	http://selleckchem.com/products/Floxuridine.html	C9H11FN2O5	free base	Deoxyfluorouridine, FDUR, NSC 27640	OCC1OC(CC1O)N2C=C(F)C(=O)NC2=O
NCCN-0054	S1300	Tegafur (FT-207, NSC 148958)	f8	L2000-01	0.871198	0.768367	1.12607	1.09786	1.00702	0.969756	0.94139	0.954336	1.34164	0.985002	0.923824	0.769238	1.07855	1.1869	1.14267		0.869003	1.02245	0.861199	1.19113	1.16258	DNA/RNA Synthesis	DNA Damage	Tegafur (FT-207, NSC 148958) is a substance being used in the treatment of some types of cancer.	200.17	17902-23-7	40	199.83	8	39.966	http://selleckchem.com/products/Ftorafur.html	C8H9FN2O3	free base	Fluorafur	FC1=CN(C2CCCO2)C(=O)NC1=O
NCCN-0055	S1302	Ifosfamide	g8	L2000-01	0.83564	0.688347	0.793922	1.0518	0.932922	0.863318	0.90619	0.744755	1.03331	0.927356	0.939107	0.780112	0.789407	1.09979	1.04983		0.855347	0.862151	0.743973	0.900028	0.863769	DNA/RNA Synthesis	DNA Damage	Ifosfamide is a nitrogen mustard alkylating agent used in the treatment of cancer.	261.09	3778-73-2	52	199.165	52	199.165	http://selleckchem.com/products/Ifosfamide.html	C7H15Cl2N2O2P	free base	NSC109724, Isophosphamide	ClCCN[P]1(=O)OCCCN1CCCl
NCCN-0056	S1304	Megestrol Acetate	h8	L2000-01	0.423199	0.321136	0.409412	0.537515	0.529215	0.165636	0.182092	0.24358	0.348192	0.402797	0.917178	0.744185	0.838289	0.959156	0.879622		0.498336	0.461516	0.510952	0.588994	0.609057	Androgen Receptor,Estrogen/progestogen Receptor	Endocrinology & Hormones	Megestrol acetate is a synthetic progestogen, used to treat breast cancer and loss of appetite.	384.51	595-33-5	33	85.8235	<1		http://selleckchem.com/products/Megestrol-Acetate.html	C24H32O4	free base	BDH1298, SC10363	CC(=O)OC1(CCC2C3C=C(C)C4=CC(=O)CCC4(C)C3CCC12C)C(C)=O
NCCN-0057	S1305	Mercaptopurine (6-MP)	a9	L2000-01	0.742647	0.719221	0.773984	0.81271	0.998625	0.677419	0.690157	0.734583	1.06114	1.09367	0.942849	0.83764	0.850283	0.913959	0.999019		0.831692	0.780748	0.774469	0.892581	0.923687	DNA/RNA Synthesis	DNA Damage	Mercaptopurine is a widely used antileukemic agent and immunosuppressive drug that inhibits de novo purine synthesis through incorporation of thiopurine methyltransferase metabolites into DNA and RNA.	152.18	50-44-2	30	197.135	<1		http://selleckchem.com/products/Mercaptopurine.html	C5H4N4S	free base	N/A	S=C1N=CNC2=C1[NH]C=N2
NCCN-0058	S1312	Streptozotocin (STZ)	b9	L2000-01	0.833939	0.80712	0.984321	1.24771	1.0493	0.988653	0.913767	0.760622	1.01976	0.805867	0.91375	0.876285	0.961952	1.10459	1.07184		0.794992	0.84732	0.716971	0.87304	0.773752	DNA alkylator	DNA Damage	Streptozotocin is a glucosamine-nitrosourea derivative, which is a methylating, carcinogenic, antibiotic and diabetes inducing agent.	265.22	18883-66-4	53	199.834	53	199.834	http://selleckchem.com/products/Streptozotocin.html	C8H15N3O7	free base	NSC-85998	CN(N=O)C(=O)NC1C(O)OC(CO)C(O)C1O
NCCN-0059	S1342	Genistein	c9	L2000-01	4.73194	0.808163	0.87269	1.17032	0.937125	0.905359	1.00158	0.917743	1.29663	0.958471	1.27728	0.866521	1.00183	1.0598	0.99276		0.97109	1.01287	0.838132	1.15153	0.997258	EGFR,Topoisomerase	Protein Tyrosine Kinase	Genistein, a phytoestrogen found in soy products, is a highly specific inhibitor of protein tyrosine kinase (PTK) which blocks the mitogenic effect mediated by EGF on NIH-3T3 cells with IC50 of 12μM or by insulin with IC50 of 19 μM.	270.24	446-72-0	54	199.822	<1		http://selleckchem.com/products/Genistein.html	C15H10O5	free base	N/A	OC1=CC=C(C=C1)C2=COC3=C(C(=CC(=C3)O)O)C2=O
NCCN-0060	S1367	Amonafide	d9	L2000-01	1.71385	1.98551	4.51069	1.58696	1.14714	0.336706	0.49388	1.19344	1.89039	1.13585	1.50507	1.42106	1.63572	1.27499	1.21641		0.917044	1.15227	1.31432	1.60841	1.30209	Topoisomerase	DNA Damage	Amonafide produces protein-associated DNA-strand breaks through a topoisomerase II-mediated reaction, but does not produce topoisomerase I-mediated DNA cleavage. Phase 3.	283.33	69408-81-7	57	201.179	<1		http://selleckchem.com/products/Amonafide.html	C16H17N3O2	free base	NSC308847,AS1413	CN(C)CCN1C(=O)C2=C3C(=CC=C2)C=C(N)C=C3C1=O
NCCN-0061	S1387	Naftopidil DiHCl	e9	L2000-01	1.04852	0.771825	0.879448	1.12931	0.95057	0.971631	1.11886	0.952719	1.39634	0.938486	0.955238	0.93024	1.09033	1.18387	1.22433		0.842048	1.17782	1.05675	1.45145	1.14904	Adrenergic Receptor	Neuronal Signaling	Naftopidil DiHCl is a selective 5-HT1A and α1-adrenergic receptor antagonist with IC50 of 0.1 μM and 0.2 μM, respectively.	465.41	57149-08-3	41	88.0944	<1		http://selleckchem.com/products/Naftopidil-Dihydrochloride.html	C24H30Cl2N2O3	Dihydrochloride	KT-611	Cl.Cl.COC1=CC=CC=C1N2CCN(CC2)CC(O)COC3=C4C=CC=CC4=CC=C3
NCCN-0062	S1393	Pirarubicin	f9	L2000-01	1.29498	2.8041	4.01279	2.79471	2.5952	0	0	0.598294	0.668172	0.565461	3.84043	11.7742	1.8361	1.5208	1.41747		0	0	0.916992	0.953734	0.934978	Topoisomerase	DNA Damage	Pirarubicin is an anthracycline antibiotic, and also a DNA/RNA synthesis inhibitor by intercalating into DNA and interacts with topoisomerase II, used as an antineoplastic agent.	627.64	72496-41-4	7	11.1529	<1		http://selleckchem.com/products/Pirarubicin.html	C32H37NO12	free base	N/A	COC1=CC=CC2=C1C(=O)C3=C(O)C4=C(CC(O)(CC4OC5CC(N)C(OC6CCCCO6)C(C)O5)C(=O)CO)C(=C3C2=O)O
NCCN-0063	S1482	Daclatasvir (BMS-790052)	g9	L2000-01	2.38618	0.929039	1.16364	1.14756	0.868235	1.15746	1.1405	0.828806	0.930088	0.919392	0.998492	0.808266	1.01614	1.09533	0.98279		1.07417	0.939097	0.756715	0.901533	0.871982	HCV Protease	Proteases	Daclatasvir (BMS-790052) is a highly selective inhibitor of HCV NS5A with EC50 of 9-50 pM, for a broad range of HCV replicon genotypes and the JFH-1 genotype 2a infectious virus in cell culture. Phase 3.	738.88	1009119-64-5	148	200.303	<1		http://selleckchem.com/products/BMS-790052.html	C40H50N8O6	free base	EBP883	COC(=O)NC(C(C)C)C(=O)N1CCCC1C2=NC=C([NH]2)C3=CC=C(C=C3)C4=CC=C(C=C4)C5=CN=C([NH]5)C6CCCN6C(=O)C(NC(=O)OC)C(C)C
NCCN-0064	S1485	HMN-214	h9	L2000-01	0.509879	0.601016	1.06837	2.32851	2.81231	0.0916618	0.0814697	0.207207	0.684951	0.915522	1.58259	1.69588	1.71131	1.97298	1.70683		0.919262	0.852331	0.904523	1.24467	1.10296	PLK	Cell Cycle	HMN-214 is a prodrug of HMN-176, which alters the cellular spatial orientation of Plk1.	424.47	173529-46-9	12	28.2705	<1		http://selleckchem.com/products/HMN-214.html	C22H20N2O5S	free base	N/A	COC1=CC=C(C=C1)[S](=O)(=O)N(C(C)=O)C2=C(C=CC=C2)\C=C\C3=CC=[N+]([O-])C=C3
NCCN-0065	S1490	Ponatinib (AP24534)	a10	L2000-01	0.27131	0.286996	0.635887	0.80602	0.89951	0.10533	0.167967	0.57016	0.835261	0.79494	1.29701	1.16207	1.08542	1.10094	1.18518		0.835492	0.708593	0.891705	0.966192	0.976678	Bcr-Abl,FGFR,PDGFR,VEGFR	Angiogenesis	Ponatinib (AP24534) is a novel, potent multi-target inhibitor of Abl, PDGFRα, VEGFR2, FGFR1 and Src with IC50 of 0.37 nM, 1.1 nM, 1.5 nM, 2.2 nM and 5.4 nM in cell-free assays, respectively.	532.56	943319-70-8	30	56.3317	<1		http://selleckchem.com/products/AP24534.html	C29H27F3N6O	free base	N/A	CN1CCN(CC1)CC2=C(C=C(NC(=O)C3=CC(=C(C)C=C3)C#CC4=CN=C5C=CC=N[N]45)C=C2)C(F)(F)F
NCCN-0066	S1491	Fludarabine	b10	L2000-01	0.949167	0.746643	1.00539	0.905325	0.904224	0.868202	0.921379	0.83004	1.09293	0.905747	0.882502	0.771073	1.02317	1.06865	1.10689		0.941251	0.886435	0.793845	0.91017	0.866439	DNA/RNA Synthesis,STAT	JAK/STAT	Fludarabine is a STAT1 activation inhibitor which causes a specific depletion of STAT1 protein (and mRNA) but not of other STATs. Also a DNA synthesis inhibitor in vascular smooth muscle cells.	285.23	21679-14-1	57	199.839	<1		http://selleckchem.com/products/Fludarabine(Fludara).html	C10H12FN5O4	Free Base	FaraA, Fludarabinum	NC1=NC(=NC2=C1N=C[N]2C3OC(CO)C(O)C3O)F
NCCN-0067	S1567	Pomalidomide	c10	L2000-01	0.772567	0.767152	0.921645	0.926744	1.01199	0.936492	1.00132	0.943286	1.24042	0.957095	0.753503	0.761306	0.886208	0.987867	1.0207		0.854337	0.946208	0.816873	0.97167	0.98425	TNF-alpha	Apoptosis	Pomalidomide inhibits LPS-induced TNF-α release with IC50 of 13 nM in PBMCs.	273.24	19171-19-8	54	197.628	<1		http://selleckchem.com/products/Pomalidomide(CC-4047).html	C13H11N3O4	free base	CC-4047	NC1=C2C(=O)N(C3CCC(=O)NC3=O)C(=O)C2=CC=C1
NCCN-0068	S1653	Tretinoin	d10	L2000-01	0.773579	0.863876	1.30356	1.30575	1.2685	0.754166	0.902196	0.811719	1.33803	1.03907	0.911392	0.95465	1.23625	1.22288	1.36876		0.806832	0.979043	0.860448	1.16782	1.17154	Retinoid Receptor	Metabolism	Tretinoin, which is a ligand for both the retinoic acid receptor (RAR) and the retinoid X receptor (RXR), can induce granulocytic differentiation and apoptosis in acute promyelocytic leukemia (APL) cells.	300.4	302-79-4	60	199.734	<1		http://selleckchem.com/products/Tretinoin(Aberela).html	C20H28O2	free base	All-trans Retinoic Acid	CC1=C(\C=C\C(C)=C\C=C\C(C)=C\C(O)=O)C(C)(C)CCC1
NCCN-0069	S1654	Phenylbutazone	e10	L2000-01	0.74585	0.552276	0.915357	1.13303	0.962018	1.00485	1.03856	0.97205	1.43771	0.954306	0.907174	0.837634	1.08382	1.07787	1.12469		1.13441	1.07268	0.867924	1.17945	1.11295	Immunology & Inflammation related	Immunology & Inflammation	Phenylbutazone is used as a non-steroidal anti-inflammatory agent for the treatment of chronic pain, including the symptoms of arthritis.	308.37	50-33-9	62	201.057	<1		http://selleckchem.com/products/Phenylbutazone(Butazolidin).html	C19H20N2O2	free base	Butazolidine	CCCCC1C(=O)N(N(C1=O)C2=CC=CC=C2)C3=CC=CC=C3
NCCN-0070	S1688	Betamethasone Dipropionate	f10	L2000-01	0.20835	0.187141	0.241127	0.220599	0.198197	0.0548624	0.0441233	0.055584	0.0602398	0.069516	0.538962	0.576409	0.623207	0.692363	0.654376		0.393696	0.379159	0.338672	0.408663	0.360454	Glucocorticoid Receptor	Endocrinology & Hormones	Betamethasone Dipropionate is a glucocorticoid steroid with anti-inflammatory and immunosuppressive abilities.	504.59	5593-20-4	100	198.181	<1		http://selleckchem.com/products/Betamethasone-Dipropionate(Diprolene).html	C28H37FO7	Free Base	SCH 11460	CCC(=O)OCC(=O)C1(OC(=O)CC)C(C)CC2C3CCC4=CC(=O)C=CC4(C)C3(F)C(O)CC12C
NCCN-0071	S1714	Gemcitabine	g10	L2000-01	1.60155	2.17071	2.49113	2.5989	2.89013	0.398588	0.336972	0.426856	0.480964	0.54224	2.13197	2.82727	2.63972	2.83208	2.75227		1.27044	1.33672	1.2305	1.35293	1.37301	Autophagy,DNA/RNA Synthesis	DNA Damage	Gemcitabine, a nucleic acid synthesis inhibitor, is a very potent and specific deoxycytidine analogue, used as chemotherapy.	263.2	95058-81-4	52	197.568	52	197.568	http://selleckchem.com/products/Gemcitabine(Gemzar).html	C9H11F2N3O4	Free Base	LY-188011, NSC 613327	NC1=NC(=O)N(C=C1)C2OC(CO)C(O)C2(F)F
NCCN-0072	S1732	Mitotane	h10	L2000-01	0.829657	0.833308	0.962427	1.01647	0.780635	0.913722	0.938901	0.821584	0.864359	0.885107	0.94901	0.929323	0.945229	1.07075	0.929718		0.960244	0.905858	0.792164	0.934933	0.873746	Others	Others	Mitotane, is an antineoplastic medication used in the treatment of adrenocortical carcinoma.	320.04	53-19-0	64	199.975	<1		http://selleckchem.com/products/Mitotane(Lysodren).html	C14H10Cl4	free base	NCI-C04933	ClC(Cl)C(C1=CC=C(Cl)C=C1)C2=C(Cl)C=CC=C2
NCCN-0073	S1735	Mesna	a11	L2000-01	0.904279	0.741939	0.884876	0.920136	0.932416	1.015	0.931853	0.86438	0.980078	1.00769	0.87374	0.801667	0.875446	0.925191	1.00955		1.00855	0.929524	0.837576	0.908956	0.971465	Others	Others	Mesna, a sulfhydryl compound that is used to reduce the incidence of hemorrhagic cystitis associated with certain chemotherapeutic agents.	164.18	19767-45-4	33	200.999	7	42.6361	http://selleckchem.com/products/Mesna(Uromitexan).html	C2H5NaO3S2	Sodium Salt	N/A	[Na+].[O-][S](=O)(=O)CCS
NCCN-0074	S1774	Thioguanine	b11	L2000-01	0.937412	0.742559	0.868005	0.986249	1.0161	0.510124	0.52296	0.735945	0.963606	0.9614	0.710896	0.715812	0.919338	1.00983	1.06844		0.707251	0.731536	0.740419	0.876532	0.840923	DNA Methyltransferase	Epigenetics	Thioguanine, a purine antimetabolite, inhibits DNMT1 activity through ubiquitin-targeted degradation, used in the treatment of acute lymphoblastic leukemia, autoimmune disorders (e.g., Crohn's disease, rheumatoid arthritis) and organ transplant recipients.	167.19	154-42-7	9	53.831	<1		http://selleckchem.com/products/Thioguanine.html	C5H5N5S	free base	N/A	NC1=NC(=S)C2=C(N1)N=C[NH]2
NCCN-0075	S1775	Thiotepa	c11	L2000-01	1.94288	1.80389	1.12885	1.24164	1.07407	0.641599	0.618102	0.727233	1.06449	0.828922	1.03151	0.957243	0.878851	1.16887	1.17766		0.826101	0.773883	0.728783	0.880607	0.813815	Others	Others	Thiotepa(Thioplex) is an alkylating agent used to treat cancer.	189.22	52-24-4	100	528.485	100	528.485	http://selleckchem.com/products/thiotepa-thioplex.html	C6H12N3PS	free base	Tiofosyl, Tiofosfamid, Triethylenethiophosphoramide	S=[P](N1CC1)(N2CC2)N3CC3
NCCN-0076	S1782	Azacitidine	d11	L2000-01	0.496309	1.16413	2.06719	1.66845	1.40015	0.323188	0.350796	0.864754	1.20624	0.926913	0.513649	0.647397	1.05729	1.11639	1.27215		0.504557	0.512792	0.842867	1.01995	0.949526	DNA Methyltransferase	DNA Damage	Azacitidine is a nucleoside analogue of cytidine that specifically inhibits DNA methylation by trapping DNA methyltransferases.	244.2	320-67-2	48	196.56	<1		http://selleckchem.com/products/Azacitidine(Vidaza).html	C8H12N4O5	free base	NSC 102816	NC1=NC(=O)N(C=N1)C2OC(CO)C(O)C2O
NCCN-0077	S1787	Teniposide	e11	L2000-01	1.86024	1.80426	3.11057	2.59711	2.51188	0.406029	0.316851	0.420864	0.467312	0.401686	1.68266	1.57849	1.56559	1.36156	1.33505		1.08403	0.902668	0.683646	0.764089	0.670665	Topoisomerase	DNA Damage	Teniposide is a chemotherapeutic medication mainly used in the treatment of childhood acute lymphocytic leukemia (ALL).	656.65	29767-20-2	40	60.9153	<1		http://selleckchem.com/products/Teniposide(Vumon).html	C32H32O13S	free base	NSC 122819, VM-26	COC1=CC(=CC(=C1O)OC)C2C3C(COC3=O)C(OC4OC5COC(OC5C(O)C4O)C6=CC=CS6)C7=CC8=C(OCO8)C=C27
NCCN-0078	S1840	Lomustine	f11	L2000-01	0.697047	0.950325	0.824955	0.868435	0.934813	0.902712	0.867874	0.776386	1.11229	0.80677	0.786787	0.931746	0.92542	1.05846	1.1119		0.966927	0.870331	0.785999	0.932209	0.866274	DNA/RNA Synthesis	DNA Damage	Lomustine inhibits cancer cells by damaging the DNA and stops cells from dividing.	233.7	13010-47-4	46	196.834	<1		http://selleckchem.com/products/Lomustine(CeeNU).html	C9H16ClN3O2	free base	nsc79037	ClCCN(N=O)C(=O)NC1CCCCC1
NCCN-0079	S1848	Curcumin	g11	L2000-01	0.937341	0.698033	0.908132	1.08376	0.927949	0.758892	0.799839	0.809364	0.94725	0.881175	0.710884	0.839353	0.996855	1.19753	1.12648		0.88851	0.852428	0.811846	0.914826	0.904785	NF-κB,HDAC,Histone Acetyltransferase,Nrf2	Epigenetics	Curcumin is the principal curcuminoid of the popular Indian spice turmeric, which is a member of the ginger family (Zingiberaceae). It is an inhibitor of p300 histone acetylatransferase（IC50~25 μM） and Histone deacetylase activates Nrf2 pathway and supresses the activation of transcription factor NF-κB.	368.38	458-37-7	73	198.165	<1		http://selleckchem.com/products/Curcumin.html	C21H20O6	free base	Diferuloylmethane	COC1=CC(=CC=C1O)/C=C/C(O)=C/C(=O)/C=C/C2=CC(=C(O)C=C2)OC
NCCN-0080	S1858	Dienestrol	h11	L2000-01	0.944585	0.964838	0.972239	1.0071	0.947052	1.00725	0.945475	0.945573	1.06898	0.906267	1.04365	0.942142	0.912408	0.954758	0.955194		1.01072	0.926554	0.877989	0.995341	0.877563	Others	Others	Dienestrol(Restrol) is a synthetic, non-steroidal estrogen. It is an estrogen receptor agonist.	266.33	84-17-3	53	199.001	-1		http://www.selleckchem.com/products/Dienestrol(Restrol).html	C18H18O2	Free Base	Restrol	C/C=C(C1=CC=C(O)C=C1)/C(=C/C)C2=CC=C(O)C=C2
NCCN-0081	S1859	Diethylstilbestrol	a12	L2000-01	1.37033	1.06724	1.00331	1.04942	1.15058	1.24864	1.16662	0.938652	1.10791	1.18456	1.03858	0.883258	1.02057	0.967846	1.09194		1.05517	1.08268	0.885292	1.04677	0.989636	Estrogen/progestogen Receptor	Endocrinology & Hormones	Diethylstilbestrol is a synthetic nonsteroidal estrogen, used to prevent miscarriage and other pregnancy complications.	268.35	56-53-1	54	201.23	<1		http://selleckchem.com/products/Diethylstilbestrol(Stilbestrol).html	C18H20O2	free base	Stilbestrol	CCC(/C1=CC=C(O)C=C1)=C(CC)\C2=CC=C(O)C=C2
NCCN-0082	S1896	Hydroxyurea	b12	L2000-01	0.91688	0.846043	0.966622	1.02098	0.937293	1.02219	1.02916	0.875581	1.07147	1.13889	0.897132	0.833997	0.976165	0.974627	0.937336		0.904119	1.01208	0.810563	0.923541	0.916685	DNA/RNA Synthesis	DNA Damage	Hydroxyurea is an antineoplastic agent that inhibits DNA synthesis through the inhibition of ribonucleoside diphosphate reductase.	76.05	127-07-1	15	197.239	15	197.239	http://selleckchem.com/products/Hydroxyurea(Cytodrox).html	CH4N2O2	free base	nci-c04831, nsc32065	NC(=O)NO
NCCN-0083	S1908	Flutamide	c12	L2000-01	0.84638	0.670398	0.967042	1.00116	0.903532	0.800283	0.771502	0.785434	1.03988	1.03034	0.948852	0.827901	0.912179	1.00512	0.987938		0.85774	0.895615	0.790907	0.980414	0.891666	Androgen Receptor	Endocrinology & Hormones	Flutamide is an antiandrogen drug, with its active metablolite binding at androgen receptor with Ki values of 55 nM, and primarily used to treat prostate cancer.	276.21	13311-84-7	55	199.124	<1		http://selleckchem.com/products/Flutamide(Eulexin).html	C11H11F3N2O3	free base	SCH-13521	CC(C)C(=O)NC1=CC(=C(C=C1)[N+]([O-])=O)C(F)(F)F
NCCN-0084	S2007	Sulindac	d12	L2000-01	1.08338	0.66012	0.889704	0.985303	0.968329	1.02504	0.902101	0.849202	1.04376	1.05567	1.03567	0.884793	0.906706	0.90082	0.912681		0.966945	0.941005	0.795722	0.890805	0.870542	COX	Neuronal Signaling	Sulindac is a non-steroidal COX inhibitor, which potently inhibits prostaglandin synthesis, used in the treatment of acute or chronic inflammatory conditions.	356.41	38194-50-2	71	199.209	<1		http://selleckchem.com/products/Sulindac(Clinoril).html	C20H17FO3S	free base	N/A	CC1=C(CC(O)=O)C2=C(C=CC(=C2)F)\C1=C/C3=CC=C(C=C3)[S](C)=O
NCCN-0085	S2042	Cyproterone Acetate	e12	L2000-01	0.573429	0.55418	0.635195	0.594586	0.657796	0.529191	0.570722	0.637839	0.778601	0.818552	0.866117	0.741093	0.849509	0.859852	0.90202		0.787436	0.718017	0.73595	0.790115	0.858467	Androgen Receptor	Endocrinology & Hormones	Cyproterone acetate is an androgen receptor (AR) antagonist with IC50 of 7.1 nM, as well as a weak progesterone receptor agonist with weak pro-gestational and glucocorticoid activity.	416.94	427-51-0	83	199.069	<1		http://selleckchem.com/products/cyproterone-acetate.html	C24H29ClO4	free base	N/A	CC(=O)OC1(CCC2C3C=C(Cl)C4=CC(=O)C5CC5C4(C)C3CCC12C)C(C)=O
NCCN-0086	S2057	Cyclophosphamide Monohydrate	f12	L2000-01	0.792518	0.69761	0.822927	0.876672	0.923978	0.892657	0.901105	0.863671	1.06899	0.904779	0.841663	0.778128	0.863971	0.912133	0.954516		0.845939	0.927308	0.820813	1.01737	0.885533	DNA alkylator	DNA Damage	Cyclophosphamide Monohydrate is a nitrogen mustard alkylating agent, it attaches the alkyl group to the guanine base of DNA, shown to crosslink DNA, causing strand breakage and inducing mutations.	279.1	6055-19-2	55	197.062	7	25.0806	http://selleckchem.com/products/cyclophosphamide-monohydrate.html	C7H17Cl2N2O3P	Monohydrate	N/A	O.ClCCN(CCCl)[P]1(=O)NCCCO1
NCCN-0087	S2058	Tolnaftate	g12	L2000-01	0.839573	0.654267	0.903938	0.922837	0.775234	0.85005	0.894758	0.809692	1.08445	1.1473	0.80006	0.705973	0.860357	0.920433	0.929727		0.81516	0.863471	0.794383	0.959595	0.956063	Anti-infection	Microbiology	Tolnaftate is a synthetic thiocarbamate used as an anti-fungal agent.	307.41	2398-96-1	62	201.685	<1		http://selleckchem.com/products/tolnaftate.html	C19H17NOS	free base	N/A	CN(C(=S)OC1=CC=C2C=CC=CC2=C1)C3=CC(=CC=C3)C
NCCN-0088	S2101	Gabexate Mesylate	h12	L2000-01	0.919949	0.772859	0.928796	1.00616	0.819129	1.03623	1.06076	0.979579	1.18005	1.01462	0.991574	0.78563	0.876776	0.925007	0.989938		1.02418	1.02364	0.911836	1.07469	0.948127	Serine Protease	Proteases	Gabexate Mesylate is a serine protease inhibitor with IC50 of 0.19 μM which is used therapeutically in the treatment of pancreatitis and disseminated intravascular coagulation.	417.48	56974-61-9	83	198.812	12	28.7439	http://selleckchem.com/products/gabexate-mesylate.html	C17H27N3O7S	Mesylate	N/A	CCOC(=O)C1=CC=C(OC(=O)CCCCCNC(N)=N)C=C1.C[S](O)(=O)=O
NCCN-0089	S2128	Bazedoxifene HCl	a2	L2000-02	1.9515	1.4963	1.07636	1.04973	1.07486	1.30949	1.34406	1.08762	1.0426	1.03049	1.05625	1.06663	1.03811	0.974557	1.01085		1.03014	1.14219	0.980914	1.00499	0.946795	Estrogen/progestogen Receptor	Endocrinology & Hormones	Bazedoxifene HCl is a novel, non-steroidal, indole-based estrogen receptor modulator (SERM) binding to both ERα and ERβ with IC50 of 23 nM and 89 nM, respectively.	507.06	198480-56-7	101	199.187	<1		http://selleckchem.com/products/bazedoxifene-hcl.html	C30H35ClN2O3	Hydrochloride	TSE-424	Cl.CC1=C([N](CC2=CC=C(OCCN3CCCCCC3)C=C2)C4=CC=C(O)C=C14)C5=CC=C(O)C=C5
NCCN-0090	S2151	Sonidegib (Erismodegib, NVP-LDE225)	b2	L2000-02	1.05885	0.861579	0.992288	0.974462	0.997387	0.716175	0.814429	1.05879	0.959887	1.09616	1.19425	1.22399	1.22168	1.01728	1.05233		0.844782	0.885094	1.02149	1.10741	1.07075	Hedgehog/Smoothened	Stem Cells & Wnt	Sonidegib (Erismodegib, NVP-LDE225) is a Smoothened (Smo) antagonist, inhibiting Hedgehog (Hh) signaling with IC50 of 1.3 nM (mouse) and 2.5 nM (human) in cell-free assays, respectively. Phase 3.	485.5	956697-53-3	97	199.794	<1		http://selleckchem.com/products/LDE225(NVP-LDE225).html	C26H26F3N3O3	free base		CC1CN(CC(C)O1)C2=CC=C(NC(=O)C3=C(C)C(=CC=C3)C4=CC=C(OC(F)(F)F)C=C4)C=N2
NCCN-0091	S2180	Ixazomib (MLN2238)	c2	L2000-02	0.291571	0.477511	0.486791	0.412115	1.07989	0.0427873	0.0735181	0.0801099	0.0707443	0.16301	1.55341	2.0048	2.82136	2.07883	1.49828		0.743522	0.950072	1.31344	1.3561	1.22868	Proteasome	Proteases	MLN2238 inhibits the chymotrypsin-like proteolytic (β5) site of the 20S proteasome with IC50 and Ki of 3.4 nM and 0.93 nM in cell-free assays, respectively, also inhibits the caspase-like (β1) and trypsin-like (β2) proteolytic sites, with IC50 of 31 and 3500 nM. Phase 3.	361.03	1072833-77-2	72	199.429	<1		http://selleckchem.com/products/MLN-2238.html	C14H19BCl2N2O4	Free Base	N/A	CC(C)CC(NC(=O)CNC(=O)C1=C(Cl)C=CC(=C1)Cl)B(O)O
NCCN-0092	S2181	Ixazomib Citrate (MLN9708)	d2	L2000-02	0.380647	0.464254	0.521364	0.495774	1.29727	0.0669966	0.103621	0.0990187	0.0694479	0.18311	1.78566	2.38818	3.09249	1.95053	1.65977		1.00445	1.27804	1.24986	1.4539	1.16031	Proteasome	Proteases	Ixazomib Citrate (MLN9708) immediately hydrolyzed to MLN2238, the biologically active form, on exposure to aqueous solutions or plasma. MLN2238 inhibits the chymotrypsin-like proteolytic (β5) site of the 20S proteasome with IC50/Ki of 3.4 nM/0.93 nM in cell-free assays, less potent to β1 and little activity to β2. Phase 3.	517.12	1201902-80-8	100	193.379	<1		http://selleckchem.com/products/MLN9708.html	C20H23BCl2N2O9	free base	N/A	CC(C)CC(NC(=O)CNC(=O)C1=C(Cl)C=CC(=C1)Cl)B2OC(=O)CC(CC(O)=O)(O2)C(O)=O
NCCN-0093	S2208	Formestane	e2	L2000-02	0.879685	0.760408	0.97876	0.879658	0.894698	0.931192	0.947414	1.07181	1.05064	0.972056	1.14026	1.0971	1.48139	1.11878	1.04411		1.00458	0.994826	1.07475	1.09753	0.978915	Aromatase	Endocrinology & Hormones	Formestane is a second generation selective aromatase inhibitor with an IC50 of 80 nM.	302.41	566-48-3	61	201.713	<1		http://selleckchem.com/products/Formestane.html	C19H26O3	free base	CGP-32349, NSC 282175	CC12CCC3C(CCC4=C(O)C(=O)CCC34C)C1CCC2=O
NCCN-0094	S2226	Idelalisib (CAL-101, GS-1101)	f2	L2000-02	1.18751	0.749331	1.0753	1.03293	0.945392	1.11022	1.09131	1.13853	1.22938	1.11513	1.09883	1.1671	1.57655	1.0403	1.15132		1.02492	1.06094	1.09721	1.32936	1.18138	PI3K	PI3K/Akt/mTOR	Idelalisib (CAL-101, GS-1101) is a selective p110δ inhibitor with IC50 of 2.5 nM in cell-free assays shown to have 40- to 300-fold greater selectivity for p110δ than p110α/β/γ, and 400- to 4000-fold more selectivity to p110δ than C2β, hVPS34, DNA-PK and mTOR.	415.42	870281-82-6	83	199.798	<1		http://selleckchem.com/products/CAL-101.html	C22H18FN7O	free base	N/A	CCC(NC1=C2N=C[NH]C2=NC=N1)C3=NC4=CC=CC(=C4C(=O)N3C5=CC=CC=C5)F
NCCN-0095	S2229	Eltrombopag Olamine	g2	L2000-02	0.663008	0.535729	0.703138	0.733795	0.895013	0.752934	0.709428	0.887457	0.889212	0.995268	1.10545	1.237	1.34358	1.03999	1.13874		0.924833	0.858837	0.954584	1.01782	0.946779	Thrombin	Others	Eltrombopag Olamine is a member of the biarylhydrazone class, which is a nonpeptide agonist of the thrombopoietin receptor (TpoR).	564.63	496775-62-3	89	157.625	<1		http://selleckchem.com/products/Eltrombopag-SB-497115-GR.html	C29H36N6O6	diolamine	SB-497115-GR, SB497115	CC1=CC=C(C=C1C)N2N=C(C)C(=N/NC3=CC=CC(=C3O)C4=CC(=CC=C4)C(O)=O)/C2=O.NCCO.NCCO
NCCN-0096	S2233	Esomeprazole sodium	h2	L2000-02	0.82791	0.74305	0.855691	0.868556	0.905927	1.05381	0.782634	0.992697	0.898763	1.07951	0.972681	1.01944	0.964065	0.971985	0.985098		1.06936	0.874791	0.978412	0.952922	0.96375	ATPase	Transmembrane Transporters	Esomeprazole Sodium is a sodium salt of esomeprazole that is a potent proton pump inhibitor with an IC50 of 0.076 mg/kg.	367.4	161796-78-7	73	198.694	73	198.694	http://selleckchem.com/products/esomeprazole-sodium.html	C17H18N3NaO3S	Sodium salt	N/A	COC1=CC=C2[N]([Na])C(=NC2=C1)[S](=O)CC3=NC=C(C)C(=C3C)OC
NCCN-0097	S2246	Abiraterone Acetate	a3	L2000-02	0.776543	0.79878	0.850102	0.903665	0.915451	0.946617	0.851128	0.955793	0.906694	1.03169	0.942467	1.10476	0.963776	0.941605	1.00855		1.00228	0.88439	1.04597	0.958571	1.03819	P450 (e.g. CYP17)	Metabolism	Abiraterone Acetate is an acetate salt form of Abiraterone which is a steroidal cytochrome <b>CYP17</b> inhibitor with <b>IC50</b> of 72 nM in a cell-free assay.	391.55	154229-18-2	20	51.079	<1		http://www.selleck.cn/products/Abiraterone-Acetate-CB7630.html	C26H33NO2_x000D_	Acetate	CB7630	CC(=O)OC1CCC2(C)C3CCC4(C)C(CC=C4C5=CC=CN=C5)C3CC=C2C1
NCCN-0098	S2264	Artemether	b3	L2000-02	1.32014	1.12501	1.19958	1.22125	1.32812	1.15125	1.2113	1.00409	1.08715	1.0072	1.21328	1.23045	1.50393	1.04676	1.0731		1.0268	0.984739	0.985085	1.06643	0.978564	Anti-infection	Microbiology	Artemether is an antimalarial for the treatment of resistant strains of falciparum malaria.	298.37	71963-77-4	60	201.093	<1		http://selleckchem.com/products/Artemether(SM-224).html	C16H26O5	free base	SM-224, CGP 56696	COC1OC2OC3(C)CCC4C(C)CCC(C1C)C24OO3
NCCN-0099	S2344	Piperine	c3	L2000-02	0.925998	0.677831	1.10222	0.921873	1.20463	0.802345	0.790436	0.962786	1.02099	0.979903	1.2656	1.3539	1.9507	1.28521	1.26554		0.919838	1.02884	1.0929	1.12621	1.18701	P450 (e.g. CYP17)	Metabolism	Piperine (1-Piperoylpiperidine) is the alkaloid responsible for the pungency of black pepper and long pepper, which has also been used in some forms of traditional medicine and as an insecticide.	285.34	94-62-2	57	199.762	<1		http://selleckchem.com/products/Piperine(1-Piperoylpiperidine).html	C17H19NO3	free base	1-Piperoylpiperidine	O=C(\C=C\C=C\C1=CC2=C(OCO2)C=C1)N3CCCCC3
NCCN-0100	S2357	Silibinin	d3	L2000-02	1.0941	0.891065	1.19352	1.14226	1.04168	0.9904	1.0945	1.08673	1.07808	1.11842	1.038	1.3253	1.77184	1.33681	1.21526		0.8209	1.00983	0.930603	0.99723	1.30135	Others	Others	Silibinin, the main flavonoid extracted from the milk thistle Silybum marianum, displays hepatoprotective properties in acute and chronic liver injury.	482.44	22888-70-6	96	198.988	<1		http://selleckchem.com/products/Silibinin(Silybin).html	C25H22O10	free base	Silybin	COC1=CC(=CC=C1O)C2OC3=CC(=CC=C3OC2CO)C4OC5=CC(=CC(=C5C(=O)C4O)O)O
NCCN-0101	S2386	Indirubin	e3	L2000-02	0.406638	0.309135	0.858219	0.628188	0.772424	0.302061	0.297656	0.71586	0.748753	0.966008	1.28999	1.40205	1.91409	1.53732	1.42359		0.85729	0.951812	0.963918	1.01543	1.32583	GSK-3	PI3K/Akt/mTOR	Indirubin is a potent cyclin-dependent kinases and GSK-3β inhibitor with IC50 of about 5 μM and 0.6 μM.	262.26	479-41-4	53	202.09	<1		http://selleckchem.com/products/Indirubin.html	C16H10N2O2	free base	NSC 105327	O=C1NC2=CC=CC=C2\C1=C3/NC4=C(C=CC=C4)C3=O
NCCN-0102	S2423	(S)-10-Hydroxycamptothecin	f3	L2000-02	0	0	16.6302	19.1669	10.495	0	0	2.402	2.06979	1.40251	0	0	6.58283	6.72907	3.12239		0	0	3.6193	1.42572	1.26471	Topoisomerase	DNA Damage	10-Hydroxycamptothecin is a DNA topoisomerase I inhibitor with potent anti-tumor activity.	364.35	19685-09-7	8	21.9569	<1		http://selleckchem.com/products/10-hydroxycamptothecin.html	C20H16N2O5	free base	10-HCPT	CCC1(O)C(=O)OCC2=C1C=C3N(CC4=CC5=CC(=CC=C5N=C34)O)C2=O
NCCN-0103	S2443	Tolbutamide	g3	L2000-02	0.984522	0.889668	0.996714	1.05197	0.869657	1.05748	0.952185	1.0933	1.09352	1.04632	1.18075	1.25136	1.40602	1.19887	1.07233		0.963255	0.880907	1.03142	1.0054	1.16872	Potassium Channel	Transmembrane Transporters	Tolbutamide is an inhibitor of potassium channel, used for type II diabetes.	270.35	64-77-7	54	199.741	<1		http://selleckchem.com/products/tolbutamide.html	C12H18N2O3S	free base	HLS 831	CCCCNC(=O)N[S](=O)(=O)C1=CC=C(C)C=C1
NCCN-0104	S2467	Famciclovir	h3	L2000-02	0.938591	0.674936	0.89613	0.877416	0.907827	1.05195	0.880667	0.863695	0.923715	0.979627	0.920453	0.942317	1.15299	0.936318	1.0287		0.978316	0.856762	0.908402	0.932675	1.07454	Anti-infection	Microbiology	Famciclovir is a guanine analogue antiviral drug used for the treatment of various herpesvirus infections.	321.339	104227-87-4	64	199.167	64	199.167	http://selleckchem.com/products/Famciclovir(Famvir).html	C14H19N5O4	free base	BRL-42810	CC(=O)OCC(CC[N]1C=NC2=CN=C(N)N=C12)COC(C)=O
NCCN-0105	S2473	Hexestrol	a4	L2000-02	1.03979	1.00426	0.947479	1.04722	1.02119	1.12074	1.01981	1.03359	0.921315	1.00948	0.968296	1.00598	0.950411	0.919	0.911333		1.1424	0.820787	0.966569	0.887671	0.981724	Estrogen/progestogen Receptor	Endocrinology & Hormones	Hexestrol binds to ERα and ERβ with EC50 of 0.07 nM and 0.175 nM, respectively.	270.37	84-16-2	42	155.343	<1		http://selleckchem.com/products/Hexestrol(Bibenzyl).html	C18H22O2	free base	Bibenzyl	CCC(C(CC)C1=CC=C(O)C=C1)C2=CC=C(O)C=C2
NCCN-0106	S2479	Lincomycin HCl	b4	L2000-02	1.08409	0.92919	1.16292	1.11003	1.02112	1.02144	1.03665	1.04989	1.17982	0.996669	1.10049	1.11364	1.43858	1.05569	1.02875		0.954969	0.896433	1.03241	0.947605	0.987949	Anti-infection	Microbiology	Lincomycin hydrochloride(Lincocin) is the monohydrated salt of lincomycin, a substance produced by the growth of a member of the lincolnensis group of Streptomyces lincolnensis.	443	859-18-7	89	200.903	89	200.903	http://selleckchem.com/products/Lincomycin-hydrochloride(Lincocin).html	C18H35ClN2O6S	Hydrochloride	NSC 70731	Cl.CCCC1CC(N(C)C1)C(=O)NC(C(C)O)C2OC(SC)C(O)C(O)C2O
NCCN-0107	S2521	Epinephrine bitartrate	c4	L2000-02	1.1101	1.23077	1.23334	1.31293	1.24998	1.1776	1.22879	1.0417	1.04289	1.27499	1.07616	1.52782	1.78776	1.54634	1.2843		1.06756	1.14831	1.01596	0.991605	1.37754	Adrenergic Receptor	GPCR & G Protein	Epinephrine bitartrate is an alpha- and beta-adrenergic receptor stimulator.	333.29	51-42-3	67	201.026	67	201.026	http://selleckchem.com/products/Epinephrine-bitartrate-Adrenalinium.html	C13H19NO9	tartrate	Adrenalinium	CNCC(O)C1=CC(=C(O)C=C1)O.OC(C(O)C(O)=O)C(O)=O
NCCN-0108	S2559	Cortisone acetate	d4	L2000-02	0.779957	0.846097	1.07959	1.21034	1.1423	0.846268	0.961472	0.90531	0.91163	0.923155	0.899569	1.26717	1.68332	1.59739	1.20022		0.920144	0.999697	0.890946	0.903498	1.11251	Glucocorticoid Receptor	Endocrinology & Hormones	Cortisone acetate (Cortone) is an acetate salt form of cortisone that is a steroid hormone and a glucocorticoid.	402.48	50-04-4	7	17.3922	<1		http://selleckchem.com/products/Cortisone-acetate-Cortone.html	C23H30O6	free base	NSC 49420	CC(=O)OCC(=O)C1(O)CCC2C3CCC4=CC(=O)CCC4(C)C3C(=O)CC12C
NCCN-0109	S2610	Lonidamine	e4	L2000-02	0.796999	0.75573	1.23104	1.2372	1.12631	1.01318	1.04314	1.07435	1.00859	1.1012	0.996528	1.47086	1.84364	1.54239	1.29837		1.06336	1.17677	1.00495	1.00056	1.32395	Others	Others	Lonidamine is an orally administered small molecule hexokinase inactivator.	321.16	50264-69-2	64	199.278	<1		http://selleckchem.com/products/lonidamine.html	C15H10Cl2N2O2	free base	AF 1890, Diclondazolic Acid	OC(=O)C1=N[N](CC2=C(Cl)C=C(Cl)C=C2)C3=CC=CC=C13
NCCN-0110	S2613	Clorsulon	f4	L2000-02	1.08635	0.978901	1.16837	1.23599	1.28996	1.13868	1.21361	1.0702	1.11357	1.17543	1.09056	1.34796	1.78548	1.72913	1.25209		1.04924	1.21936	1.10261	1.05361	1.39055	Anti-infection	Microbiology	Clorsulon is used in the treatment of Fasciola hepatica infections in calves and sheep.	380.66	60200-06-8	76	199.653	<1		http://selleckchem.com/products/clorsulon.html	C8H8Cl3N3O4S2	free base	MK-401	NC1=CC(=C(C=C1[S](N)(=O)=O)[S](N)(=O)=O)C(Cl)=C(Cl)Cl
NCCN-0111	S2673	Trametinib (GSK1120212)	g4	L2000-02	0.429883	0.233202	0.426249	0.314299	0.787035	0.173031	0.122797	0.123898	0.0963547	0.378204	6.20538	3.68478	7.32675	3.21778	1.88227		3.78216	5.11858	1.61502	1.5542	1.31016	MEK	MAPK	Trametinib (GSK1120212) is a highly specific and potent MEK1/2 inhibitor with IC50 of 0.92 nM/1.8 nM in cell-free assays, no inhibition of the kinase activities of c-Raf, B-Raf, ERK1/2.	615.39	871700-17-3	22	35.7497	<1		http://selleckchem.com/products/gsk1120212-jtp-74057.html	C26H23FIN5O4	free base	JTP-74057	CN1C(=O)C(=C2N(C(=O)N(C3CC3)C(=O)C2=C1NC4=CC=C(I)C=C4F)C5=CC(=CC=C5)NC(C)=O)C
NCCN-0112	S2727	Dacomitinib (PF299804, PF299)	h4	L2000-02	1.04227	0.888529	0.807249	0.874343	0.859835	1.03099	0.967228	1.05061	0.999417	0.953162	0.985367	1.08956	1.28698	1.10404	1.04054		0.981884	1.20979	0.996075	0.97803	1.0461	EGFR	Protein Tyrosine Kinase	Dacomitinib (PF299804, PF299) is a potent, irreversible pan-ErbB inhibitor, mostly to EGFR with IC50 of 6 nM in a cell-free assay, effective against NSCLCs with EGFR or ERBB2 mutations (resistant to gefitinib) as well as those harboring the EGFR T790M mutation. Phase 2.	469.94	1110813-31-4	19	40.4307	<1		http://selleckchem.com/products/pf299804.html	C24H25ClFN5O2	free base	N/A	COC1=C(NC(=O)/C=C/CN2CCCCC2)C=C3C(=NC=NC3=C1)NC4=CC(=C(F)C=C4)Cl
NCCN-0113	S2741	Niraparib (MK-4827)	a5	L2000-02	4.10622	3.06652	1.48608	1.31902	0.992674	0.948339	1.03707	1.14385	0.97466	1.05478	1.28041	1.41366	1.02622	0.956668	0.95785		0.97525	0.870311	0.981635	0.950411	1.02962	PARP	DNA Damage	Niraparib (MK-4827) is a selective inhibitor of PARP1/2 with IC50 of 3.8 nM/2.1 nM, with great activity in cancer cells with mutant BRCA-1 and BRCA-2. It is >330-fold selective against PARP3, V-PARP and Tank1. Phase 3.	320.39	1038915-60-4	64	199.757	<1		http://selleckchem.com/products/mk-4827.html	C19H20N4O	Free Base		NC(=O)C1=CC=CC2=C[N](N=C12)C3=CC=C(C=C3)C4CCCNC4
NCCN-0114	S2807	Dabrafenib (GSK2118436)	b5	L2000-02	0.421419	0.389171	0.43216	0.455807	0.949561	0.194805	0.214047	0.176546	0.16905	0.429166	1.06161	1.20241	1.2323	0.726179	0.787587		0.570311	0.642402	0.548199	0.498983	0.621101	Raf	MAPK	Dabrafenib (GSK2118436) is a mutant BRAFV600 specific inhibitor with IC50 of 0.8 nM in cell-free assays, with 4- and 6-fold less potency against B-Raf(wt) and c-Raf, respectively.	519.56	1195765-45-7	30	57.7412	<1		http://selleckchem.com/products/dabrafenib-gsk2118436.html	C23H20F3N5O2S2	free base	N/A	CC(C)(C)C1=NC(=C(S1)C2=NC(=NC=C2)N)C3=C(F)C(=CC=C3)N[S](=O)(=O)C4=C(F)C=CC=C4F
NCCN-0115	S2814	Alpelisib (BYL719)	c5	L2000-02	0.521372	0.615859	0.991009	1.0445	1.24213	0.481597	0.522311	0.86316	0.862234	0.987807	0.808008	1.22192	1.59508	1.33108	1.19523		0.664533	0.853685	0.841571	0.896078	1.16271	PI3K	PI3K/Akt/mTOR	Alpelisib (BYL719) is a potent and selective PI3Kα inhibitor with IC50 of 5 nM in a cell-free assay, and minimal effect on PI3Kβ/γ/δ. Phase 2.	441.47	1217486-61-7	88	199.334	<1		http://selleckchem.com/products/byl719.html	C19H22F3N5O2S	free base	N/A	CC1=C(SC(=N1)NC(=O)N2CCCC2C(N)=O)C3=CC(=NC=C3)C(C)(C)C(F)(F)F
NCCN-0116	S2900	Cobicistat (GS-9350)	d5	L2000-02	1.38694	1.13929	1.47805	1.39398	1.26254	1.18051	1.34827	1.14314	1.12654	1.18255	0.978523	1.48549	1.83051	1.76576	1.32356		1.11343	1.04034	0.956364	1.06247	1.35864	P450 (e.g. CYP17)	Metabolism	Cobicistat (GS-9350) is a potent and selective inhibitor of CYP3A with IC50 of 30-285 nM.	776.02	1004316-88-4	100	128.863	<1		http://selleckchem.com/products/cobicistat-gs-9350.html	C40H53N7O5S2	free base	N/A	CC(C)C1=NC(=CS1)CN(C)C(=O)NC(CCN2CCOCC2)C(=O)NC(CCC(CC3=CC=CC=C3)NC(=O)OCC4=CN=CS4)CC5=CC=CC=C5
NCCN-0117	S2922	Icotinib	e5	L2000-02	0.940397	0.851094	1.14429	1.28969	1.21802	1.11552	1.11572	1.18949	1.17528	1.13441	1.18221	1.60842	1.90252	1.61347	1.26944		1.19044	1.27102	1.08969	1.19496	1.30014	EGFR	Protein Tyrosine Kinase	Icotinib is a potent and specific EGFR inhibitor with IC50 of 5 nM, including the EGFR, EGFR(L858R), EGFR(L861Q), EGFR(T790M) and EGFR(T790M, L858R).	391.42	610798-31-7	78	199.274	<1		http://selleckchem.com/products/icotinib.html	C22H21N3O4	free base	BPI-2009H	C#CC1=CC(=CC=C1)NC2=NC=NC3=C2C=C4OCCOCCOCCOC4=C3
NCCN-0118	S3000	Carbazochrome sodium sulfonate (AC-17)	f5	L2000-02	0.941429	0.846552	1.26924	1.14485	1.23127	1.16951	1.18836	1.05178	1.17396	1.08909	0.996711	1.25952	1.60712	1.42515	1.26947		1.09847	1.14792	1.11146	1.03522	1.2282	Others	Others	Carbazochrome sodium sulfonate (AC-17) is an antihemorrhagic for use in the treatment of hemorrhoids.	322.27	51460-26-5	64	198.591	3	9.30896	http://selleckchem.com/products/carbazochrome-sodium-sulfonate.html	C10H11N4NaO5S	Sodium	N/A	[Na+].CN1C(CC2=C\C(=N\NC(N)=O)C(=O)C=C12)[S]([O-])(=O)=O
NCCN-0119	S3012	Pazopanib	g5	L2000-02	0.846168	0.735629	0.878214	0.811142	0.905603	0.562767	0.552769	0.778621	0.848236	0.929363	1.01611	1.27401	1.45183	1.16763	1.08001		0.687165	0.729548	0.839776	0.883915	1.01681	c-Kit,PDGFR,VEGFR	Protein Tyrosine Kinase	Pazopanib is a novel multi-target inhibitor of VEGFR1, VEGFR2, VEGFR3, PDGFR, FGFR, c-Kit and c-Fms with IC50 of 10 nM, 30 nM, 47 nM, 84 nM, 74 nM, 140 nM and 146 nM in cell-free assays, respectively.	437.52	444731-52-6	87	198.848	<1		http://selleckchem.com/products/pazopanib.html	C21H23N7O2S	Free Base	GW786034	C[N]1N=C2C=C(C=CC2=C1C)N(C)C3=NC(=NC=C3)NC4=CC=C(C)C(=C4)[S](N)(=O)=O
NCCN-0120	S3017	Aspirin	h5	L2000-02	0.784677	0.723575	0.757546	0.833155	0.836601	0.976498	0.881927	0.901735	0.914462	0.881349	0.843856	0.990802	1.1054	0.89688	0.924015		0.911294	0.93308	0.878837	0.895601	0.97319	COX	Metabolism	Aspirin is a salicylate, and irreversible COX1 and COX2 inhibitor, used as an analgesic to relieve minor aches and pains, as an antipyretic to reduce fever, and as an anti-inflammatory medication.	180.16	50-78-2	36	199.822	<1		http://selleckchem.com/products/aspirin-acetylsalicylic-acid.html	C9H8O4	free base	Acetylsalicylic acid	CC(=O)OC1=C(C=CC=C1)C(O)=O
NCCN-0121	S3024	Lamotrigine	a6	L2000-02	0.987715	0.967688	0.969395	0.961647	1.00885	1.11727	1.0437	0.980099	1.01187	1.04998	1.0328	1.11315	0.947216	0.922013	0.927101		1.12585	0.832123	0.904164	0.917218	0.978487	Sodium Channel,5-HT Receptor	Transmembrane Transporters	Lamotrigine is a novel anticonvulsant drug for inhibition of 5-HT with IC50 of 240 μM and 474 μM in human platelets and rat brain synaptosomes, and also is a sodium channel blocker.	256.09	84057-84-1	10	39.0488	<1		http://selleckchem.com/products/lamotrigine.html	C9H7Cl2N5	free base	BW-430C	NC1=NC(=C(N=N1)C2=CC=CC(=C2Cl)Cl)N
NCCN-0122	S3031	Linagliptin	b6	L2000-02	1.11089	0.903424	1.07643	0.978211	1.12796	1.10056	1.18733	1.06745	1.16469	1.02587	1.08953	1.10402	1.45355	0.996697	1.12623		0.969785	0.9061	1.03125	1.00738	0.932787	DPP-4	Proteases	Linagliptin is a highly potent, selective DPP-4 inhibitor with IC50 of 1 nM and exhibits a 10,000-fold higher selectivity for DPP-4 than for other dipeptidyl peptidases such as DPP-2, DPP-8, and DPP-9.	472.54	668270-12-0	17	35.9758	<1		http://selleckchem.com/products/linagliptin-bi-1356.html	C25H28N8O2	free base	BI-1356	CC#CC[N]1C(=NC2=C1C(=O)N(CC3=NC4=CC=CC=C4C(=N3)C)C(=O)N2C)N5CCCC(N)C5
NCCN-0123	S3035	Daunorubicin HCl	c6	L2000-02	0	0	7.99084	5.63763	6.11174	0.841641	0.673527	1.03719	0.957158	0.642738	0	0	3.35822	2.47546	1.71344		5.51065	6.6308	1.63018	1.21024	0.97296	Topoisomerase	DNA Damage	Daunorubicin HCl inhibits both DNA and RNA synthesis and inhibits DNA synthesis with Ki of 0.02 μM in a cell-free assay.	563.98	23541-50-6	100	177.311	100	177.311	http://selleckchem.com/products/daunorubicin-hcl-daunomycin-hcl.html	C27H30ClNO10	Hydrochloride	Daunomycin HCl	Cl.COC1=C2C(=O)C3=C(C(=C4CC(O)(CC(OC5CC(N)C(O)C(C)O5)C4=C3O)C(C)=O)O)C(=O)C2=CC=C1
NCCN-0124	S3037	Bepotastine Besilate	d6	L2000-02	1.05557	1.00128	1.36051	1.30553	1.29498	1.15019	1.29905	1.20569	1.07913	1.10657	1.08562	1.36396	2.10699	1.53884	1.22718		1.11524	1.13584	1.06954	1.08484	1.24318	Histamine Receptor	Neuronal Signaling	Bepotastine is a non-sedating, selective antagonist of histamine 1 (H1) receptor with pIC50 of 5.7.	547.06	190786-44-8	109	199.247	<1		http://selleckchem.com/products/bepotastine-besilate.html	C27H31ClN2O6S	Besilate salt	TAU 284	OC(=O)CCCN1CCC(CC1)OC(C2=CC=C(Cl)C=C2)C3=NC=CC=C3.O[S](=O)(=O)C4=CC=CC=C4
NCCN-0125	S3202	Catharanthine	e6	L2000-02	1.28305	0.874735	1.17854	1.35747	1.41651	1.14389	1.2261	1.20863	1.19409	1.21052	1.26422	1.40282	1.87046	1.80217	1.25927		1.20207	1.18934	1.15854	1.21279	1.35306	AChR	Neuronal Signaling	Catharanthine inhibits nicotinic receptor mediated diaphragm contractions with IC50 of 59.6 μM.	336.43	2468-21-5	67	199.15	<1		http://selleckchem.com/products/catharanthine.html	C21H24N2O2	free base	N/A	CCC1=CC2CN3CCC4=C([NH]C5=CC=CC=C45)C(C2)(C13)C(=O)OC
NCCN-0126	S3606	Fangchinoline	f6	L2000-02	3.56063	2.05098	1.72826	1.77263	1.23104	1.45972	1.51322	1.38537	1.40994	1.24748	1.23645	1.47265	1.99668	1.73787	1.20506		1.03721	1.22375	1.06143	1.0953	1.3192	Reverse Transcriptase	Microbiology	Fangchinoline, a bisbenzylisoquinoline alkaloid, is a novel HIV-1 inhibitor with pain-relieving, blood pressure-depressing, and antibiotic activities.	608.72	33889-68-8	100	164.279	<1		http://selleckchem.com/products/r-s-fangchinoline.html	C37H40N2O6	free base	N/A	COC1=C2OC3=CC=C(CC4N(C)CCC5=C4C=C(OC6=C(O)C(=CC7=C6C(CC(=C2)C=C1)N(C)CC7)OC)C(=C5)OC)C=C3
NCCN-0127	S3609	Berbamine (dihydrochloride)	g6	L2000-02	1.81241	1.43101	1.56291	1.6748	1.25468	1.17658	1.1686	1.2253	1.17621	1.23619	1.11428	1.2462	1.51342	1.16562	1.09528		0.865	0.948975	1.05949	0.989503	1.25392	Bcr-Abl	Angiogenesis	Berbamine (BBM) is a natural bisbenzylisoquinoline product isolated from traditional Chinese herbal medicine Berberis amurensis. It is a novel inhibitor of bcr/abl fusion gene with potent anti-leukemia activity and also an inhibitor of NF-κB.	681.65	6078-17-7	100	146.703	100	146.703	http://selleckchem.com/products/berbamine-dihydrochloride.html	C37H42Cl2N2O6	dihydrochloride	N/A	Cl.Cl.COC1=CC2=C3C=C1OC4=C(OC)C(=CC5=C4C(CC6=CC(=C(O)C=C6)OC7=CC=C(CC3N(C)CC2)C=C7)N(C)CC5)OC
NCCN-0128	S3611	(+)-Fangchinoline	h6	L2000-02	2.47622	1.5256	1.3803	1.04627	0.990398	1.34676	1.08725	1.20702	1.10831	1.1089	1.00372	0.94126	1.23898	0.922205	0.935642		0.980207	0.937885	0.959345	0.937245	0.985089	Others	Others	Fangchinoline is a phytochemical that has been shown to elicit anti-cancer effects in prostate and breast cancer cell lines via inducing G1 cell cycle arrest. It has also been shown to possess neuroprotective activity.	608.72	436-77-1	40	65.7117	<1		http://selleckchem.com/products/s-s-fangchinoline.html	C37H40N2O6	free base	(+)-Limacine, Tetrandrine B, Hanfangichin B	COC1=C2OC3=CC=C(CC4N(C)CCC5=C4C=C(OC6=C7C(CC(=C2)C=C1)N(C)CCC7=CC(=C6O)OC)C(=C5)OC)C=C3
NCCN-0129	S3669	Carmustine	a7	L2000-02	0.939267	0.832818	1.05484	0.998713	1.09919	1.05602	1.19037	0.994683	0.914093	0.964893	0.961653	0.99728	0.981978	0.928199	0.987803		1.04418	0.965605	0.923688	0.858324	0.901202	DNA/RNA Synthesis	DNA Damage	Carmustine is a cell-cycle phase nonspecific alkylating antineoplastic agent and used in the treatment of brain tumors and various other malignant neoplasms.	214.05	154-93-8	The physical form of the compound is liquid, which can be dissolved in any proportion.				http://selleckchem.com/products/carmustine.html	C5H9Cl2N3O2	free base	bis-chloroethylnitrosourea, BCNU, BiCNU|	ClCCNC(=O)N(CCCl)N=O
NCCN-0130	S3718	Leuprolide Acetate	b7	L2000-02	1.17019	0.897	1.16268	1.04456	1.06107	1.12886	1.12007	1.0995	1.23175	1.16851	1.05845	1.29623	1.45056	0.982294	1.13246		0.974921	0.983393	0.88694	1.09738	1.04685	Estrogen/progestogen Receptor	Endocrinology & Hormones	Leuprolide acetate is a synthetic nonapeptide that is a potent gonadotropin-releasing hormone receptor (GnRHR) agonist used for diverse clinical applications, including the treatment of prostate cancer, endometriosis, uterine fibroids, central precocious puberty and in vitro fertilization techniques.	1269.45	74381-53-6	100	78.7743	100	78.7743	http://selleckchem.com/products/leuprolide-acetate.html	C61H88N16O14	acetate	Leuprorelin Acetate	CCNC(=O)C1CCCN1C(=O)C(CCCNC(N)=N)NC(=O)C(CC(C)C)NC(=O)C(CC(C)C)NC(=O)C(CC2=CC=C(O)C=C2)NC(=O)C(CO)NC(=O)C(CC3=C[NH]C4=C3C=CC=C4)NC(=O)C(CC5=C[NH]C=N5)NC(=O)C6CCC(=O)N6.CC(O)=O
NCCN-0131	S3731	Tipiracil hydrochloride	c7	L2000-02	1.04942	1.04144	1.24391	1.16981	1.30605	1.06899	1.20769	1.09908	1.10466	1.09803	1.1431	1.4281	1.64014	1.30857	1.25284		0.994787	1.06479	0.942565	0.996024	1.14218	Phosphorylase	Others	Tipiracil is an inhibitor of thymidine phosphorylase, the enzyme that degrades trifluridine into trifluorothymidine. Its combination with trifluridine increases the bioavailability of trifluridine.	279.12	183204-72-0	8	28.6615	55	197.048	http://selleckchem.com/products/tipiracil-hydrochloride.html	C9H12Cl2N4O2	hydrochloride	MA-1 hydrochloride	Cl.ClC1=C(CN2CCCC2=N)NC(=O)NC1=O
NCCN-0132	S3898	Hydroxy Camptothecine	d7	L2000-02	20.8546	16.6237	7.61863	9.55585	7.01976	1.94948	0	1.70262	1.42191	1.09418	5.61591	6.35616	2.81649	3.23759	1.70883		4.15012	0	1.31113	1.13543	1.10374	Topoisomerase	DNA Damage	10-Hydroxycamptothecin is a cell-permeable powerful DNA topoisomerase I inhibitor. It has selective inhibitory effect on the phosphorylation of histone H1 and H3, but less effect on other histones.	364.35	64439-81-2	29	79.5938			http://selleckchem.com/products/hydroxy-camptothecine.html	C20H16N2O5	free base	10-Hydroxycamptothecin, Hydroxycamptothecine	CCC1(O)C(=O)OCC2=C1C=C3N(CC4=CC5=C(C=CC(=C5)O)N=C34)C2=O
NCCN-0133	S3923	Ginsenoside Rg1	e7	L2000-02	0.921745	0.766463	1.22138	1.24904	1.17098	1.03576	1.10765	1.09947	1.16281	1.06649	1.10391	1.54551	1.6514	1.55272	1.23633		1.14344	1.12851	1.00682	1.12002	1.15728	Others	Others	Ginsenoside Rg1, identified as a protopanaxatriol-type, has pharmacological actions such as neuroprotective and anti-tumor effects on various cancer types.	801.01	22427-39-0	100	124.842			http://selleckchem.com/products/ginsenoside-rg1.html	C42H72O14	free base	Ginsenoside A2, Panaxoside A, Panaxoside Rg1, Sanchinoside C1, Sanchinoside Rg1	CC(C)=CCCC(C)(OC1OC(CO)C(O)C(O)C1O)C2CCC3(C)C2C(O)CC4C5(C)CCC(O)C(C)(C)C5C(CC34C)OC6OC(CO)C(O)C(O)C6O
NCCN-0134	S3944	Valproic acid	f7	L2000-02	1.07738	0.787521	1.23299	1.25441	1.14551	1.11308	1.18418	1.18975	1.02844	1.05749	1.16397	1.38891	1.68807	1.36631	1.24337		1.10425	1.29767	1.10378	1.01686	1.20291	HDAC	Epigenetics	Valproic acid is a fatty acid with anticonvulsant properties used in the treatment of epilepsy. It is also a histone deacetylase inhibitor and is under investigation for treatment of HIV and various cancers.	144.21	99-66-1	The physical form of the compound is liquid, which can be dissolved in any proportion.				http://selleckchem.com/products/valproic-acid.html	C8H16O2	free base	2-Propylvaleric Acid, Sodium valproate	CCCC(CCC)C(O)=O
NCCN-0135	S3946	Mesterolone	g7	L2000-02	0.807209	0.635763	0.75536	0.845841	0.780799	0.803074	0.784954	0.913838	0.874129	0.876246	0.995449	1.02862	1.20338	1.08651	0.92147		0.864688	0.892788	0.917068	0.842773	1.03222	Androgen Receptor	Endocrinology & Hormones	Mesterolone is a synthetic steroid with anabolic and androgenic activities.	304.47	1424-00-6	13	42.6971			http://selleckchem.com/products/mesterolone.html	C20H32O2	free base	Androviron, Mesteranum, Proviron	CC1CC(=O)CC2CCC3C4CCC(O)C4(C)CCC3C12C
NCCN-0136	S4001	Cabozantinib malate (XL184)	h7	L2000-02	1.82231	1.3124	1.00622	0.974244	0.713386	1.10709	1.15392	0.888924	0.907688	0.843805	0.930959	1.0375	1.17893	0.938819	0.956552		0.993623	1.00838	0.932189	0.901798	0.862679	TAM Receptor,VEGFR	Protein Tyrosine Kinase	Cabozantinib malate (XL184) is the malate of Cabozantinib, a potent VEGFR2 inhibitor with IC50 of 0.035 nM and also inhibits c-Met, Ret, Kit, Flt-1/3/4, Tie2, and AXL with IC50 of 1.3 nM, 4 nM, 4.6 nM, 12 nM/11.3 nM/6 nM, 14.3 nM and 7 nM in cell-free assays, respectively.	635.59	1140909-48-3	100	157.334	<1		http://selleckchem.com/products/cabozantinib-malate.html	C32H30FN3O10	Malate	N/A	COC1=CC2=C(C=C1OC)C(=CC=N2)OC3=CC=C(NC(=O)C4(CC4)C(=O)NC5=CC=C(F)C=C5)C=C3.OC(CC(O)=O)C(O)=O
NCCN-0137	S4009	Mirabegron	a8	L2000-02	1.03069	0.840578	1.01969	0.896268	1.0167	1.09867	1.04235	0.978923	0.998419	1.08072	0.967258	1.0095	0.890816	0.87997	1.00547		1.05152	0.862279	0.906487	0.877493	1.02018	Adrenergic Receptor	Neuronal Signaling	Mirabegron is a selective β3-adrenoceptor agonist with EC50 of 22.4 nM.	396.51	223673-61-8	79	199.238	<1		http://selleckchem.com/products/mirabegron-ym178.html	C21H24N4O2S	free base	YM 178	NC1=NC(=CS1)CC(=O)NC2=CC=C(CCNCC(O)C3=CC=CC=C3)C=C2
NCCN-0138	S4125	Sodium Phenylbutyrate	b8	L2000-02	1.07354	0.982097	1.19076	1.05681	1.36182	1.28071	1.2938	1.23224	1.22601	1.15158	1.01113	1.22738	1.44249	0.944346	1.13584		1.05285	0.964869	0.916616	1.01205	1.01287	HDAC	DNA Damage	Sodium phenylbutyrate is a histone deacetylase inhibitor, used to treat urea cycle disorders.	186.18	1716-12-7	8	42.9692	30	161.134	http://selleckchem.com/products/sodium-phenylbutyrate.html	C10H11NaO2	Sodium Salt	N/A	[Na]OC(=O)CCCC1=CC=CC=C1
NCCN-0139	S4177	Uracil	c8	L2000-02	1.00166	1.07377	1.28804	1.30189	1.41022	1.07788	1.30731	1.12176	1.27276	1.24977	1.08622	1.21465	1.73321	1.28205	1.24826		1.17518	1.11059	0.979911	1.02552	1.32227	Others	Others	Uracil is one of the four nucleobases in the nucleic acid of RNA can be used for drug delivery and as a pharmaceutical.	112.09	66-22-8	22	196.271	<1		http://selleckchem.com/products/uracil.html	C4H4N2O2	free base	N/A	O=C1NC=CC(=O)N1
NCCN-0140	S4260	Tamibarotene	d8	L2000-02	1.53703	1.4782	1.75822	1.5899	1.64733	1.20384	1.2211	1.24597	1.19654	1.30561	1.09	1.34882	1.73507	1.47531	1.22556		1.07948	1.2334	0.998313	1.09904	1.31083	Retinoid Receptor	Metabolism	Tamibarotene is a synthetic retinoic acid receptor (RAR) agonist with high specificity for RARα and RARβ over RARγ.	351.44	94497-51-5	70	199.181	<1		http://selleckchem.com/products/tamibarotene.html	C22H25NO3	free base	N/A	CC1(C)CCC(C)(C)C2=C1C=CC(=C2)NC(=O)C3=CC=C(C=C3)C(O)=O
NCCN-0141	S4269	Vinorelbine Tartrate	e8	L2000-02	0.738177	0.667996	1.05446	1.32819	2.1122	0.100263	0.102176	0.131693	0.104137	0.278027	1.93981	2.12205	2.97002	2.88001	2.66213		0.703566	0.925171	0.824417	0.876731	1.15289	Microtubule Associated	Cytoskeletal Signaling	Vinorelbine Tartrate is a semi-synthetic vinca alkaloid, and inhibits mitosis through interaction with tubulin.	1079.11	125317-39-7	100	92.669	100	92.669	http://selleckchem.com/products/vinorelbine-tartrate.html	C53H66N4O20	Tartrate	N/A	CCC1=CC2CN(C1)CC3=C([NH]C4=C3C=CC=C4)C(C2)(C(=O)OC)C5=C(OC)C=C6N(C)C7C(O)(C(OC(C)=O)C8(CC)C=CCN9CCC7(C89)C6=C5)C(=O)OC.OC(C(O)C(O)=O)C(O)=O.OC(C(O)C(O)=O)C(O)=O
NCCN-0142	S4288	Chloroambucil	f8	L2000-02	1.85983	1.13456	1.3191	1.23863	1.1789	1.07906	1.20099	1.13114	1.1413	1.08621	1.19239	1.44949	1.63917	1.44485	1.23442		1.03108	1.18532	1.08947	1.09357	1.30824	DNA/RNA Synthesis	DNA Damage	Chlorambucil is a nitrogen mustard alkylating agent, used in the treatment of chronic lymphocytic leukemia.	304.21	305-03-3	60	197.232	<1		http://selleckchem.com/products/chloroambucil.html	C14H19Cl2NO2	free base	Chlorambucil	OC(=O)CCCC1=CC=C(C=C1)N(CCCl)CCCl
NCCN-0143	S4354	Thiostrepton	g8	L2000-02	1.1135	0.77089	0.930767	1.01141	1.00113	0.6062	0.660012	0.989688	0.971614	0.947857	1.12234	1.20291	1.35049	1.12273	1.06098		0.864811	0.899591	0.972149	0.933129	1.03726	Others	Others	Thiostrepton is a natural cyclic oligopeptide antibiotic, derived from several strains of strepromycetes.	1664.89	1393-48-2	100	60.064	-1		http://www.selleckchem.com/products/thiostrepton.html	C72H85N19O18S5	Free Base	Alaninamide, Bryamycin, Thiactin	CCC(C)C1NC2C=CC3=C(C=C(N=C3C2O)C(=O)OC(C)C4NC(=O)C5=CSC(=N5)C(NC(=O)C6CSC(=N6)\C(NC(=O)C(NC(=O)C7=CSC(=N7)C8(CCC(=NC8C9=CSC4=N9)C%10=NC(=CS%10)C(=O)NC(=C)C(=O)NC(=C)C(N)=O)NC(=O)C(C)NC(=O)C(=C)NC(=O)C(C)NC1=O)C(C)O)=C\C)C(C)(O)C(C)O)C(C)O
NCCN-0144	S4504	6-Mercaptopurine (6-MP) Monohydrate	h8	L2000-02	0.640475	0.520545	0.824126	0.830278	0.865247	0.783949	0.739724	0.900339	0.836892	0.975085	0.832543	0.967909	1.07587	0.884092	0.909972		0.854178	0.844379	0.884766	0.847512	0.90273	DNA/RNA Synthesis	DNA Damage	6-Mercaptopurine Monohydrate is a widely used antileukemic agent and immunosuppressive drug that inhibits de novo purine synthesis through incorporation of thiopurine methyltransferase metabolites into DNA and RNA.	170.19	6112-76-1	34	199.777	<1		http://selleckchem.com/products/6-mercaptopurine-6-mp-monohydrate.html	C5H6N4OS	free base	N/A	O.S=C1N=CNC2=C1[NH]C=N2
NCCN-0145	S4505	Vinblastine sulfate	a9	L2000-02	0.64843	0.526693	0.603536	0.750214	1.30774	0.0948771	0.0882333	0.0825933	0.086101	0.218186	1.55865	1.64233	1.74091	1.97187	2.27014		0.803475	0.761396	0.764954	0.813249	1.0557	Microtubule Associated,AChR	Cytoskeletal Signaling	Vinblastine sulfate inhibits microtubule formation and suppresses nAChR activity with IC50 of 8.9 μM in a cell-free assay, used to treat certain kinds of cancer.	909.05	143-67-9	100	110.005	<1		http://selleckchem.com/products/vinblastine-sulfate.html	C46H60N4O13S	free base	NSC49842	CCC1(O)CC2CN(CCC3=C([NH]C4=CC=CC=C34)C(C2)(C(=O)OC)C5=C(OC)C=C6N(C)C7C(O)(C(OC(C)=O)C8(CC)C=CCN9CCC7(C89)C6=C5)C(=O)OC)C1.O[S](O)(=O)=O
NCCN-0146	S4603	Gallic acid	b9	L2000-02	1.14001	0.939124	0.997915	1.1223	1.25261	1.08487	1.14732	1.17039	1.18016	1.15589	1.15808	1.30114	1.46604	0.998902	1.09299		1.07642	0.951235	1.06996	1.00296	1.05253	ROS	Immunology & Inflammation	Gallic acid, known as powerful antioxidants, is an organic acid found in a variety of foods and herbs.	170.12	149-91-7	34	199.859	7	41.1474	http://selleckchem.com/products/gallic-acid.html	C7H6O5	free base	3,4,5-Trihydroxybenzoic acid, Gallate, Benzoic acid	OC(=O)C1=CC(=C(O)C(=C1)O)O
NCCN-0147	S4744	Anethole trithione	c9	L2000-02	1.2436	1.00355	1.25675	1.1801	1.37188	1.04342	1.02923	1.11997	1.0519	1.01078	1.13224	1.18827	1.57838	1.21459	1.16289		1.08899	0.942938	0.971338	0.91761	1.11872	Others	Others	Anethole trithione is a drug used in the treatment of dry mouth.	240.36	532-11-6	48	199.7	<1		http://www.selleck.cn/products/anethole-trithione.html	C10H8OS3_x000D_	Free Base	N/A	COC1=CC=C(C=C1)C2=CC(=S)SS2
NCCN-0148	S4885	Taurolidine	d9	L2000-02	1.03917	1.03642	1.32983	1.22242	1.38868	1.04891	1.20441	1.09031	1.07032	1.08979	1.10756	1.4378	1.82233	1.44156	1.41448		1.11414	1.13499	0.984226	0.978828	1.19146	Anti-infection	Microbiology	Taurolidine is a synthetic broad-spectrum antibiotic with antibacterial, anticoagulant and potential antiangiogenic activities.	284.36	19388-87-5	56	196.933			http://selleckchem.com/products/taurolidine.html	C7H16N4O4S2	free base	Taurolin, Tauroline, Tauroflex	O=[S]1(=O)CCN(CN1)CN2CC[S](=O)(=O)NC2
NCCN-0149	S5003	Tacrolimus (FK506)	e9	L2000-02	2.24242	1.31601	1.58886	1.31384	1.28719	1.21471	1.32667	1.23854	1.10223	1.09761	1.47563	1.48018	2.01745	1.52505	1.284		1.39004	1.26327	1.13658	1.03807	1.24704	mTOR	PI3K/Akt/mTOR	Tacrolimus (FK506) is a 23-membered macrolide lactone, it reduces peptidyl-prolyl isomerase activity in T cells by binding to the immunophilin FKBP12 (FK506 binding protein) creating a new complex.	804.02	104987-11-3	94	116.913	<1		http://selleckchem.com/products/FK-506-(Tacrolimus).html	C44H69NO12	free base	FR900506	COC1CC(CCC1O)\C=C(C)\C2OC(=O)C3CCCCN3C(=O)C(=O)C4(O)OC(C(CC(C)C/C(=C/C(CC=C)C(=O)CC(O)C2C)C)OC)C(CC4C)OC
NCCN-0150	S5004	Pimecrolimus	f9	L2000-02	1.99893	1.22738	1.52836	1.20641	1.22822	1.32736	1.37166	1.26419	1.11313	1.10991	1.38475	1.24195	1.61313	1.2921	1.07423		1.21137	1.09574	1.12244	1.04914	1.13214	Immunology & Inflammation related	Immunology & Inflammation	Pimecrolimus is an immunophilin ligand, which binds specifically to the cytosolic receptor, immunophilin macrophilin-12 (FKBP-12) a calcineurin inhibitor.	810.45	137071-32-0	100	123.388	<1		http://selleckchem.com/products/Pimecrolimus.html	C43H68ClNO11	free base	ASM 981	CCC1/C=C(C)/CC(C)CC(OC)C2OC(O)(C(C)CC2OC)C(=O)C(=O)N3CCCCC3C(=O)OC(C(C)C(O)CC1=O)/C(C)=C/C4CCC(Cl)C(C4)OC
NCCN-0151	S5059	Pixantrone Maleate	g9	L2000-02	3.64537	3.04931	3.35348	3.82732	4.60394	0.61305	0.684016	0.579107	0.555471	0.570138	1.8826	1.67899	1.96462	1.59173	1.49198		0.944531	1.12033	0.910159	0.878069	0.884948	Topoisomerase	DNA Damage	Pixantrone is a novel aza-anthracenedione compound with antitumor activity. It is a weak topoisomerase II inhibitor and forms stable DNA adducts through alkylation with specificity for DNA hypermethylated sites.	557.51	144675-97-8	100	179.369	100	179.369	http://selleckchem.com/products/pixantrone-maleate.html	C25H27N5O10	dimaleate	BBR-2778	NCCNC1=CC=C(NCCN)C2=C1C(=O)C3=C(C=NC=C3)C2=O.OC(=O)\C=C/C(O)=O.OC(=O)\C=C/C(O)=O
NCCN-0152	S5069	Dabrafenib Mesylate	h9	L2000-02	0.32591	0.253904	0.304423	0.328839	0.811832	0.209624	0.20526	0.156104	0.165274	0.540724	0.931017	0.887859	0.823966	0.698855	0.785203		0.655744	0.71971	0.515934	0.478672	0.619278	Raf	MAPK	Dabrafenib Mesylate is the mesylate salt form of dabrafenib, an orally bioavailable inhibitor of B-raf (BRAF) protein with IC50s of 0.8 nM, 3.2 nM and 5 nM for B-Raf (V600E), B-Raf (WT) and C-Raf, respectively.	615.67	1195768-06-9	100	162.425	<1		http://selleckchem.com/products/dabrafenib-mesylate.html	C24H24F3N5O5S3	mesylate	GSK2118436 Mesylate	CC(C)(C)C1=NC(=C(S1)C2=CC=NC(=N2)N)C3=C(F)C(=CC=C3)N[S](=O)(=O)C4=C(F)C=CC=C4F.C[S](O)(=O)=O
NCCN-0153	S5077	Regorafenib Monohydrate	a10	L2000-02	0.537611	0.415653	0.734723	0.814093	1.17706	0.221863	0.332927	0.661774	0.955077	0.972304	1.25879	1.11539	0.924051	0.897932	1.17689		0.741905	0.811281	0.848897	0.890779	1.03698	VEGFR,PDGFR,c-Kit,c-RET,Raf	Protein Tyrosine Kinase	Regorafenib is a novel oral multikinase inhibitor with IC50 values of 13, 4.2, 46, 22, 7, 1.5, 2.5, 28, 19 nM for VEGFR1, murine VEGFR2, murine VEGFR3, PDGFR-β, KIT, RET, RAF-1, B-RAF and B-RAF(V600E) respectively.	500.83	1019206-88-2	100	199.669			http://selleckchem.com/products/regorafenib-monohydrate.html	C21H17ClF4N4O4	monohydrate	N/A	O.CNC(=O)C1=NC=CC(=C1)OC2=CC=C(NC(=O)NC3=CC=C(Cl)C(=C3)C(F)(F)F)C(=C2)F
NCCN-0154	S5078	Osimertinib mesylate	b10	L2000-02	3.4531	2.2799	1.09451	1.33176	1.48121	1.47415	1.67495	1.27226	1.22925	1.21746	1.45856	1.32395	1.35767	1.0469	1.27117		1.06678	1.17157	1.14857	1.01195	1.1305	EGFR	Protein Tyrosine Kinase	Osimertinib mesylate is the mesylate form of osimertinib, which is an oral, third-generation <b>epidermal growth factor receptor (EGFR)</b> tyrosine kinase inhibitor (TKI) drug.	595.71	1421373-66-1	9	15.108	-1		http://www.selleckchem.com/products/osimertinib-mesylate.html	C29H37N7O5S	mesylate	AZD9291 mesylate	COC1=C(NC2=NC=CC(=N2)C3=C[N](C)C4=C3C=CC=C4)C=C(NC(=O)C=C)C(=C1)N(C)CCN(C)C.C[S](O)(=O)=O
NCCN-0155	S5098	Gefitinib hydrochloride	c10	L2000-02	1.36163	1.0326	1.06552	1.07389	1.4234	1.05242	1.13971	1.09493	1.21388	1.05717	1.13931	1.22491	1.53536	1.15635	1.36752		0.913448	0.965879	0.963072	0.973573	1.1262	EGFR	Protein Tyrosine Kinase	Gefitinib is an EGFR inhibitor with IC50s of 15.5 nM and 823.3 nM for WT EGFR and EGFR (858R/T790M), respectively.	483.36	184475-55-6	8	16.5508	1	2.06885	http://selleckchem.com/products/gefitinib-hydrochloride.html	C22H25Cl2FN4O3	hydrochloride	ZD1839 hydrochloride	Cl.COC1=CC2=C(C=C1OCCCN3CCOCC3)C(=NC=N2)NC4=CC(=C(F)C=C4)Cl
NCCN-0156	S5205	Nilotinib hydrochloride	d10	L2000-02	2.77681	0.925787	1.21271	1.08183	1.33552	0.77831	0.923629	0.877713	1.04885	1.04074	1.79904	1.18413	1.56525	1.11125	1.14161		1.58105	0.845355	0.854931	0.917003	1.17965	Bcr-Abl	Angiogenesis	Nilotinib hydrochloride is the hydrochloride salt form of nilotinib, an orally bioavailable Bcr-Abl tyrosine kinase inhibitor with antineoplastic activity.	565.977	923288-95-3	100	176.686	-1	-1.76686	http://selleckchem.com/products/nilotinib-hydrochloride.html	C28H23ClF3N7O	hydrochloride	AMN-107 HCl	Cl.CC1=C[N](C=N1)C2=CC(=CC(=C2)C(F)(F)F)NC(=O)C3=CC=C(C)C(=C3)NC4=NC=CC(=N4)C5=CC=CN=C5
NCCN-0157	S5233	Fenretinide	e10	L2000-02	0.578858	0.535428	1.47671	1.2102	1.64393	0.281469	0.522498	0.840642	1.20729	1.19686	1.11529	1.34137	1.75653	1.35188	1.30255		0.597224	0.763783	1.04644	0.943533	1.20272	Others	Others	Fenretinide is a synthetic derivative of retinoic acid that has a broad-spectrum of cytotoxic activity against primary tumor cells, cell lines, and/or xenografts of various cancers (including neuroblastoma).	391.55	65646-68-6	78	199.208	<1		http://selleckchem.com/products/fenretinide.html	C26H33NO2	free base	4-hydroxy(phenyl)retinamide, 4-HPR, MK-4016	CC1=C(\C=C\C(C)=C\C=C\C(C)=C\C(=O)NC2=CC=C(O)C=C2)C(C)(C)CCC1
NCCN-0158	S5234	Nintedanib Ethanesulfonate Salt	f10	L2000-02	2.14324	1.09593	1.34661	1.10985	1.12241	1.26223	1.34842	1.22726	1.079	1.04639	1.47299	1.47706	1.52295	1.0539	1.1709		1.56891	1.37559	1.19889	0.979491	1.13488	VEGFR,FGFR,PDGFR	Protein Tyrosine Kinase	Nintedanib is a small molecule tyrosine-kinase inhibitor with IC50 of 34 nM/13 nM/13 nM, 69 nM/37 nM/108 nM and 59 nM/65 nM for VEGFR1/2/3, FGFR1/2/3 and PDGFRα/β, respectively.	649.76	656247-18-6	100	153.903	100	153.903	http://selleckchem.com/products/nintedanib-ethanesulfonate-salt.html	C33H39N5O7S	ethanesulfonate	Intedanib, BIBF 1120	CC[S](O)(=O)=O.COC(=O)C1=CC2=C(C=C1)C(/C(=O)N2)=C(NC3=CC=C(C=C3)N(C)C(=O)CN4CCN(C)CC4)\C5=CC=CC=C5
NCCN-0159	S5240	lenvatinib Mesylate	g10	L2000-02	0.595604	0.361153	0.773514	0.883013	0.873127	0.644971	0.71213	0.978745	0.831734	0.962202	1.00994	1.01154	1.26288	0.954909	1.08598		0.783042	0.852034	1.00778	0.9014	1.00997	VEGFR	Protein Tyrosine Kinase	Lenvatinib Mesylate is a synthetic, orally available inhibitor of VEGFR2 tyrosine kinase with potential antineoplastic activity.	522.959	857890-39-2	39	74.5757	-1	-1.9122	http://selleckchem.com/products/lenvatinib-mesylate.html	C22H23ClN4O7S	Mesylate	N/A	COC1=C(C=C2C(=CC=NC2=C1)OC3=CC(=C(NC(=O)NC4CC4)C=C3)Cl)C(N)=O.C[S](O)(=O)=O
NCCN-0160	S5254	Dasatinib hydrochloride	h10	L2000-02	0.403907	0.305943	0.419043	0.472421	0.89843	0.180692	0.175575	0.176025	0.215458	0.39763	1.01219	1.19311	1.00255	0.967915	1.06021		0.624623	0.721016	0.649288	0.691729	0.784389	Abl/Src	Kinase	Dasatinib hydrochloride is a potent and dual AblWT/Src inhibitor IC50 of 0.6 nM/0.8 nM respectively; also inhibits c-KitWT/c-KitD816V with IC50 of 79 nM/37 nM.	524.47	854001-07-3	100	190.669	11	20.9736	http://selleckchem.com/products/.html	C22H27Cl2N7O2S	hydrochloride	BMS 354825 hydrochloride	Cl.CC1=NC(=CC(=N1)NC2=NC=C(S2)C(=O)NC3=C(C)C=CC=C3Cl)N4CCN(CCO)CC4
NCCN-0161	S5327	Meisoindigo	a11	L2000-02	0.400345	0.275209	0.449675	0.45634	0.804832	0.332934	0.30577	0.396084	0.457306	0.842256	1.07548	0.985314	1.00573	1.0344	1.23662		0.791532	0.773123	0.874919	0.794958	1.01221	Others	Others	Meisoindigo, a derivative of Indigo naturalis, is an active compound of a Chinese anti-leukemia medicine that has been effectively used in the treatment of chronic myelogenous leukemia (CML).	276.29	97207-47-1	55	199.066	<1		http://selleckchem.com/products/meisoindigo.html	C17H12N2O2	free base	N-Methylisoindigotin, Methylisoindigotin, Dian III	CN1C(=O)/C(C2=C1C=CC=C2)=C3/C(=O)NC4=CC=CC=C34
NCCN-0162	S5582	Cytarabine hydrochloride	b11	L2000-02	2.64214	2.04694	3.0826	3.15307	1.38287	0.500516	0.542823	0.524877	0.649404	1.03753	1.45275	1.40476	1.26144	1.11293	1.09748		0.838509	0.992747	0.793406	0.749539	0.930042	DNA/RNA Synthesis	DNA Damage	Cytarabine is a pyrimidine nucleoside analog that is used mainly in the treatment of leukemia. It is an antimetabolite antineoplastic agent that inhibits the synthesis of DNA.	279.68	69-74-9	55	196.653			http://selleckchem.com/products/cytarabine-hydrochloride.html	C9H14ClN3O5	hydrochloride	N/A	Cl.NC1=NC(=O)N(C=C1)C2OC(CO)C(O)C2O
NCCN-0163	S5667	Fruquintinib	c11	L2000-02	0.835125	0.769292	1.13704	1.02094	1.45299	0.884483	1.08678	0.858866	1.29348	1.12982	1.12469	1.25322	1.38868	1.00553	1.30492		0.884155	1.04125	1.13327	1.02289	1.06555	VEGFRs	VEGFR	Fruquintinib is a highly potent and selective VEGFR 1/2/3 inhibitor.	393.39	1194506-26-7	6	15.252	<1		https://www.selleckchem.com/products/fruquintinib.html	C21H19N3O5			CNC(=O)C1=C(C)OC2=CC(=CC=C12)OC3=C4C=C(OC)C(=CC4=NC=N3)OC
NCCN-0164	S5716	Abemaciclib	d11	L2000-02	2.19023	1.1526	1.29592	1.30438	1.3033	0.892445	0.612483	0.865778	0.939841	0.913407	1.2301	1.26569	1.48669	1.10567	1.14072		0.768056	0.816966	0.87082	0.925462	0.938112	CDK	Cell Cycle	Abemaciclib is a cell cycle inhibitor selective for CDK4/6 with IC50 of 2 nM and 10 nM in cell-free assays, respectively.	506.593	1231929-97-7	6	11.8438	<1		http://selleckchem.com/products/abemaciclib.html	C27H32F2N8	free base	LY2835219	CCN1CCN(CC1)CC2=CN=C(NC3=NC=C(F)C(=N3)C4=CC(=C5N=C(C)[N](C(C)C)C5=C4)F)C=C2
NCCN-0165	S5781	Raloxifene	e11	L2000-02	0.981144	0.748713	1.02999	0.953188	1.0965	0.982142	1.13021	1.07614	1.26069	1.02955	0.954723	1.17866	1.37543	0.966194	0.995526		0.900303	0.945063	0.950832	0.996213	0.912039	Estrogen/progestogen	Endocrinology & Hormones	Raloxifene is a second generation selective <b>estrogen receptor</b> modulator (SERM) used to prevent osteoporosis in postmenopausal women.	473.58	84449-90-1	95	200.6	1	2.11158	http://www.selleckchem.com/products/raloxifene.html	C28H27NO4S	Free Base	Keoxifene, Pharoxifene, LY-139481, LY-156758, CCRIS-7129	OC1=CC=C(C=C1)C2=C(C(=O)C3=CC=C(OCCN4CCCCC4)C=C3)C5=C(S2)C=C(O)C=C5
NCCN-0166	S5808	Relugolix	f11	L2000-02	1.11066	0.733443	0.928911	1.00487	1.00895	0.938899	1.11068	0.99825	1.23804	0.974158	0.969195	0.955535	1.19944	0.952683	0.99367		0.953722	0.920192	0.893355	0.949388	0.957831	Estrogen/progestogen	Endocrinology & Hormones	Relugolix is a selective antagonist of the <b>gonadotropin-releasing hormone receptor (GnRHR)</b> with an IC50 of 0.12 nM.	623.63	737789-87-6	61	97.8144	<1		http://www.selleckchem.com/products/relugolix.html	C29H27F2N7O5S	Free Base	RVT-601, TAK-385	CONC(=O)NC1=CC=C(C=C1)C2=C(CN(C)C)C3=C(S2)N(CC4=C(F)C=CC=C4F)C(=O)N(C3=O)C5=NN=C(OC)C=C5
NCCN-0167	S5842	Cabergoline	g11	L2000-02	1.23575	0.88145	1.06193	1.12269	1.04897	1.19893	1.26388	1.09892	1.14507	1.03908	1.04092	1.10247	1.12233	0.986186	1.08671		1.05714	1.04856	1.03073	0.98424	0.977382	Dopamine Receptor	Neuronal Signaling	Cabergoline, an ergot derivative, is a long-acting <b>dopamine</b> agonist and <b>prolactin</b> inhibitor.	451.6	81409-90-7	90	199.291	1	2.21435	http://www.selleckchem.com/products/cabergoline.html	C26H37N5O2	Free Base	FCE-21336	CCNC(=O)N(CCCN(C)C)C(=O)C1CC2C(CC3=C[NH]C4=C3C2=CC=C4)N(CC=C)C1
NCCN-0168	S5939	Bendamustine	h11	L2000-02	0.822452	0.635863	0.888533	0.838683	0.862431	0.960387	0.962017	0.95219	0.872589	0.914986	0.835674	0.804549	0.886965	0.896508	0.94557		0.917432	0.92295	0.943953	0.880748	0.861825	Others	Others	Bendamustine is a nitrogen mustard drug used in the treatment of chronic lymphocytic leukemia (CLL), multiple myeloma, and non-Hodgkin's lymphoma.	358.26	16506-27-7	72	200.971	<1		http://www.selleck.cn/products/bendamustine.html	C16H21Cl2N3O2	Free Base	SDX105	C[N]1C(=NC2=C1C=CC(=C2)N(CCCl)CCCl)CCCC(O)=O
NCCN-0169	S7007	Binimetinib (MEK162, ARRY-162, ARRY-438162)	a12	L2000-02	0.516507	0.413869	0.761542	0.860265	1.35995	0.284608	0.366172	0.548078	0.677735	0.829409	1.74424	1.50093	1.48363	1.34112	1.70292		1.19673	1.24412	0.90159	0.946296	1.02787	MEK	MAPK	Binimetinib (MEK162, ARRY-162, ARRY-438162) is a potent inhibitor of MEK1/2 with IC50 of 12 nM in a cell-free assay. Phase 3.	441.23	606143-89-9	88	199.442	<1		http://selleckchem.com/products/mek162.html	C17H15BrF2N4O3	free base	N/A	C[N]1C=NC2=C1C=C(C(=O)NOCCO)C(=C2F)NC3=C(F)C=C(Br)C=C3
NCCN-0170	S7028	Duvelisib (IPI-145, INK1197)	b12	L2000-02	1.29744	0.901625	1.0263	0.930359	1.33684	1.12095	1.15605	1.08641	1.11076	0.988849	0.85954	0.89797	0.95591	0.948171	1.32954		0.898697	0.96242	1.02126	0.918356	0.948189	PI3K	Angiogenesis	Duvelisib (IPI-145, INK1197) is a novel and selective PI3K δ/γ inhibitor with Ki and IC50 of 23 pM/243 pM and 1 nM/50 nM in cell-free assays, highly selective for PI3K δ/γ than other protein kinases. Phase 3.	416.86	1201438-56-3	83	199.108	<1		http://selleckchem.com/products/ipi-145-ink1197.html	C22H17ClN6O	free base	N/A	CC(NC1=NC=NC2=C1N=C[NH]2)C3=CC4=CC=CC(=C4C(=O)N3C5=CC=CC=C5)Cl
NCCN-0171	S7059	Tezacaftor?(VX-661)	c12	L2000-02	1.10906	0.901996	1.22212	0.935491	1.29949	1.09162	1.19525	0.969781	1.06203	1.02192	0.931874	0.935341	0.945076	0.90717	1.26529		0.948903	0.981484	0.965441	0.912771	0.956998	CFTR	Transmembrane Transporters	Tezacaftor?(VX-661) is a second F508del CFTR corrector and is believed to help CFTR protein reach the cell surface. Phase 2.	520.5	1152311-62-0	100	192.123	<1		http://selleckchem.com/products/vx-661.html	C26H27F3N2O6	free base	N/A	CC(C)(CO)C1=CC2=CC(=C(F)C=C2[N]1CC(O)CO)NC(=O)C3(CC3)C4=CC=C5OC(F)(F)OC5=C4
NCCN-0172	S7077	Cilengitide?trifluoroacetate	d12	L2000-02	1.3035	1.02242	1.15673	1.14546	1.04078	0.751745	0.780493	1.10003	1.20032	0.983456	1.03596	1.11294	0.958966	0.941138	1.06659		0.922546	0.851927	0.994095	0.930537	0.877832	Integrin	Cytoskeletal Signaling	Cilengitide is a potent integrin inhibitor for αvβ3 receptor and αvβ5 receptor with IC50 of 4.1 nM and 79 nM in cell-free assays, respectively ~10-fold selectivity against gpIIbIIIa. Phase 2.	702.68	199807-35-7	100	142.312	8	11.385	http://selleckchem.com/products/cilengitide-emd-121974-nsc-707544.html	C29H41F3N8O9	Trifluoroacetat	EMD 121974, NSC 707544	CC(C)C1N(C)C(=O)C(CC2=CC=CC=C2)NC(=O)C(CC(O)=O)NC(=O)CNC(=O)C(CCCNC(N)=N)NC1=O.OC(=O)C(F)(F)F
NCCN-0173	S7083	Ceritinib (LDK378)	e12	L2000-02	1.19082	0.902129	1.06988	0.920061	1.0929	1.21532	1.10262	1.07515	1.06068	0.976454	0.852968	0.926577	0.905987	0.930567	1.06343		0.996704	0.898375	0.974122	0.858879	0.935676	ALK	Protein Tyrosine Kinase	Ceritinib (LDK378) is potent inhibitor against ALK with IC50 of 0.2 nM in cell-free assays, shows 40- and 35-fold selectivity against IGF-1R and InsR, respectively. Phase 3.	558.14	1032900-25-6	20	35.8333	<1		http://selleckchem.com/products/ldk378.html	C28H36ClN5O3S	free base	N/A	CC(C)OC1=C(NC2=NC(=C(Cl)C=N2)NC3=C(C=CC=C3)[S](=O)(=O)C(C)C)C=C(C)C(=C1)C4CCNCC4
NCCN-0174	S7156	Marimastat (BB-2516)	f12	L2000-02	0.840612	0.814141	0.823359	0.89753	0.969868	0.944018	0.833422	0.957183	0.904211	0.93889	0.888876	1.01339	0.944397	0.953482	1.04433		1.11015	0.948497	0.982126	0.8516	0.8717	MMP	Proteases	Marimastat (BB-2516) is a broad spectrum matrix metalloprotease (MMP) inhibitor for MMP-9, MMP-1, MMP-2, MMP-14 and MMP-7 with IC50 of 3 nM, 5 nM, 6 nM, 9 nM and 13 nM, respectively. Phase 3.	331.41	154039-60-8	54	162.94	<1		http://selleckchem.com/products/marimastat.html	C15H29N3O5	free base		CNC(=O)C(NC(=O)C(CC(C)C)C(O)C(=O)NO)C(C)(C)C
NCCN-0175	S7158	abemaciclib (LY2835219)	g12	L2000-02	1.4245	1.1833	1.47926	1.21582	1.21907	0.697949	0.525665	0.746548	0.769395	0.93545	1.14938	0.95186	1.07878	1.0454	0.996329		0.814438	0.694691	0.841703	0.829782	0.910454	CDK	Cell Cycle	abemaciclib (LY2835219) is a potent and selective inhibitor of CDK4 and CDK6 with IC50 of 2 nM and 10 nM in cell-free assays, respectively. Phase 3.	602.7	1231930-82-7	83	137.714	100	165.92	http://selleckchem.com/products/ly2835219.html	C28H36F2N8O3S	Mesylate	N/A	CCN1CCN(CC1)CC2=CC=C(NC3=NC(=C(F)C=N3)C4=CC(=C5N=C(C)[N](C(C)C)C5=C4)F)N=C2.C[S](O)(=O)=O
NCCN-0176	S7297	Osimertinib (AZD9291)	h12	L2000-02	2.51797	1.71051	1.12127	1.19436	0.974124	1.40818	1.17769	1.11789	0.964083	0.970518	1.15003	0.874123	1.01446	1.04733	0.975156		1.14418	1.02182	1.02114	0.914677	0.923835	EGFR	Protein Tyrosine Kinase	Osimertinib (AZD9291) is an oral, irreversible, and mutant-selective EGFR inhibitor with IC50 of 12.92, 11.44 and 493.8 nM for Exon 19 deletion EGFR, L858R/T790M EGFR, and WT EGFR in LoVo cells, respectively. Phase 3.	499.61	1421373-65-0	99	198.155	<1		http://selleckchem.com/products/azd9291.html	C28H33N7O2	free base	N/A	COC1=C(NC2=NC=CC(=N2)C3=C[N](C)C4=C3C=CC=C4)C=C(NC(=O)C=C)C(=C1)N(C)CCN(C)C
NCCN-0177	S7397	Sorafenib	a2	L2000-03	0.769335	0.645319	0.785872	0.93169	1.06561	0.446836	0.395101	0.790112	0.785961	0.821072	0.93216	1.03093	0.844579	0.880877	0.883625		0.760697	0.668972	0.881154	0.817451	0.91038	Raf	MAPK	Sorafenib is a multikinase inhibitor of Raf-1, B-Raf and VEGFR-2 with IC50 of 6 nM, 22 nM and 90 nM in cell-free assays, respectively.	464.82	284461-73-0	63	135.536	<1		http://selleckchem.com/products/sorafenib.html	C21H16ClF3N4O3	Free Base	BAY 43-9006	CNC(=O)C1=CC(=CC=N1)OC2=CC=C(NC(=O)NC3=CC=C(Cl)C(=C3)C(F)(F)F)C=C2
NCCN-0178	S7440	Ribociclib (LEE011)	b2	L2000-03	1.21524	0.912163	1.17436	1.17364	1.24295	0.74142	0.812402	0.909708	0.799209	0.913249	0.961458	1.08683	1.36679	1.00479	0.905104		0.924901	0.86889	0.886585	0.799739	0.936461	CDK	Cell Cycle	Ribociclib (LEE011) is an orally available, and highly specific CDK4/6 inhibitor. Phase 3.	434.54	1211441-98-3	7	16.109	<1		http://selleckchem.com/products/lee011.html	C23H30N8O	free base	N/A	CN(C)C(=O)C1=CC2=CN=C(NC3=NC=C(C=C3)N4CCNCC4)N=C2[N]1C5CCCC5
NCCN-0179	S7470	Triapine	c2	L2000-03	1.13427	1.20322	2.10093	2.36166	1.61382	0.331107	0.331426	0.867259	0.522904	0.83213	1.41225	1.74107	1.74983	0.972789	0.899833		1.11604	1.11309	0.840763	0.867514	0.860726	DNA/RNA Synthesis	DNA Damage	Triapine is a potent ribonucleotide reductase inhibitor with broad spectrum antitumor activity by inhibiting DNA synthesis. Phase 2.	195.24	200933-27-3	20	102.438	<1		http://selleckchem.com/products/triapine.html	C7H9N5S	free base	3-AP	NC(=S)N/N=C/C1=NC=CC=C1N
NCCN-0180	S7505	(S)-crizotinib	d2	L2000-03	1.12798	1.29231	1.09104	1.05394	1.13377	0.94937	0.928643	1.01036	0.951892	0.916501	0.893037	1.28621	1.60388	1.04903	0.944806		0.766201	0.72663	0.862254	0.763085	0.846602	MTH1	DNA Damage	(S)-crizotinib, the (S)-enantiomer of crizotinib, is a potent MTH1 (NUDT1) inhibitor with IC50 of 72 nM in a cell-free assay.	450.34	1374356-45-2	42	93.2629	<1		http://selleckchem.com/products/s-crizotinib.html	C21H22Cl2FN5O	free base	N/A	CC(OC1=C(N)N=CC(=C1)C2=C[N](N=C2)C3CCNCC3)C4=C(Cl)C=CC(=C4Cl)F
NCCN-0181	S7625	Niraparib (MK-4827) tosylate	e2	L2000-03	2.24725	2.32187	1.37305	1.28546	0.988815	0.732978	0.691897	0.986792	0.810203	0.966005	1.14603	1.37414	1.6108	1.05127	0.963199		0.899633	0.782543	0.972911	0.808599	1.15593	PARP	DNA Damage	Niraparib (MK-4827) tosylate is a selective inhibitor of PARP1/PARP2 with IC50 of 3.8 nM/2.1 nM.	492.59	1038915-73-9	98	198.948	<1		http://selleckchem.com/products/mk-4827-niraparib-tosylate.html	C26H28N4O4S	4-?methylbenzen	Niraparib tosylate, MK 4827 tosylate	CC1=CC=C(C=C1)[S](O)(=O)=O.NC(=O)C2=CC=CC3=C[N](N=C23)C4=CC=C(C=C4)C5CCCNC5
NCCN-0182	S7754	Gilteritinib (ASP2215)	f2	L2000-03	1.21356	1.15866	1.03441	1.04208	0.876473	0.413058	0.436315	0.866853	0.677659	1.10933	0.932526	1.23626	1.39631	1.03373	1.00331		1.06305	1.07752	0.962805	0.868628	1.06338	FLT3,TAM Receptor	Protein Tyrosine Kinase	Gilteritinib(ASP2215) is a small-molecule FLT3/AXL inhibitor with IC50 values of 0.29 nM and 0.73 nM for FLT3 and AXL, respectively. It inhibits FLT3 at an IC50 value that was approximately 800-fold more potent than the concentration required to inhibit c-KIT (230 nM).	552.71	1254053-43-4	100	180.927	<1		http://selleckchem.com/products/gilteritinib-asp2215.html	C29H44N8O3	free base	N/A	CCC1=NC(=C(NC2=CC=C(N3CCC(CC3)N4CCN(C)CC4)C(=C2)OC)N=C1NC5CCOCC5)C(N)=O
NCCN-0183	S7781	Sunitinib	g2	L2000-03	0.781656	0.786561	0.834063	0.83222	0.844683	0.743976	0.729585	0.817661	0.703001	0.859867	1.01998	1.37347	1.37988	0.983544	0.94977		0.887767	0.982956	0.846523	0.847221	0.929476	PDGFR,c-Kit,VEGFR	Protein Tyrosine Kinase	Sunitinib is a multi-targeted RTK inhibitor targeting VEGFR2 (Flk-1) and PDGFRβ with IC50 of 80 nM and 2 nM, and also inhibits c-Kit.	398.47	557795-19-4	25	62.74	<1		http://selleckchem.com/products/sunitinib.html	C22H27FN4O2	free base	SU11248	CCN(CC)CCNC(=O)C1=C(C)[NH]C(=C1C)/C=C/2C(=O)NC3=C2C=C(F)C=C3
NCCN-0184	S7782	Dasatinib Monohydrate	h2	L2000-03	0.402236	0.355173	0.438312	0.447209	0.403253	0.178641	0.179806	0.222977	0.198705	0.603247	0.908366	1.10736	0.956192	0.993043	0.910335		0.714284	0.684962	0.802976	0.840389	0.902887	Src,c-Kit,Bcr-Abl	Angiogenesis	Dasatinib Monohydrate is a novel, potent and multi-targeted inhibitor that targets Abl, Src and c-Kit, with IC50 of <1 nM, 0.8 nM and 79 nM, respectively.	506.02	863127-77-9	21	41.5003	<1		http://selleckchem.com/products/dasatinib-monohydrate.html	C22H28ClN7O3S	Monohydrate	BMS-354825 Monohydrate	O.CC1=NC(=CC(=N1)NC2=NC=C(S2)C(=O)NC3=C(C)C=CC=C3Cl)N4CCN(CCO)CC4
NCCN-0185	S7786	Erlotinib	a3	L2000-03	0.713409	0.731848	0.750797	0.808305	1.04649	0.878806	1.05586	0.950752	0.946816	0.961835	0.947803	1.0869	1.07728	0.910399	0.914664		1.03525	1.00542	1.03121	0.867975	1.00388	EGFR	Protein Tyrosine Kinase	Erlotinib is an EGFR inhibitor with IC50 of 2 nM, >1000-fold more sensitive for EGFR than human c-Src or v-Abl.	393.44	183321-74-6	78	198.251	<1		http://selleckchem.com/products/erlotinib.html	C22H23N3O4	free base	CP358774, NSC 718781	COCCOC1=C(OCCOC)C=C2C(=NC=NC2=C1)NC3=CC=CC(=C3)C#C
NCCN-0186	S7787	Docetaxel Trihydrate	b3	L2000-03	7.07942	7.71432	6.16441	6.66306	5.4239	1.21745	1.27314	0.624195	0.896518	0.877075	2.3377	1.95761	2.72955	2.20978	1.97037		1.21108	0.942149	1.08177	0.886945	1.07581	Microtubule Associated	Cytoskeletal Signaling	Docetaxel, an analog of paclitaxel, is an inhibitor of depolymerisation of microtubules by binding to stabilized microtubules.	861.93	148408-66-6	100	116.019	<1		http://selleckchem.com/products/docetaxel-trihydrate.html	C43H59NO17	Trihydrate	RP56976 (NSC 628503) Trihydrate	O.O.O.CC(=O)OC12COC1CC(O)C3(C)C2C(OC(=O)C4=CC=CC=C4)C5(O)CC(OC(=O)C(O)C(NC(=O)OC(C)(C)C)C6=CC=CC=C6)C(=C(C(O)C3=O)C5(C)C)C
NCCN-0187	S7810	Afatinib (BIBW2992) Dimaleate	c3	L2000-03	0.655648	0.795348	0.918582	0.892136	0.969274	0.752742	0.855251	0.818376	0.724479	0.969456	0.979727	1.2421	1.81098	1.36235	1.01142		0.709785	0.673517	0.901027	0.696595	0.875497	EGFR,HER2	Protein Tyrosine Kinase	Afatinib (BIBW2992) Dimaleate irreversibly inhibits EGFR/HER2 including EGFR(wt), EGFR(L858R), EGFR(L858R/T790M) and HER2 with IC50 of 0.5 nM, 0.4 nM, 10 nM and 14 nM, respectively 100-fold more active against Gefitinib-resistant L858R-T790M EGFR mutant.	717.18	850140-73-7	100	139.435	<1		http://selleckchem.com/products/afatinib-bibw2992-dimaleate.html	C32H33ClFN5O11	Dimaleate	N/A	CN(C)C/C=C/C(=O)NC1=C(OC2CCOC2)C=C3N=CN=C(NC4=CC=C(F)C(=C4)Cl)C3=C1.OC(=O)\C=C/C(O)=O.OC(=O)\C=C/C(O)=O
NCCN-0188	S7954	CP21R7 (CP21)	d3	L2000-03	0.493637	0.496555	1.28998	1.28872	1.13495	0.131056	0.181501	0.916326	0.92384	1.12573	1.08474	1.2681	2.14779	1.71441	1.3648		0.582928	0.595087	0.948714	0.78335	0.978681	Wnt/beta-catenin	Stem Cells & Wnt	CP21R7, also known CP21, is a potent and selective GSK-3β inhibitor that can potently activate canonical Wnt signalling.	317.34	125314-13-8	63	198.525	<1		http://selleckchem.com/products/cp21r7-cp21.html	C19H15N3O2	free base	N/A	C[N]1C=C(C2=C1C=CC=C2)C3=C(C(=O)NC3=O)C4=CC=CC(=C4)N
NCCN-0189	S7960	Larotrectinib (LOXO-101) sulfate	e3	L2000-03	0.854328	0.89979	1.07848	0.999258	1.12064	1.07561	0.96544	1.05947	0.87764	1.11505	1.00262	1.48742	1.5756	1.44901	1.07115		0.885	0.912659	1.03983	0.856494	1.08389	Trk receptor	Protein Tyrosine Kinase	Larotrectinib (LOXO-101) sulfate is an oral potent and selective ATP-competitive inhibitor of tropomyosin receptor kinases (TRK).	526.51	1223405-08-0	100	189.93	<1		http://selleckchem.com/products/loxo-101.html	C21H24F2N6O6S	sulfate	ARRY-470, Larotrectinib	OC1CCN(C1)C(=O)NC2=C3N=C(C=C[N]3N=C2)N4CCCC4C5=CC(=CC=C5F)F.O[S](O)(=O)=O
NCCN-0190	S8041	Cobimetinib (GDC-0973, RG7420)	f3	L2000-03	0.287973	0.248038	0.489337	0.74638	0.759518	0.0842916	0.0504333	0.26734	0.210844	0.531826	2.91068	2.51022	2.54283	2.04848	1.50877		3.63004	1.67271	1.16589	1.04953	1.16767	MEK	MAPK	Cobimetinib (GDC-0973, RG7420) is a potent and highly selective MEK1 inhibitor with IC50 of 4.2 nM, showing more than 100-fold selectively for MEK1 over MEK2 and showed no significant inhibition when tested against a panel of more than 100 of serine-threonine and tyrosine kinases. Phase 3.	531.31	934660-93-2	100	188.214	<1		http://selleckchem.com/products/cobimetinib-gdc-0973-rg7420.html	C21H21F3IN3O2	free base	XL518	OC1(CN(C1)C(=O)C2=C(NC3=CC=C(I)C=C3F)C(=C(F)C=C2)F)C4CCCCN4
NCCN-0191	S8048	Venetoclax (ABT-199, GDC-0199)	g3	L2000-03	0.634343	0.645078	0.629659	0.806236	0.763419	0.364496	0.306686	0.6728	0.551179	0.851771	0.985115	1.3365	1.35705	1.04285	1.00394		0.760163	0.741873	0.916392	0.781562	1.02021	Bcl-2	Apoptosis	Venetoclax (ABT-199, GDC-0199) is a Bcl-2-selective inhibitor with Ki of <0.01 nM in cell-free assays, >4800-fold more selective versus Bcl-xL and Bcl-w, and no activity to Mcl-1. Phase 3.	868.44	1257044-40-8	100	115.149	<1		http://selleckchem.com/products/abt-199.html	C45H50ClN7O7S	free base	N/A	CC1(C)CCC(=C(C1)C2=CC=C(Cl)C=C2)CN3CCN(CC3)C4=CC(=C(C=C4)C(=O)N[S](=O)(=O)C5=CC=C(NCC6CCOCC6)C(=C5)[N+]([O-])=O)OC7=CN=C8[NH]C=CC8=C7
NCCN-0192	S8101	CB-5083	h3	L2000-03	0	0	0.441394	1.00187	0.787118	0	0	0.148969	0.0562279	0.777786	0	0	1.59517	0.986062	0.837833		0	0	0.675913	0.403162	1.03815	ATPase	Transmembrane Transporters	CB-5083 is a potent, selective, and orally bioavailable p97 AAA ATPase inhibitor with IC50 of 11 nM. Phase 1.	413.47	1542705-92-9	82	198.322	<1		http://selleckchem.com/products/cb-5083.html	C24H23N5O2	free base	N/A	CC1=CC2=C(C=CC=C2C(N)=O)[N]1C3=NC4=C(COCC4)C(=N3)NCC5=CC=CC=C5
NCCN-0193	S8116	Acalabrutinib (ACP-196)	a4	L2000-03	0.674002	0.781822	0.736863	0.883015	1.12785	0.86691	0.94471	0.976094	0.939041	0.932883	0.841924	0.998469	1.01533	0.873509	0.897543		0.950606	1.03948	0.904561	0.828521	0.88459	BTK	Angiogenesis	Acalabrutinib(ACP-196) is a selective second-generation Bruton's tyrosine kinase (BTK) inhibitor with an IC50 of 3 nM, which prevents the activation of the B-cell antigen receptor (BCR) signaling pathway. ACP-196 has improved target specificity over ibrutinib with 323-, 94-, 19- and 9-fold selectivity over the other TEC kinase family members (ITK, TXK, BMX, and TEC, respectively) and no activity …	465.51	1420477-60-6	93	199.781	<1		http://selleckchem.com/products/acalabrutinib.html	C26H23N7O2	free base	N/A	CC#CC(=O)N1CCCC1C2=NC(=C3[N]2C=CN=C3N)C4=CC=C(C=C4)C(=O)NC5=NC=CC=C5
NCCN-0194	S8134	Radotinib	b4	L2000-03	0.829307	0.92261	0.915048	1.04283	1.12332	0.671097	0.743433	0.920713	0.829383	0.977836	0.81463	1.01154	1.03213	0.971846	0.838781		0.742547	0.7434	0.806356	0.692144	0.971569	Bcr-Abl	Angiogenesis	Radotinib is a selective BCR-ABL1 tyrosine kinase inhibitor with IC50 of 34 nM, used to treat Chronic Myeloid Leukemia.	530.5	926037-48-1	100	188.501	<1		http://selleckchem.com/products/radotinib.html	C27H21F3N8O	free base	IY-5511	CC1=C[N](C=N1)C2=CC(=CC(=C2)C(F)(F)F)NC(=O)C3=CC=C(C)C(=C3)NC4=NC=CC(=N4)C5=NC=CN=C5
NCCN-0195	S8136	Sivelestat (ONO-5046)	c4	L2000-03	0.814275	0.918679	1.14794	1.11567	1.1215	0.989278	0.934586	0.907268	0.879271	1.06022	1.00578	1.25728	1.63377	1.21626	0.946809		0.853724	0.852744	0.836845	0.84269	0.954554	Serine Protease	Proteases	Sivelestat is a potent and selective inhibitor of neutrophil elastase with IC50</B> of 44nM. It almost shows no activity at a range of other proteases.	434.46	127373-66-4	86	197.947	<1		http://selleckchem.com/products/sivelestat-ono-5046.html	C20H22N2O7S	Free Base	ONO5046, LY544349, EI546	CC(C)(C)C(=O)OC1=CC=C(C=C1)[S](=O)(=O)NC2=CC=CC=C2C(=O)NCC(O)=O
NCCN-0196	S8205	Enasidenib (AG-221)	d4	L2000-03	0.858864	1.01077	1.31976	1.08365	1.12152	0.82234	0.821573	0.802799	0.800874	0.917562	0.885798	1.08066	1.5015	1.1801	0.898955		0.717801	0.837949	0.904457	0.834872	0.921372	Dehydrogenase	Metabolism	Enasidenib (AG-221) is a first-in-class, oral, potent, reversible, selective inhibitor of the IDH2 mutant enzyme with IC50 of 12 nM.	473.38	1446502-11-9	94	198.572	<1		http://selleckchem.com/products/ag-221-enasidenib.html	C19H17F6N7O	free base	N/A	CC(C)(O)CNC1=NC(=NC(=N1)NC2=CC=NC(=C2)C(F)(F)F)C3=NC(=CC=C3)C(F)(F)F
NCCN-0197	S8266	Melphalan	e4	L2000-03	1.27453	1.21328	1.46126	1.22828	1.24826	0.874547	0.907365	1.07532	0.982623	1.11848	1.0174	1.38872	1.66096	1.27942	1.24355		0.802828	1.02966	1.14542	0.958842	1.11775	DNA alkylator	DNA Damage	Melphalan is a phenylalanine derivative of nitrogen mustard with antineoplastic activity.	305.2	148-82-3	10	32.7654	<1		http://selleckchem.com/products/melphalan.html	C13H18Cl2N2O2	free base	Alkeran, Sarcolysin, L-PAM	NC(CC1=CC=C(C=C1)N(CCCl)CCCl)C(O)=O
NCCN-0198	S8294	Olmutinib (HM61713, BI 1482694)	f4	L2000-03	1.03334	1.20329	1.24788	1.11167	1.14775	0.836522	0.857956	0.996597	0.81735	0.939719	0.945204	1.26218	1.53036	1.31327	1.02341		0.762141	0.853728	0.982144	0.828304	1.1571	EGFR,BTK	Protein Tyrosine Kinase	Olmutinib is a novel third-generation epidermal growth factor receptor (EGFR) mutation-specific tyrosine kinase inhibitor (TKI). Also a potent inhibitor of Bruton's tyrosine kinase.	486.59	1353550-13-6	97	199.346	<1		http://selleckchem.com/products/olmutinib-hm61713-bi-1482694.html	C26H26N6O2S	free base	BI 1482694, HM61713, HM71224	CN1CCN(CC1)C2=CC=C(NC3=NC(=C4SC=CC4=N3)OC5=CC=CC(=C5)NC(=O)C=C)C=C2
NCCN-0199	S8401	Erdafitinib (JNJ-42756493)	g4	L2000-03	1.07392	1.30559	1.22416	0.944035	0.763054	1.05869	0.892666	0.845338	0.793142	0.759783	0.921165	1.18904	1.31518	1.04341	0.999575		0.943325	0.864043	0.871931	0.765774	1.01909	FGFR	Angiogenesis	Erdafitinib (JNJ-42756493) is a potent and selective orally bioavailable, pan fibroblast growth factor receptor (FGFR) inhibitor with potential antineoplastic activity.	446.54	1346242-81-6	89	199.31	<1		http://selleckchem.com/products/jnj-42756493-erdafitinib.html	C25H30N6O2	free base	N/A	COC1=CC(=CC(=C1)N(CCNC(C)C)C2=CC3=NC(=CN=C3C=C2)C4=C[N](C)N=C4)OC
NCCN-0200	S8539	TAS-102	h4	L2000-03	2.26857	2.07733	3.11195	2.46701	1.92251	0.539895	0.556776	0.640142	0.560618	0.90587	1.33723	1.57956	1.3661	1.23922	1.03264		0.96388	0.964307	0.821844	0.771869	1.03932	DNA/RNA Synthesis	DNA Damage	TAS-102 is an orally administered combination of a thymidine-based nucleic acid analogue, trifluridine, and a thymidine phosphorylase inhibitor, tipiracil hydrochloride.	871.52	733030-01-8	100	114.742	15	17.2113	http://selleckchem.com/products/tas-102.html	C29H34Cl2F6N8O12	hydrochloride	N/A	Cl.OCC1OC(CC1O)N2C=C(C(=O)NC2=O)C(F)(F)F.OCC3OC(CC3O)N4C=C(C(=O)NC4=O)C(F)(F)F.ClC5=C(CN6CCCC6=N)NC(=O)NC5=O
NCCN-0201	S8567	Tucidinostat (Chidamide)	a5	L2000-03	0.631043	0.807836	1.26507	1.29605	1.43597	0.171352	0.192384	0.787859	0.721514	0.986243	1.08525	1.20168	1.30897	1.18324	1.18502		0.693448	0.80811	1.13816	1.12645	1.05813	HDAC	Epigenetics	Chidamide is a low nanomolar inhibitor of HDAC1, 2, 3, and 10, the HDAC isotypes well documented to be associated with the malignant phenotype with IC50 values of 95, 160, 67, 78 nM for HDAC1, 2, 3, 10 respectively.	390.41	1616493-44-7	78	199.79	<1		http://selleckchem.com/products/tucidinostat-chidamide.html	C22H19FN4O2	free base	HBI-8000, CS-055	NC1=C(NC(=O)C2=CC=C(CNC(=O)\C=C\C3=CC=CN=C3)C=C2)C=C(F)C=C1
NCCN-0202	S8726	Anlotinib (AL3818) dihydrochloride	b5	L2000-03	3.18742	2.29772	1.06994	0.905127	1.21642	0.979954	1.04541	0.921744	0.93047	0.933267	1.71785	1.3788	1.23918	1.01015	0.927002		1.31867	1.14438	0.976736	0.815101	0.903046	VEGFR	Protein Tyrosine Kinase	Anlotinib (AL3818) is a highly potent and selective VEGFR2 inhibitor with IC50 less than 1 nM. It has broad-spectrum antitumor potential in clinical trials.	480.36	1360460-82-7	96	199.85	96	199.85	http://selleckchem.com/products/anlotinib-al3818.html	C23H24Cl2FN3O3	dihydrochloride	N/A	Cl.Cl.COC1=C(OCC2(N)CC2)C=C3N=CC=C(OC4=C(F)C5=C([NH]C(=C5)C)C=C4)C3=C1
NCCN-0203	S9063	Harringtonine	c5	L2000-03	0.26217	0.167309	0.121817	0.109346	0.109661	0.0265515	0.04798	0.0124762	0.0206119	0.0362068	1.66582	2.88478	1.81778	1.03698	0.682107		1.42258	1.83456	0.52833	0.839729	0.399353	Cancer	Others	Harringtonine, a natural Cephalotaxus alkaloid, is an inhibitor of protein synthesis.	531.595	26833-85-2	10	18.8113				C28H37NO9	free base	FH15975	COC(=O)CC(O)(CCC(C)(C)O)C(=O)OC1C2C3=CC4=C(OCO4)C=C3CCN5CCCC25C=C1OC
NCCN-0204	S9141	Berbamine	d5	L2000-03	1.43788	1.70645	1.47811	1.45883	1.52338	1.033	1.29297	1.08487	1.08415	1.12492	1.03867	1.18078	1.44629	1.44004	1.11999		0.796243	1.11746	1.11986	0.97719	1.21869	Others	Others	Berbamine has high binding affinity toward the (GGA)8 G-quadruplex. Berbamine and its derivatives are promising agents to suppress liver cancer growth by targeting CAMKII. Berbamine may be the first ATP-competitive inhibitor of CaMKII γ, could be as a new type of molecular targeted agent through inhibition of the CaMKII γ activity for treatment of leukemia. Berbamine can enhance the antitumor act…	608.723	478-61-5	100	164.278				C37H40N2O6	free base		COC1=C2OC3=C4C(CC5=CC=C(O)C(=C5)OC6=CC=C(CC7N(C)CCC(=C1)C7=C2)C=C6)N(C)CCC4=CC(=C3OC)OC
NCCN-0205	S9321	Topotecan	e5	L2000-03	9.60262	11.1222	10.8399	7.99866	7.2751	1.54923	0	1.49379	1.89527	1.30103	3.31499	4.19924	3.84559	2.78955	1.63161		2.70791	0	1.48452	1.35805	1.1691	Others	Others	Chloroform, Dichloromethane, Ethyl Acetate, DMSO, Acetone, etc.	421.446	123948-87-8	84	199.314				C23H23N3O5	free base		CCC1(O)C(=O)OCC2=C1C=C3N(CC4=C3N=C5C=CC(=C(CN(C)C)C5=C4)O)C2=O
NCCN-0206	S9555	Vincristine	f5	L2000-03	0.50947	0.744001	1.07702	1.2704	1.19035	0.0624687	0.0862808	0.181906	0.083924	0.256834	1.92037	1.98788	2.54777	2.31823	2.05783		0.750518	0.72993	1.01947	0.731583	1.05649	Others	Others	Vincristine is a natural alkaloid isolated from the plant Vinca rosea Linn. and has anti-tumor activity.	824.96	57-22-7	100	121.218	-1		http://www.selleckchem.com/products/vincristine.html	C46H56N4O10	Free Base	leurocristine	CCC1(O)CC2CN(CCC3=C([NH]C4=C3C=CC=C4)C(C2)(C(=O)OC)C5=CC6=C(C=C5OC)N(C=O)C7C(O)(C(OC(C)=O)C8(CC)C=CCN9CCC67C89)C(=O)OC)C1
NCCN-0207	S6626	Brequinar	g5	L2000-03	1.77667	1.33895	1.99785	1.23625	0.924126	0.926754	0.757261	0.838148	0.753466	0.959668	1.24719	1.37877	1.3243	0.957708	1.00054		0.883963	0.728062	0.837074	0.679513	1.06918	Dehydrogenase	Metabolism	Brequinar is an inhibitor of <b>dihydroorotate dehydrogenase (DHODH)</b> with an IC50 of ∼20 nM in vitro.	375.37	96187-53-0	37	98.5694	<1		http://www.selleck.cn/products/brequinar.html	<p>C<sub>23</sub>H<sub>15</sub>F<sub>2</sub>NO<sub>2</sub></p>_x000D_	Free Base	NSC 368390, DuP-785	CC1=C(N=C2C=CC(=CC2=C1C(O)=O)F)C3=CC=C(C=C3)C4=C(F)C=CC=C4
NCCN-0208	S6631	Belotecan (CKD-602) hydrochloride	h5	L2000-03	0	0	8.56285	7.08731	6.78111	0	0	1.33454	0	1.39861	0	0	7.18149	3.31888	2.07162		0	0	3.63194	0	1.43601	Topoisomerase	DNA Damage	Belotecan (CKD-602) is a potent <b>DNA topoisomerase I</b> inhibitor that exerts a clinical anticancer effect on various types of tumor.	469.96	213819-48-8	47	100.009	4	8.51136	http://www.selleck.cn/products/belotecan-ckd-602-hydrochloride.html	<p>C<sub>25</sub>H<sub>28</sub>ClN<sub>3</sub>O<sub>4</sub></p>_x000D_	Hydrochloride	N/A	Cl.CCC1(O)C(=O)OCC2=C1C=C3N(CC4=C3N=C5C=CC=CC5=C4CCNC(C)C)C2=O
NCCN-0209	S9015	Homoharringtonine	a6	L2000-03	0.488342	0.34069	0.160999	0.140225	1.02015	0.0465396	0.0687146	0.0351701	0.0272052	0.728554	3.05469	4.45585	1.1298	0.812362	0.806996		1.82298	2.14779	1.17165	0.864182	0.834902	STAT	IL-6/JAK1/STAT3 signal pathway	Homoharringtonine is a cytotoxic alkaloid, induces apoptosis and inhibits STAT3 via IL-6/JAK1/STAT3 signal pathway in Gefitinib-resistant lung cancer cells.	545.621	26833-87-4	10	18.3277				C29H39NO9	0	Cephalotaxine 4-methyl (2R)-2-hydroxy-2-(4-hydroxy-4-methylpentyl)butanedioate	COC(=O)CC(O)(CCCC(C)(C)O)C(=O)OC1C2C3=CC4=C(OCO4)C=C3CCN5CCCC25C=C1OC
NCCN-0210	S9416	Triptonide	b6	L2000-03	0.372894	0.275604	0.342866	0.411813	1.18664	0.0575053	0.0654119	0.0680729	0.0649991	0.330639	1.04701	1.35173	1.39247	0.737795	0.80904		0.736782	0.611224	0.539578	0.608002	0.546413	Others	Others	Chloroform, Dichloromethane, Ethyl Acetate, DMSO, Acetone, etc.	358.385	38647-11-9	71	198.111				C20H22O6	free base		CC(C)C12OC1C3OC34C5(C)CCC6=C(COC6=O)C5CC7OC47C2=O
NCCN-0211	S1037	Perifosine (KRX-0401)	c6	L2000-03	0.706163	0.975116	0.985421	1.09925	1.2674	0.579773	0.680765	0.861209	0.852588	1.03473	0.921688	1.17424	1.55858	1.16378	0.998271		0.533574	0.614922	0.909984	0.826033	0.945739	PI3K/Akt/mTOR	Perifosine (KRX-0401) is a novel Akt inhibitor with IC50 of 4.7 μM in MM.1S cells, targets pleckstrin homology domain of Akt. Phase 3.	Perifosine (KRX-0401) is a novel Akt inhibitor with IC50 of 4.7 μM in MM.1S cells, targets pleckstrin homology domain of Akt. Phase 3.	461.66	157716-52-4	<1		8	17.3288	http://selleckchem.com/products/Perifosine.html	C25H52NO4P	free base	NSC639966	CCCCCCCCCCCCCCCCCCO[P]([O-])(=O)OC1CC[N+](C)(C)CC1
NCCN-0212	S1116	Palbociclib (PD-0332991) HCl	d6	L2000-03	2.50145	1.97178	1.9955	1.63112	1.87805	1.01198	1.07215	0.723498	0.776059	1.03381	1.17504	1.42176	1.60257	1.31134	1.02629		0.871903	0.982767	0.962298	0.982325	1.07868	Cell Cycle	Palbociclib (PD-0332991) HCl is a highly selective inhibitor of CDK4/6 with IC50 of 11 nM/16 nM in cell-free assays, respectively. It shows no activity against CDK1/2/5, EGFR, FGFR, PDGFR, InsR, etc. Phase 3.	Palbociclib (PD-0332991) HCl is a highly selective inhibitor of CDK4/6 with IC50 of 11 nM/16 nM in cell-free assays, respectively. It shows no activity against CDK1/2/5, EGFR, FGFR, PDGFR, InsR, etc. Phase 3.	483.99	827022-32-2	3	6.19848	30	61.9848	http://selleckchem.com/products/PD-0332991.html	C24H30ClN7O2	Hydrochloride	N/A	Cl.CC(=O)C1=C(C)C2=CN=C(NC3=NC=C(C=C3)N4CCNCC4)N=C2N(C5CCCC5)C1=O
NCCN-0213	S1135	Pemetrexed	e6	L2000-03	2.21294	2.296	3.20216	3.0456	2.68854	0.793759	0.999167	1.2574	0.981382	1.27886	1.35807	1.65758	2.1402	1.77643	1.51542		1.11113	1.29664	1.27053	1.27402	1.21902	Metabolism	Pemetrexed is a novel antifolate and antimetabolite for TS, DHFR and GARFT with Ki of 1.3 nM, 7.2 nM and 65 nM in cell-free assays, respectively.	Pemetrexed is a novel antifolate and antimetabolite for TS, DHFR and GARFT with Ki of 1.3 nM, 7.2 nM and 65 nM in cell-free assays, respectively.	471.37	150399-23-8	<1		94	199.419	http://selleckchem.com/products/Pemetrexed-disodium.html	C20H19N5Na2O6	Disodium salt	LY-231514	[Na+].[Na+].NC1=NC(=O)C2=C([NH]C=C2CCC3=CC=C(C=C3)C(=O)NC(CCC([O-])=O)C([O-])=O)N1
NCCN-0214	S1149	Gemcitabine HCl	f6	L2000-03	1.26953	1.56976	2.34096	2.79837	2.21895	0.310286	0.432693	0.522681	0.44624	0.542431	1.79287	2.03551	2.56407	2.44071	1.93252		1.26786	1.07357	1.25563	1.1652	1.33964	DNA Damage	Gemcitabine HCl is a DNA synthesis inhibitor with IC50 of 50 nM, 40 nM, 18 nM and 12 nM in PANC1, MIAPaCa2, BxPC3 and Capan2 cells, respectively.	Gemcitabine HCl is a DNA synthesis inhibitor with IC50 of 50 nM, 40 nM, 18 nM and 12 nM in PANC1, MIAPaCa2, BxPC3 and Capan2 cells, respectively.	299.66	122111-03-9	<1		19	63.4052	http://selleckchem.com/products/Gemcitabine-Hydrochloride(Gemzar).html	C9H12ClF2N3O4	Hydrochloride	LY188011	Cl.NC1=NC(=O)N(C=C1)C2OC(CO)C(O)C2(F)F
NCCN-0215	S1215	Carboplatin	g6	L2000-03	0.944941	0.887773	0.940071	0.922706	1.20081	0.894007	0.742781	0.86499	0.750985	0.896347	1.01996	1.16761	1.20542	0.974175	1.00374		0.977299	0.841878	0.881842	0.735585	0.909188	DNA Damage	Carboplatin is a DNA synthesis inhibitor by binding to DNA and interfering with the cell's repair mechanism in A2780, SKOV-3, IGROV-1, and HX62 cells.	Carboplatin is a DNA synthesis inhibitor by binding to DNA and interfering with the cell's repair mechanism in A2780, SKOV-3, IGROV-1, and HX62 cells.	371.25	41575-94-4	<1		14	37.7104	http://selleckchem.com/products/Carboplatin.html	C6H12N2O4Pt	free base	JM-8, CBDCA, NSC 241240	N.N.[Pt++].[O-]C(=O)C1(CCC1)C([O-])=O
NCCN-0216	S1236	Leucovorin Calcium Pentahydrate	h6	L2000-03	0.879086	0.835332	1.03168	0.840521	1.11006	0.910816	0.839061	0.922425	0.755501	0.907219	0.950126	1.03797	0.945828	0.871295	0.981817		0.945858	0.876134	0.929526	0.77278	0.984906	Others	Leucovorin is a derivative of folic acid, which can be used to increase levels of folic acid under conditions favoring folic acid inhibition.	Leucovorin is a derivative of folic acid, which can be used to increase levels of folic acid under conditions favoring folic acid inhibition.	601.58	6035-45-6	<1		40	66.4916	http://selleckchem.com/products/Leucovorin-Calcium.html	C20H31CaN7O12	Hydrate	Folinic acid	O.O.O.O.O.[Ca++].NC1=NC(=O)C2=C(NCC(CNC3=CC=C(C=C3)C(=O)NC(CCC([O-])=O)C([O-])=O)N2C=O)N1
NCCN-0217	S1579	Palbociclib (PD0332991) Isethionate	a7	L2000-03	5.04625	2.56416	1.68594	1.55643	1.55717	0.583161	0.734539	0.839231	0.714886	0.883137	1.28258	1.10793	0.941731	0.964614	0.876569		0.720383	0.773386	0.88173	0.763684	0.865203	Cell Cycle	Palbociclib (PD0332991) Isethionate is a highly selective inhibitor of CDK4/6 with IC50 of 11 nM/16 nM in cell-free assays. It shows no activity against CDK1/2/5, EGFR, FGFR, PDGFR, InsR, etc. Phase 3.	Palbociclib (PD0332991) Isethionate is a highly selective inhibitor of CDK4/6 with IC50 of 11 nM/16 nM in cell-free assays. It shows no activity against CDK1/2/5, EGFR, FGFR, PDGFR, InsR, etc. Phase 3.	573.66	827022-33-3	<1		10	17.4319	http://selleckchem.com/products/pd-0332991-palbociclib-isethionate.html	C26H35N7O6S	Isethionate	N/A	CC(=O)C1=C(C)C2=CN=C(NC3=NC=C(C=C3)N4CCNCC4)N=C2N(C5CCCC5)C1=O.OCC[S](O)(=O)=O
NCCN-0218	S1648	Cytarabine	b7	L2000-03	1.79533	2.22621	2.34015	2.21415	2.54816	0.494123	0.491248	0.477749	0.443709	0.792159	1.35098	1.28595	1.2566	1.11354	1.04011		1.08736	0.898779	0.621506	0.569433	0.829684	DNA Damage	Cytarabine is an antimetabolic agent and DNA synthesis inhibitor with IC50 of 16 nM in wild-type CCRF-CEM cells.	Cytarabine is an antimetabolic agent and DNA synthesis inhibitor with IC50 of 16 nM in wild-type CCRF-CEM cells.	243.22	147-94-4	1	4.1115	48	197.352	http://selleckchem.com/products/Cytarabine(Cytosar-U).html	C9H13N3O5	free base	N/A	NC1=NC(=O)N(C=C1)C2OC(CO)C(O)C2O
NCCN-0219	S1826	Nedaplatin	c7	L2000-03	2.00628	1.18895	1.3605	0.998424	1.37159	0.790402	0.76054	0.940068	0.823793	0.965871	1.1087	1.30051	1.37911	1.09822	1.10312		0.870383	0.811039	0.803027	0.88775	0.96387	DNA Damage	Nedaplatin is a derivative of cisplatin and DNA damage agent for tumor colony forming units with IC50 of 94 μM.	Nedaplatin is a derivative of cisplatin and DNA damage agent for tumor colony forming units with IC50 of 94 μM.	303.17	95734-82-0	<1		18	59.3726	http://selleckchem.com/products/nedaplatin-aqupla.html	R + C2H2O3Pt -> R [+ C2H2O3Pt]	free base	N/A	O=C1CO[Pt]O1
NCCN-0220	S1995	Procarbazine HCl	d7	L2000-03	0.923398	1.0811	1.38949	1.11864	1.30873	0.983499	1.01813	0.948212	0.973006	1.11901	1.01268	1.43242	1.63138	1.33792	1.06142		0.88548	1.01574	1.00625	1.02417	1.17206	DNA Damage	Procarbazine HCl is a hydrochloride salt form of procarbazine which is a polyfunctional alkylating compound, used for the treatment of Hodgkin's lymphoma.	Procarbazine HCl is a hydrochloride salt form of procarbazine which is a polyfunctional alkylating compound, used for the treatment of Hodgkin's lymphoma.	257.76	366-70-1	<1		52	201.738	http://selleckchem.com/products/procarbazine-hydrochloride-matulane.html	C12H20ClN3O	Hydrochloride	NSC-77213 HCl	Cl.CNNCC1=CC=C(C=C1)C(=O)NC(C)C
NCCN-0221	S2527	Methacycline HCl	e7	L2000-03	0.655227	0.828913	1.42116	1.08313	1.41116	0.326133	0.596099	1.18573	1.04988	1.14691	0.91438	1.34364	1.5071	1.24625	1.09489		0.470975	0.750665	1.28766	1.04559	1.17182	Microbiology	Methacycline HCl is a tetracycline antibiotic, and also an inhibitor of epithelial–mesenchymal transition (EMT) with IC50 of roughly 5 μM, used to treat various infections.	Methacycline HCl is a tetracycline antibiotic, and also an inhibitor of epithelial–mesenchymal transition (EMT) with IC50 of roughly 5 μM, used to treat various infections.	478.88	3963-95-9	3	6.26462	5	10.441	http://selleckchem.com/products/Methacycline-hydrochloride-Physiomycine.html	C22H23ClN2O8	Hydrochloride	Rondomycin	Cl.CN(C)C1C2C(O)C3C(=C)C4=CC=CC(=C4C(=O)C3=C(O)C2(O)C(=O)C(=C1O)C(N)=O)O
NCCN-0222	S3013	Plerixafor 8HCl (AMD3100 8HCl)	f7	L2000-03	0.850642	0.957647	1.26097	1.09697	1.35852	0.856323	0.97044	0.946624	0.920049	1.06717	0.847146	1.14396	1.44244	1.12483	1.07257		0.746095	0.764321	0.894434	0.800679	1.0093	GPCR & G Protein	Plerixafor 8HCl (AMD3100 8HCl) is the hydrochloride of Plerixafor, a chemokine receptor antagonist for CXCR4 and CXCL12-mediated chemotaxis with IC50 of 44 nM and 5.7 nM in cell-free assays, respectively.	Plerixafor 8HCl (AMD3100 8HCl) is the hydrochloride of Plerixafor, a chemokine receptor antagonist for CXCR4 and CXCL12-mediated chemotaxis with IC50 of 44 nM and 5.7 nM in cell-free assays, respectively.	794.47	155148-31-5	<1		100	125.87	http://selleckchem.com/products/plerixafor-8hcl-db06809.html	C28H62Cl8N8	Octahydrochloride	JM 3100 8HCl	Cl.Cl.Cl.Cl.Cl.Cl.Cl.Cl.C1CNCCNCCCN(CCNC1)CC2=CC=C(CN3CCCNCCNCCCNCC3)C=C2
NCCN-0223	S4993	Timonacic	g7	L2000-03	0.826477	0.932728	1.10879	0.886296	1.18172	0.902475	0.858851	0.876003	0.798484	1.02229	0.919671	1.17339	1.21022	0.88992	1.09427		0.933794	0.802999	0.858139	0.730639	0.997409	Others	Timonacic is a cyclic sulfur amino acid derivative with potential antineoplastic and antioxidant activities.	Timonacic is a cyclic sulfur amino acid derivative with potential antineoplastic and antioxidant activities.	133.17	444-27-9	1	7.5092	27	202.748	http://www.selleckchem.com/products/timonacic.html	C4H7NO2S	Free Base	Thiazolidine-4-carboxylic acid; Detoxepa; Hepalidine; 1,3-Thiazolidine-4-carboxylic acid	OC(=O)C1CSCN1
NCCN-0224	S7785	Pemetrexed Disodium Hydrate	h7	L2000-03	2.0131	2.05079	2.77386	1.96425	1.07778	0.694844	0.686193	0.873593	0.773788	0.857457	1.47374	1.41975	1.52688	1.01648	1.03079		1.26539	1.03563	1.03403	0.841422	0.993546	Metabolism	Pemetrexed Disodium Hydrate is a novel antifolate and antimetabolite for TS, DHFR and GARFT with Ki of 1.3 nM, 7.2 nM and 65 nM, respectively.	Pemetrexed Disodium Hydrate is a novel antifolate and antimetabolite for TS, DHFR and GARFT with Ki of 1.3 nM, 7.2 nM and 65 nM, respectively.	516.42	357166-30-4	<1		100	193.641	http://selleckchem.com/products/pemetrexed-disodium-hydrate.html	C20H19N5Na2O6R	Disodium Hydrate	LY-231514 Disodium Hydrate	NC1=NC(=O)C2=C([NH]C=C2CCC3=CC=C(C=C3)C(=O)NC(CCC(=O)O[Na])C(=O)O[Na])N1
NCCN-0225	P1013	Leuprorelin Acetate	a8	L2000-03	0.783294	0.791034	0.97618	0.851346	1.16726	0.945002	0.915875	0.92118	0.870972	0.928657	0.854914	0.925321	0.857815	0.724511	0.929084		0.83945	0.815437	0.864779	0.757575	0.872121	Angiogenesis	Leuprorelin Acetate is an agonist at pituitary GnRH receptors.	Leuprorelin Acetate is an agonist at pituitary GnRH receptors.	1209.41	53714-56-0				10	http://selleckchem.com/products/leuprorelin-acetate.html	<p>C<sub>59</sub>H<sub>84</sub>N<sub>16</sub>O<sub>12</sub></p>		Glp-His-Trp-Ser-Tyr-D-Leu-Leu-Arg-Pro-NHEt	CCNC(=O)C1CCCN1C(=O)C(CCCNC(N)=N)NC(=O)C(CC(C)C)NC(=O)C(CC(C)C)NC(=O)C(CC2=CC=C(O)C=C2)NC(=O)C(CO)NC(=O)C(CC3=C[NH]C4=C3C=CC=C4)NC(=O)C(CC5=CN=C[NH]5)NC(=O)C6CCC(=O)N6
NCCN-0226	P1026	Gonadorelin Acetate	b8	L2000-03	0.861933	0.923901	0.916833	0.951941	1.2095	1.00136	0.876808	0.990512	0.924607	0.918557	0.84517	1.09716	1.2364	0.995364	0.878568		0.869154	0.737097	0.826147	0.7406	0.816188	Angiogenesis	Gonadorelin Acetate is another name for gonadotropin-releasing hormone (GnRH). It is a synthetic decapeptide prepared using solid phase peptide synthesis.	Gonadorelin Acetate is another name for gonadotropin-releasing hormone (GnRH). It is a synthetic decapeptide prepared using solid phase peptide synthesis.	1182.3	71447-49-9				10	http://selleckchem.com/products/gonadorelin-acetate.html	<p>C<sub>55</sub>H<sub>75</sub>N<sub>17</sub>O<sub>13</sub></p>		Glp-His-Trp-Ser-Tyr-Gly-Leu-Arg-Pro-Gly-NH2	CC(C)CC(NC(=O)CNC(=O)C(CC1=CC=C(O)C=C1)NC(=O)C(CO)NC(=O)C(CC2=C[NH]C3=C2C=CC=C3)NC(=O)C(CC4=CN=C[NH]4)NC(=O)C5CCC(=O)N5)C(=O)NC(CCCNC(N)=N)C(=O)N6CCCC6C(=O)NCC(N)=O.CC(O)=O
NCCN-0227	S1023	Erlotinib HCl (OSI-744)	c8	L2000-03	0.855616	0.91533	1.38751	1.15489	1.31638	0.963444	0.866949	0.962604	0.884715	1.01652	1.01655	1.28395	1.31303	1.20915	1.10637		0.887193	0.782488	0.840464	0.914826	0.959352	Autophagy,EGFR	Protein Tyrosine Kinase	Erlotinib HCl (OSI-744) is an EGFR inhibitor with IC50 of 2 nM in cell-free assays, >1000-fold more sensitive for EGFR than human c-Src or v-Abl.	429.9	183319-69-9	4	9.30449	<1		http://selleckchem.com/products/Erlotinib-Hydrochloride.html	C22H24ClN3O4	Hydrochloride	(CP358774, NSC 718781) HCl	Cl.COCCOC1=C(OCCOC)C=C2C(=NC=NC2=C1)NC3=CC=CC(=C3)C#C
NCCN-0228	S1046	Vandetanib (ZD6474)	d8	L2000-03	0.716714	0.832659	1.17304	1.04496	1.45916	1.01453	1.01189	1.02389	1.06417	1.22771	0.90816	1.34223	1.42757	1.22326	1.11182		0.89876	0.979019	0.955159	1.08734	1.2735	VEGFR	Protein Tyrosine Kinase	Vandetanib (ZD6474) is a potent inhibitor of VEGFR2 with IC50 of 40 nM in a cell-free assay. It also inhibits VEGFR3 and EGFR with IC50 of 110 nM and 500 nM, respectively. Not sensitive to PDGFRβ, Flt1, Tie-2 and FGFR1 with IC50 of 1.1-3.6 μM. No activity against MEK, CDK2, c-Kit, erbB2, FAK, PDK1, Akt and IGF-1R with IC50 above 10 μM.	475.35	443913-73-3	4	8.41485	<1		http://selleckchem.com/products/Vandetanib.html	C22H24BrFN4O2	free base	N/A	COC1=CC2=C(C=C1OCC3CCN(C)CC3)N=CN=C2NC4=C(F)C=C(Br)C=C4
NCCN-0229	S1211	Imiquimod	e8	L2000-03	0.833763	0.925543	1.44858	1.16939	1.37458	0.904276	1.14263	1.17079	1.12663	1.08129	1.01029	1.30899	1.45052	1.43723	1.05115		0.919051	1.06983	1.14183	1.21835	1.24328	Immunology & Inflammation related	Immunology & Inflammation	Imiquimod is a novel synthetic agent with immune response modifying activity.	240.3	99011-02-6	1	4.16146	<1		http://selleckchem.com/products/Imiquimod.html	C14H16N4	free base	R-837, S-26308	CC(C)C[N]1C=NC2=C(N)N=C3C=CC=CC3=C12
NCCN-0230	S1288	Camptothecin	f8	L2000-03	0	12.9502	7.9046	10.072	7.37312	2.01406	2.52873	1.46918	1.41238	1.29648	0	4.31431	2.64984	3.00163	1.68843		2.64939	2.10767	1.33621	1.21661	1.01959	Topoisomerase	DNA Damage	Camptothecin is a specific inhibitor of DNA topoisomerase I (Topo I) with IC50 of 0.68 μM in a cell-free assay. Phase 2.	348.35	7689-03-4	3	8.61203	<1		http://selleckchem.com/products/Camptothecine.html	C20H16N2O4	Free Base	NSC-100880	CCC1(O)C(=O)OCC2=C1C=C3N(CC4=C3N=C5C=CC=CC5=C4)C2=O
NCCN-0231	S2152	Sitafloxacin Hydrate	g8	L2000-03	0.814789	0.787734	1.04948	0.93713	1.18748	0.888716	0.846932	0.885187	0.844378	0.835393	0.899426	1.1568	1.23428	0.983786	1.19465		0.90291	0.805727	0.895288	0.769225	0.924628	Anti-infection	Microbiology	Sitafloxacin Hydrate is a new-generation, broad-spectrum oral fluoroquinolone antibiotic.	436.84	163253-35-8	4	9.15667	<1		http://selleckchem.com/products/Sitafloxacin(DU-6859A).html	C19H18ClF2N3O3R	1.5 hydrate	DU-6859a	O.O.O.NC1CN(CC12CC2)C3=C(Cl)C4=C(C=C3F)C(=O)C(=CN4C5CC5F)C(O)=O.NC6CN(CC67CC7)C8=C(Cl)C9=C(C=C8F)C(=O)C(=CN9C%10CC%10F)C(O)=O
NCCN-0232	S2476	Itraconazole	h8	L2000-03	0.854153	0.789387	1.0137	0.9572	1.33913	0.863233	0.866678	0.84424	0.805895	0.903308	0.901513	1.00418	0.92411	0.919678	1.03		0.918616	0.815381	0.927629	0.804047	0.984645	P450 (e.g. CYP17)	Metabolism	Itraconazole is a relatively potent inhibitor of CYP3A4 with IC50 of 6.1 nM, used as a triazole antifungal agent.	705.65	84625-61-6	7	9.91993	<1		http://selleckchem.com/products/Itraconazole(Sporanox).html	C35H38Cl2N8O4	free base	R 51211	CCC(C)N1N=CN(C1=O)C2=CC=C(C=C2)N3CCN(CC3)C4=CC=C(OCC5COC(C[N]6C=NC=N6)(O5)C7=CC=C(Cl)C=C7Cl)C=C4
NCCN-0233	S8229	Brigatinib (AP26113)	a9	L2000-03	0.946868	0.936331	1.03727	0.871675	1.10264	1.0785	0.993628	0.986124	0.911915	0.989287	1.09911	1.03551	0.898015	0.77256	0.933528		1.38471	1.09056	0.870788	0.819139	0.873456	ALK	Angiogenesis	Brigatinib (AP26113) is a potent and selective <b>ALK</b> (IC50, 0.6 nM) and <b>ROS1</b> (IC50, 0.9 nM) inhibitor. It also inhibits ROS1, FLT3, and mutant variants of FLT3 (D835Y) and EGFR with lower potentcy.	584.09	1197953-54-0	3	5.13619	<1		http://www.selleck.cn/products/brigatinib-ap26113.html	C29H39ClN7O2P_x000D_	Free Base	N/A	COC1=C(NC2=NC(=C(Cl)C=N2)NC3=CC=CC=C3[P](C)(C)=O)C=CC(=C1)N4CCC(CC4)N5CCN(C)CC5
NCCN-0234	S1029	Lenalidomide (CC-5013)	a2	L2000-04	1.05703					1.18722					0.989325						0.92609					TNF-alpha	Apoptosis	Lenalidomide (CC-5013) is a TNF-α secretion inhibitor with IC50 of 13 nM in PBMCs.	259.26	191732-72-6	52	200.571	<1		http://selleckchem.com/products/Lenalidomide.html	C13H13N3O3	free base	N/A	NC1=C2CN(C3CCC(=O)NC3=O)C(=O)C2=CC=C1
NCCN-0235	S1168	Valproic acid sodium salt (Sodium valproate)	b2	L2000-04	0.764249					0.831005					0.960921						0.724272					GABA Receptor,HDAC,Autophagy	Neuronal Signaling	Valproic acid sodium salt (Sodium valproate) is a HDAC inhibitor by selectively inducing proteasomal degradation of HDAC2, used in the treatment of epilepsy, bipolar disorder and prevention of migraine headaches.	166.19	1069-66-5	33	198.568	33	198.568	http://selleckchem.com/products/Sodium-valproate.html	C8H15NaO2	Sodium salt	N/A	CCCC(CCC)C(=O)O[Na]
NCCN-0236	S1200	Decitabine	c2	L2000-04	1.39601					0.605914					1.10262						0.64309					DNA Methyltransferase	Epigenetics	Decitabine is a DNA methyltransferase inhibitor, incorporating into DNA and resulting in hypomethylation of DNA and intra-S-phase arrest of DNA replication. It is used to treat myelodysplastic syndrome (MDS).	228.21	2353-33-5	45	197.187	10	43.8193	http://selleckchem.com/products/Decitabine.html	C8H12N4O4	free base	Deoxycytidine	NC1=NC(=O)N(C=N1)C2CC(O)C(CO)O2
NCCN-0237	S1206	Bisoprolol fumarate	d2	L2000-04	0.659421					0.787034					0.943647						0.702762					Adrenergic Receptor	Neuronal Signaling	Bisoprolol fumarate is a selective type β1 adrenergic receptor blocker.	441.52	104344-23-2	88	199.311	88	199.311	http://selleckchem.com/products/Bisoprolol-Fumarate.html	C22H35NO8	fumarate	EMD33512	CC(C)NCC(O)COC1=CC=C(COCCOC(C)C)C=C1.OC(=O)\C=C\C(O)=O
NCCN-0238	S1222	Dexrazoxane HCl (ICRF-187, ADR-529)	e2	L2000-04	4.78425					0.843569					1.74593						0.835057					Topoisomerase	DNA Damage	Dexrazoxane HCl (ICRF-187, ADR-529) is an intracellular iron chelator, which decreases the formation of superoxide radicals, used as a cardioprotective agent also an inhibitor of topoisomerase II	304.73	149003-01-0	60	196.896	60	196.896	http://selleckchem.com/products/Dexrazoxane-Hydrochloride.html	C11H17ClN4O4	Hydrochloride	ICRF-187 (ADR-529) HCl	Cl.CC(CN1CC(=O)NC(=O)C1)N2CC(=O)NC(=O)C2
NCCN-0239	S1284	Benazepril HCl	f2	L2000-04	0.712168					0.872506					0.892913						0.773113					RAAS	Endocrinology & Hormones	Benazepril HCl is a novel angiotensin I converting enzyme inhibitor, used primarily in treatment of hypertension.	460.95	86541-74-4	92	199.588	19	41.2192	http://selleckchem.com/products/Benazepril-hydrochloride.html	C24H29ClN2O5	Hydrochloride	CGS 14824A HCl	Cl.CCOC(=O)C(CCC1=CC=CC=C1)NC2CCC3=C(C=CC=C3)N(CC(O)=O)C2=O
NCCN-0240	S1287	Bumetanide	g2	L2000-04	0.939913					0.979445					1.09381						0.737662					Others	Others	Bumetanide (Bumex) is a loop diuretic of the sulfamyl category to treat heart failure.	364.42	28395-03-1	73	200.318	<1		http://selleckchem.com/products/Bumetanide.html	C17H20N2O5S	free base	N/A	CCCCNC1=C(OC2=CC=CC=C2)C(=CC(=C1)C(O)=O)[S](N)(=O)=O
NCCN-0241	S1293	Cilnidipine	h2	L2000-04	0.772492					0.594668					0.834257						0.519766					Calcium Channel	Transmembrane Transporters	Cilnidipine is a unique L-type and N-type calcium channel blocker, used for high blood pressure treatment.	492.52	132203-70-4	99	201.007	<1		http://selleckchem.com/products/Cilnidipine.html	C27H28N2O7	free base	FRC-8653	COCCOC(=O)C1=C(C)NC(=C(C1C2=CC(=CC=C2)[N+]([O-])=O)C(=O)OC\C=C\C3=CC=CC=C3)C
NCCN-0242	S1294	Cilostazol	a3	L2000-04	0.60426					0.577206					0.924554						0.629551					PDE	Metabolism	Cilostazol is a potent cyclic nucleotide phosphodiesterase type 3 (PDE3) inhibitor with IC50 of 0.2 μM and inhibitor of adenosine uptake.	369.46	73963-72-1	74	200.292	<1		http://selleckchem.com/products/Cilostazol.html	C20H27N5O2	free base	OPC-13013	O=C1CCC2=C(N1)C=CC(=C2)OCCCCC3=NN=N[N]3C4CCCCC4
NCCN-0243	S1324	Doxazosin Mesylate	b3	L2000-04	1.42126					1.00258					0.998408						0.682944					Adrenergic Receptor	Neuronal Signaling	Doxazosin, a quinazoline-derivative, selectively antagonizes postsynaptic α1-adrenergic receptors, used in the treatment of high blood pressure and urinary retention associated with benign prostatic hyperplasia.	547.58	77883-43-3	15	27.3933	<1		http://selleckchem.com/products/Doxazosin-mesylate.html	C24H29N5O8S	Mesylate	N/A	COC1=C(OC)C=C2C(=NC(=NC2=C1)N3CCN(CC3)C(=O)C4COC5=C(O4)C=CC=C5)N.C[S](O)(=O)=O
NCCN-0244	S1326	Edaravone	c3	L2000-04	0.440597					0.457619					1.0593						0.706201					Others	Others	Edaravone is a novel potent free radical scavenger that has been clinically used to reduce the neuronal damage following ischemic stroke.	174.2	89-25-8	35	200.918	<1		http://selleckchem.com/products/Edaravone.html	C10H10N2O	free base	MCI-186	CC1=NN(C(=O)C1)C2=CC=CC=C2
NCCN-0245	S1359	Losartan Potassium (DuP 753)	d3	L2000-04	0.701188					0.591573					0.908736						0.641372					RAAS	Endocrinology & Hormones	Losartan is an angiotensin II receptor antagonist, competes with the binding of angiotensin II to AT1 receptors with IC50 of 20 nM.	462.01	124750-99-8	92	199.13	92	199.13	http://selleckchem.com/products/losartan-potassium.html	C22H23ClKN6O	Potassium salt	MK 954	[KH].CCCCC1=NC(=C(CO)[N]1CC2=CC=C(C=C2)C3=C(C=CC=C3)C4=NN=N[NH]4)Cl
NCCN-0246	S1386	Nafamostat Mesylate	e3	L2000-04	1.13937					0.490079					1.33898						0.793821					Serine Protease	Proteases	Nafamostat mesilate is a synthetic serine protease inhibitor, used as an anticoagulant during hemodialysis.	539.58	82956-11-4	20	37.0659	53	98.2245	http://selleckchem.com/products/Nafamostat-mesylate.html	C21H25N5O8S2	Dimesylate	FUT-175	C[S](O)(=O)=O.C[S](O)(=O)=O.NC(=N)NC1=CC=C(C=C1)C(=O)OC2=CC3=C(C=C2)C=C(C=C3)C(N)=N
NCCN-0247	S1409	Alfuzosin HCl	f3	L2000-04	0.958228					0.82417					1.12175						0.801139					Adrenergic Receptor	Neuronal Signaling	Alfuzosin HCl is an alpha1 receptor antagonist used to treat benign prostatic hyperplasia (BPH).	425.91	81403-68-1	85	199.573	85	199.573	http://selleckchem.com/products/Alfuzosin-hydrochloride.html	C19H28ClN5O4	Hydrochloride	N/A	Cl.COC1=C(OC)C=C2C(=NC(=NC2=C1)N(C)CCCNC(=O)C3CCCO3)N
NCCN-0248	S1415	Clopidogrel	g3	L2000-04	0.819954					0.837036					1.05753						0.755906					P2 Receptor	Neuronal Signaling	Clopidogrel is an oral, thienopyridine class antiplatelet agent.	419.9	120202-66-6	83	197.666	78	185.759	http://selleckchem.com/products/Clopidogrel-bisulfate.html	C16H18ClNO6S2	Sulfate	SR-25990C	COC(=O)C(N1CCC2=C(C1)C=CS2)C3=C(Cl)C=CC=C3.O[S](O)(=O)=O
NCCN-0249	S1425	Ranolazine 2HCl	h3	L2000-04	0.802336					0.973172					1.05431						0.893617					Calcium Channel	Transmembrane Transporters	Ranolazine 2HCl is a calcium uptake inhibitor via the sodium/calcium channal, used to treat chronic angina.	500.46	95635-56-6	100	199.816	100	199.816	http://selleckchem.com/products/Ranolazine-dihydrochloride.html	C24H35Cl2N3O4	Dihydrochloride	RS-43285	Cl.Cl.COC1=CC=CC=C1OCC(O)CN2CCN(CC2)CC(=O)NC3=C(C)C=CC=C3C
NCCN-0250	S1512	Tadalafil	a4	L2000-04	1.53661					0.940861					1.23228						0.719604					PDE	Metabolism	Tadalafil is a PDE-5 inhibitor with IC50 of 1.8 nM in a cell-free assay. Tadalafil is at least 9000 times more selective for PDE5 than most of the other families of PDEs, with the exception of PDE11. It can partial inhibits PDE11	389.4	171596-29-5	78	200.308	<1		http://selleckchem.com/products/Tadalafil(Cialis).html	C22H19N3O4	free base	IC351	CN1CC(=O)N2C(CC3=C([NH]C4=C3C=CC=C4)C2C5=CC=C6OCOC6=C5)C1=O
NCCN-0251	S1549	Nebivolol HCl	b4	L2000-04	0.983462					0.482518					0.74915						0.456563					Adrenergic Receptor	Neuronal Signaling	Nebivolol HCl selectively inhibits β1-adrenoceptor with IC50 of 0.8 nM.	441.9	152520-56-4	88	199.14	<1		http://selleckchem.com/products/Nebivolol(Bystolic).html	C22H26ClF2NO4	Hydrochloride	R-65824	Cl.OC(CNCC(O)C1CCC2=C(O1)C=CC(=C2)F)C3CCC4=CC(=CC=C4O3)F
NCCN-0252	S1550	Pimobendan	c4	L2000-04	8.62473					2.3534					7.09532						2.72491					PDE	Metabolism	Pimobendan is a selective inhibitor of PDE3 with IC50 of 0.32 μM.	334.37	74150-27-9	67	200.377	<1		http://selleckchem.com/products/Pimobendan(Vetmedin).html	C19H18N4O2	free base	UD-CG 115 BS	COC1=CC=C(C=C1)C2=NC3=CC(=CC=C3[NH]2)C4=NNC(=O)CC4C
NCCN-0253	S1573	Fasudil (HA-1077) HCl	d4	L2000-04	0.677555					0.435629					1.00181						0.654293					Autophagy,ROCK	Cell Cycle	Fasudil(HA-1077), a potent and selective inhibitor of Rho kinase, displays less potent inhibiton over PKA, PKG, PKC and MLCK with Ki of 1.6, 1.6, 3.3, and 36 μM in cell-free assays, respectively.	327.83	105628-07-7	5	15.2518	65	198.273	http://selleckchem.com/products/Fasudil-HCl(HA-1077).html	C14H18ClN3O2S	Hydrochloride	N/A	Cl.O=[S](=O)(N1CCCNCC1)C2=C3C=CN=CC3=CC=C2
NCCN-0254	S1578	Candesartan	e4	L2000-04	0.638378					0.665798					0.823529						0.703786					RAAS	Endocrinology & Hormones	Candesartan is an angiotensin II receptor antagonist with IC50 of 0.26 nM.	440.45	139481-59-7	88	199.796	<1		http://selleckchem.com/products/Candesartan(Atacand).html	C24H20N6O3	free base	CV-11974	CCOC1=NC2=C([N]1CC3=CC=C(C=C3)C4=CC=CC=C4C5=N[NH]N=N5)C(=CC=C2)C(O)=O
NCCN-0255	S1593	Apixaban	f4	L2000-04	0.792643					0.74409					0.875991						0.721605					Factor Xa	Metabolism	Apixaban is a highly selective, reversible inhibitor of Factor Xa with Ki of 0.08 nM and 0.17 nM in human and rabbit, respectively.	459.5	503612-47-3	18	39.173	<1		http://selleckchem.com/products/Apixaban(BMS-562247-01).html	C25H25N5O4	free base	BMS 562247-01	COC1=CC=C(C=C1)[N]2N=C(C(N)=O)C3=C2C(=O)N(CC3)C4=CC=C(C=C4)N5CCCCC5=O
NCCN-0256	S1601	Reserpine	g4	L2000-04	1.22024					1.0708					0.945198						0.688903					Others	Others	Reserpine is an inhibitor of multidrug efflux pumps, used as an antipsychotic and antihypertensive drug.	608.68	50-55-5	13	21.3577	<1		http://selleckchem.com/products/Reserpine.html	C33H40N2O9	free base	N/A	COC1C(CC2CN3CCC4=C([NH]C5=C4C=CC(=C5)OC)C3CC2C1C(=O)OC)OC(=O)C6=CC(=C(OC)C(=C6)OC)OC
NCCN-0257	S1603	Furosemide	h4	L2000-04	0.90947					1.00627					1.06621						0.805825					Sodium Channel	Transmembrane Transporters	Furosemide is a potent NKCC2 (Na-K-2Cl symporter) inhibitor, used in the treatment of congestive heart failure and edema.	330.74	54-31-9	66	199.553	<1		http://selleckchem.com/products/Furosemide(Lasix).html	C12H11ClN2O5S	free base	N/A	N[S](=O)(=O)C1=C(Cl)C=C(NCC2=CC=CO2)C(=C1)C(O)=O
NCCN-0258	S1604	Olmesartan Medoxomil	a5	L2000-04	0.900229					0.688339					1.0116						0.654921					RAAS	Endocrinology & Hormones	Olmesartan Medoxomil (CS-866) is a selective angiotensin II type 1 (AT(1)) receptor antagonist, used in the treatment of high blood pressure.	558.59	144689-63-4	89	159.33	<1		http://selleckchem.com/products/olmesartan-medoxomil-Benicar.html	C29H30N6O6	free base	CS-866	CCCC1=NC(=C([N]1CC2=CC=C(C=C2)C3=CC=CC=C3C4=N[NH]N=N4)C(=O)OCC5=C(C)OC(=O)O5)C(C)(C)O
NCCN-0259	S1608	Pyridostigmine Bromide	b5	L2000-04	0.756024					0.716038					0.948977						0.700273					AChR	Neuronal Signaling	Pyridostigmine Bromide is a parasympathomimetic and a reversible cholinesterase inhibitor.	261.12	101-26-8	52	199.142	52	199.142	http://selleckchem.com/products/Pyridostigmine-Bromide(Mestinon).html	C9H13BrN2O2	Bromide	N/A	[Br-].CN(C)C(=O)OC1=C[N+](=CC=C1)C
NCCN-0260	S1610	Metolazone	c5	L2000-04	0.717975					0.859657					0.885801						0.863738					Others	Others	Metolazone is a diuretic that primarily used to treat congestive heart failure and high blood pressure.	365.83	17560-51-9	73	199.546	<1		http://selleckchem.com/products/Metolazone(Zaroxolyn).html	C16H16ClN3O3S	free base	SR 720-22	CC1NC2=CC(=C(C=C2C(=O)N1C3=CC=CC=C3C)[S](N)(=O)=O)Cl
NCCN-0261	S1613	Silodosin	d5	L2000-04	0.702209					0.878181					0.860594						0.827044					Adrenergic Receptor	Neuronal Signaling	Silodosin is a highly selective α1A-adrenoceptor antagonist, used in treatment of benign prostatic hyperplasia.	495.53	160970-54-7	99	199.786	<1		http://selleckchem.com/products/Silodosin(Rapaflo).html	C25H32F3N3O4	free base	KAD 3213, KMD 3213	CC(CC1=CC2=C(N(CCCO)CC2)C(=C1)C(N)=O)NCCOC3=CC=CC=C3OCC(F)(F)F
NCCN-0262	S1641	Chlorothiazide	e5	L2000-04	0.732135					0.846556					0.872441						0.972491					Others	Others	Chlorothiazide is a diuretic and antihypertensive. (IC50=3.8 mM)	295.72	58-94-6	59	199.513	<1		http://selleckchem.com/products/Chlorothiazide(Diuril).html	C7H6ClN3O4S2	free base	N/A	N[S](=O)(=O)C1=C(Cl)C=C2N=CN[S](=O)(=O)C2=C1
NCCN-0263	S1647	Adenosine	f5	L2000-04	0.79511					0.922784					0.99805						0.953237					Adenosine Receptor	GPCR & G Protein	Adenosine is a nucleoside composed of a molecule of adenine attached to a ribose sugar molecule (ribofuranose) moiety via a β-N9-glycosidic bond.	267.24	58-61-7	12	44.9035	<1		http://selleckchem.com/products/Adenosine(Adenocard).html	C10H13N5O4	free base	N/A	NC1=NC=NC2=C1N=C[N]2C3OC(CO)C(O)C3O
NCCN-0264	S1655	Ezetimibe	g5	L2000-04	0.754334					0.594379					0.879045						0.727823					LDL	Metabolism	Ezetimibe is a potent, selective, cholesterol absorption inhibitor, used to lower cholesterol.	409.4	163222-33-1	81	197.851	<1		http://selleckchem.com/products/Ezetimibe(Zetia).html	C24H21F2NO3	free base	SCH-58235	OC(CCC1C(N(C1=O)C2=CC=C(F)C=C2)C3=CC=C(O)C=C3)C4=CC=C(F)C=C4
NCCN-0265	S1657	Enalaprilat Dihydrate	h5	L2000-04	0.820912					0.991746					1.02859						0.929203					RAAS	Endocrinology & Hormones	Enalaprilat is an angiotensin-converting enzyme (ACE) inhibitor with IC50 of 1.94 nM.	348.4	84680-54-6	70	200.918	<1		http://selleckchem.com/products/Enalaprilat.html	C18H28N2O7	Dihydrate	MK-422 Dihydrate	O.O.CC(NC(CCC1=CC=CC=C1)C(O)=O)C(=O)N2CCCC2C(O)=O
NCCN-0266	S1658	Dofetilide	a6	L2000-04	1.08051					0.896939					1.14824						0.761501					Potassium Channel	Transmembrane Transporters	Dofetilide is a selective potassium channel ((hERG)) blocker, used as a Class III antiarrhythmic drug.	441.56	115256-11-6	88	199.293	<1		http://selleckchem.com/products/Dofetilide(Tikosyn).html	C19H27N3O5S2	free base	UK-68798	CN(CCOC1=CC=C(N[S](C)(=O)=O)C=C1)CCC2=CC=C(N[S](C)(=O)=O)C=C2
NCCN-0267	S1667	Trichlormethiazide	b6	L2000-04	0.744733					0.797021					0.924448						0.652891					Others	Others	Trichlormethiazide is a diuretic with properties similar to those of hydrochlorothiazide.	380.66	133-67-5	54	141.859	<1		http://selleckchem.com/products/Trichlormethiazide(Achletin).html	C8H8Cl3N3O4S2	free base	N/A	N[S](=O)(=O)C1=C(Cl)C=C2NC(N[S](=O)(=O)C2=C1)C(Cl)Cl
NCCN-0268	S1692	Busulfan	c6	L2000-04	0.952462					0.749386					1.02759						0.805681					DNA alkylator	DNA Damage	Busulfan is a cell cycle non-specific alkylating antineoplastic agent.	246.3	55-98-1	49	198.944	<1		http://selleckchem.com/products/Busulfan(Busulfex).html	C6H14O6S2	free base	N/A	C[S](=O)(=O)OCCCCO[S](C)(=O)=O
NCCN-0269	S1729	Gemfibrozil	d6	L2000-04	0.953713					1.27621					0.92735						0.99871					PPAR	Metabolism	Gemfibrozil is an activator of peroxisome proliferator-activated receptor-alpha (PPARα), used for the treatment of hypercholesterolemia and hypertriglyceridemia.	250.33	25812-30-0	50	199.736	<1		http://selleckchem.com/products/Gemfibrozil(Lopid).html	C15H22O3	free base	CI-719	CC1=CC(=C(C)C=C1)OCCCC(C)(C)C(O)=O
NCCN-0270	S1730	Indapamide	e6	L2000-04	0.605541					0.852989					0.883933						0.987673					Others	Others	Indapamide is a non-thiazide sulphonamide diuretic compound, generally used in the treatment of hypertension, as well as decompensated cardiac failure.	365.83	26807-65-8	73	199.546	<1		http://selleckchem.com/products/Indapamide(Lozol).html	C16H16ClN3O3S	free base	N/A	CC1CC2=C(C=CC=C2)N1NC(=O)C3=CC=C(Cl)C(=C3)[S](N)(=O)=O
NCCN-0271	S1738	Telmisartan	f6	L2000-04	1.74904					1.97615					1.11033						1.35539					RAAS	Endocrinology & Hormones	Telmisartan is an angiotensin II receptor antagonist (ARB) used in the management of hypertension.	514.62	144701-48-4	13	25.2614	<1		http://selleckchem.com/products/Telmisartan(Micardis).html	C33H30N4O2	free base	BIBR 277	CCCC1=NC2=C(C=C(C=C2C)C3=NC4=C(C=CC=C4)[N]3C)[N]1CC5=CC=C(C=C5)C6=CC=CC=C6C(O)=O
NCCN-0272	S1747	Nimodipine	g6	L2000-04	0.668406					0.79968					0.862432						0.792666					Autophagy,Calcium Channel	Transmembrane Transporters	Nimodipine is a dihydropyridine calcium channel blocker and an autophagy inhibitor, used in the treatment of high blood pressure.	418.44	66085-59-4	84	200.746	<1		http://selleckchem.com/products/Nimodipine(Nimotop).html	C21H26N2O7	free base	BAY E 9736	COCCOC(=O)C1=C(C)NC(=C(C1C2=CC=CC(=C2)[N+]([O-])=O)C(=O)OC(C)C)C
NCCN-0273	S1748	Nisoldipine	h6	L2000-04	0.421568					0.496185					0.787931						0.544752					Calcium Channel	Transmembrane Transporters	Nisoldipine (Sular) is a calcium channel blocker belonging to the dihydropyridines class, specific for L-type Cav1.2 with IC50 of 10 nM.	388.41	63675-72-9	77	198.244	<1		http://selleckchem.com/products/Nisoldipine(Sular).html	C20H24N2O6	free base	BAY K 5552	COC(=O)C1=C(C)NC(=C(C1C2=CC=CC=C2[N+]([O-])=O)C(=O)OCC(C)C)C
NCCN-0274	S1759	Pitavastatin Calcium	a7	L2000-04	1.56888					0.573961					2.7171						2.02729					HMG-CoA Reductase	Metabolism	Pitavastatin calcium, a novel member of the medication class of statins, is a calcium salt formulation of pitavastatin which is a highly effective HMG-CoA reductase inhibitor.	880.98	147526-32-7	51	57.8901	<1		http://selleckchem.com/products/Pitavastatin-calcium(Livalo).html	C50H46CaF2N2O8	Calcium salt	NK-104, P-872441, itavastatin, nisvastatin	[Ca++].OC(CC(O)C=CC1=C(C2=CC=C(F)C=C2)C3=CC=CC=C3N=C1C4CC4)CC([O-])=O.OC(CC(O)C=CC5=C(C6=CC=C(F)C=C6)C7=CC=CC=C7N=C5C8CC8)CC([O-])=O
NCCN-0275	S1792	Simvastatin	b7	L2000-04	1.64459					0.428915					2.24651						1.60906					HMG-CoA Reductase	Metabolism	Simvastatin is a competitive inhibitor of HMG-CoA reductase with Ki of 0.1-0.2 nM in cell-free assays.	418.57	79902-63-9	83	198.294	<1		http://selleckchem.com/products/Simvastatin(Zocor).html	C25H38O5	free base	MK-0733	CCC(C)(C)C(=O)OC1CC(C)C=C2C=CC(C)C(CCC3CC(O)CC(=O)O3)C12
NCCN-0276	S1793	Ramipril	c7	L2000-04	1.038					0.971918					1.06258						0.884116					RAAS	Endocrinology & Hormones	Ramipril is an angiotensin-converting enzyme (ACE) inhibitor with IC50 of 5 nM.	416.51	87333-19-5	83	199.275	<1		http://selleckchem.com/products/Ramipril(Altace).html	C23H32N2O5	free base	N/A	CCOC(=O)C(CCC1=CC=CC=C1)NC(C)C(=O)N2C3CCCC3CC2C(O)=O
NCCN-0277	S1794	Fenofibrate	d7	L2000-04	0.877861					0.969937					0.991634						0.93061					PPAR	Metabolism	Fenofibrate (Tricor, Trilipix) is a compound of the fibrate class and fibric acid derivative.	360.83	49562-28-9	72	199.54	<1		http://selleckchem.com/products/Fenofibrate(Tricor).html	C20H21ClO4	free base	N/A	CC(C)OC(=O)C(C)(C)OC1=CC=C(C=C1)C(=O)C2=CC=C(Cl)C=C2
NCCN-0278	S1808	Nifedipine	e7	L2000-04	0.682882					0.937544					1.10824						1.02816					Calcium Channel	Transmembrane Transporters	Nifedipine is a dihydropyridine calcium channel blocker, used to lower hypertension and to treat angina.	346.33	21829-25-4	69	199.232	<1		http://selleckchem.com/products/Nifedipine(Adalat).html	C17H18N2O6	free base	N/A	COC(=O)C1=C(C)NC(=C(C1C2=C(C=CC=C2)[N+]([O-])=O)C(=O)OC)C
NCCN-0279	S1831	Carvedilol	f7	L2000-04	1.58786					1.69289					0.928432						1.0581					Adrenergic Receptor	Neuronal Signaling	Carvedilol is a non-selective beta blocker/alpha-1 blocker, used to treat congestive heart failure (CHF) and high blood pressure.	406.47	72956-09-3	81	199.277	<1		http://selleckchem.com/products/carvedilol.html	C24H26N2O4	free base	BM-14190, SKF 105517	COC1=CC=CC=C1OCCNCC(O)COC2=C3C(=CC=C2)[NH]C4=C3C=CC=C4
NCCN-0280	S1856	Metoprolol Tartrate	g7	L2000-04	0.852355					1.00213					1.05055						1.02948					Adrenergic Receptor	Neuronal Signaling	Metoprolol Tartrate is a selective β1 receptor blocker medication, used to treat hypertension and heart failure.	684.81	56392-17-7	100	146.026	100	146.026	http://selleckchem.com/products/metoprolol-tartrate.html	C34H56N2O12	Tartrate	CGP 2175E	COCCC1=CC=C(OCC(O)CNC(C)C)C=C1.COCCC2=CC=C(OCC(O)CNC(C)C)C=C2.OC(C(O)C(O)=O)C(O)=O
NCCN-0281	S1865	Diltiazem HCl	h7	L2000-04	1.26655					1.26511					0.983124						0.944719					Calcium Channel	Transmembrane Transporters	Diltiazem HCl (Tiazac) is a benzothiazepine derivative with vasodilating action due to its antagonism of the actions of the calcium ion in membrane functions.	450.98	33286-22-5	90	199.565	90	199.565	http://selleckchem.com/products/Diltiazem-HCl(Tiazac).html	C22H27ClN2O4S	Hydrochloride	RG 83606 HCl	Cl.COC1=CC=C(C=C1)C2SC3=C(C=CC=C3)N(CCN(C)C)C(=O)C2OC(C)=O
NCCN-0282	S1885	Felodipine	a8	L2000-04	0.894295					0.549588					0.871609						0.485736					Calcium Channel	Transmembrane Transporters	Felodipine is a selective L-type Ca2+ channel blocker with IC50 of 0.15 nM.	384.25	72509-76-3	77	200.39	<1		http://selleckchem.com/products/Felodipine(Plendil).html	C18H19Cl2NO4	free base	CGH-869	CCOC(=O)C1=C(C)NC(=C(C1C2=CC=CC(=C2Cl)Cl)C(=O)OC)C
NCCN-0283	S1894	Valsartan	b8	L2000-04	0.669324					0.516864					1.11552						0.709499					RAAS	Endocrinology & Hormones	Valsartan is a selective angiotensin II receptor antagonist, used to treat high blood pressure and congestive heart failure.	435.52	137862-53-4	87	199.761	<1		http://selleckchem.com/products/Valsartan(Diovan).html	C24H29N5O3	free base	CGP-48933	CCCCC(=O)N(CC1=CC=C(C=C1)C2=CC=CC=C2C3=N[NH]N=N3)C(C(C)C)C(O)=O
NCCN-0284	S1895	Dipyridamole	c8	L2000-04	1.00206					0.933087					0.839286						0.806624					PDE	Metabolism	Dipyridamole (Persantine) is a phosphodiesterase inhibitor that blocks uptake and metabolism of adenosine by erythrocytes and vascular endothelial cells.	504.63	58-32-2	101	200.147	<1		http://selleckchem.com/products/Dipyridamole(Permole,-Persantine).html	C24H40N8O4	free base	NSC-515776	OCCN(CCO)C1=NC2=C(N=C(N=C2N3CCCCC3)N(CCO)CCO)C(=N1)N4CCCCC4
NCCN-0285	S1905	Amlodipine	d8	L2000-04	1.16088					1.06721					0.841871						0.914461					Calcium Channel	Transmembrane Transporters	Amlodipine is a long-acting calcium channel blocker, used to lower blood pressure and prevent chest pain.	408.88	88150-42-9	82	200.548	<1		http://selleckchem.com/products/Amlodipine(Norvasc).html	C20H25ClN2O5	free base	UK-48340	CCOC(=O)C1=C(COCCN)NC(=C(C1C2=C(Cl)C=CC=C2)C(=O)OC)C
NCCN-0286	S1909	Fluvastatin Sodium	e8	L2000-04	1.90037					0.351601					2.3918						1.70542					HMG-CoA Reductase	Metabolism	Fluvastatin Sodium inhibits HMG-CoA reductase activity with IC50 of 8 nM in a cell-free assay.	433.45	93957-55-2	87	200.715	1	2.30707	http://selleckchem.com/products/Fluvastatin-Sodium(Lescol).html	C24H25FNNaO4	Sodium	XU-62-320	[Na+].CC(C)[N]1C2=C(C=CC=C2)C(=C1\C=C\C(O)CC(O)CC([O-])=O)C3=CC=C(F)C=C3
NCCN-0287	S1921	Phenindione	f8	L2000-04	0.71199					0.967303					0.9518						1.19262					Vitamin	Metabolism	Phenindione is an anticoagulant which functions as a Vitamin K antagonist.	222.24	83-12-5	44	197.984	<1		http://selleckchem.com/products/Phenindione(Rectadione).html	C15H10O2	free base	Rectadione, phenylindandione	O=C1C(C2=CC=CC=C2)C(=O)C3=CC=CC=C13
NCCN-0288	S1941	Enalapril Maleate	g8	L2000-04	0.858715					1.08479					1.00798						0.888496					RAAS	Endocrinology & Hormones	Enalapril Maleate is an angiotensin-converting enzyme (ACE) inhibitor, used in the treatment of hypertension, diabetic nephropathy, and chronic heart failure.	492.52	76095-16-4	99	201.007	<1		http://selleckchem.com/products/Enalapril-maleate(Vasotec).html	C24H32N2O9	Maleate	MK-421 Maleate	CCOC(=O)C(CCC1=CC=CC=C1)NC(C)C(=O)N2CCCC2C(O)=O.OC(=O)\C=C/C(O)=O
NCCN-0289	S1971	Nicorandil	h8	L2000-04	0.822536					0.872672					1.03269						0.836875					Potassium Channel	Transmembrane Transporters	Nicorandil is a potassium channel activator, and stimulates guanylate cyclase to increase formation of cyclic GMP (cGMP).	211.17	65141-46-0	42	198.892	17	80.5039	http://selleckchem.com/products/Nicorandil(Ikorel).html	C8H9N3O4	free base	SG-75	[O-][N+](=O)OCCNC(=O)C1=CC=CN=C1
NCCN-0290	S1979	Amiodarone HCl	a9	L2000-04	1.70883					0.784406					1.03084						0.643846					Autophagy,Potassium Channel	Transmembrane Transporters	Amiodarone HCl is a sodium/potassium-ATPase inhibitor and an autophagy activator, used to treat various types of cardiac dysrhythmias.	681.77	19774-82-4	23	33.7357	<1		http://selleckchem.com/products/amiodarone-hcl.html	C25H30ClI2NO3	Hydrochloride	N/A	Cl.CCCCC1=C(C(=O)C2=CC(=C(OCCN(CC)CC)C(=C2)I)I)C3=C(O1)C=CC=C3
NCCN-0291	S1994	Lacidipine	b9	L2000-04	0.789865					0.530014					0.697399						0.418611					Calcium Channel	Transmembrane Transporters	Lacidipine is a L-type calcium channel blocker, used for treating high blood pressure.	455.54	103890-78-4	91	199.763	<1		http://selleckchem.com/products/lacidipine-lacipil-motens.html	C26H33NO6	free base	GX-1048,GR-43659X,SN-305	CCOC(=O)C1=C(C)NC(=C(C1C2=C(C=CC=C2)\C=C\C(=O)OC(C)(C)C)C(=O)OCC)C
NCCN-0292	S2017	Benidipine HCl	c9	L2000-04	0.882144					0.714216					0.776492						0.648131					Calcium Channel	Transmembrane Transporters	Benidipine HCl is a hydrochloride salt form of benidipine which is a dihydropyridine calcium channel blocker.	542.02	91599-74-5	8	14.7596	<1		http://selleckchem.com/products/benidipine-hydrochloride.html	C28H32ClN3O6	Hydrochloride	KW-3049	Cl.COC(=O)C1=C(C)NC(=C(C1C2=CC(=CC=C2)[N+]([O-])=O)C(=O)OC3CCCN(C3)CC4=CC=CC=C4)C
NCCN-0293	S2025	Urapidil HCl	d9	L2000-04	0.892155					0.920955					0.998127						0.954934					5-HT Receptor	Neuronal Signaling	Urapidil HCl is a hydrochloride salt form of urapidil which is α1-adrenoceptor antagonist and 5-HT1A receptor agonist with pIC50 of 6.13 and 6.4 respectively.	423.94	64887-14-5	24	56.6118	85	200.5	http://selleckchem.com/products/urapidil-hydrochloride.html	C20H30ClN5O3	Hydrochloride	N/A	Cl.COC1=CC=CC=C1N2CCN(CCCNC3=CC(=O)N(C)C(=O)N3C)CC2
NCCN-0294	S2037	Candesartan Cilexetil	e9	L2000-04	0.749532					0.57413					0.508994						0.48881					RAAS	Endocrinology & Hormones	Candesartan Cilexetil is an angiotensin II receptor antagonist with IC50 of 0.26 nM, used in the treatment of hypertension.	610.66	145040-37-5	122	199.784	<1		http://selleckchem.com/products/Candesartan-cilexetil-Atacand.html	C33H34N6O6	free base	TCV-116	CCOC1=NC2=C([N]1CC3=CC=C(C=C3)C4=C(C=CC=C4)C5=NN=N[NH]5)C(=CC=C2)C(=O)OC(C)OC(=O)OC6CCCCC6
NCCN-0295	S2038	Phentolamine Mesylate	f9	L2000-04	0.929649					0.804951					0.964806						0.837863					Adrenergic Receptor	Neuronal Signaling	Phentolamine Mesylate is a reversible and nonselective alpha-adrenergic receptor antagonist, used for the prevention or control of hypertensive episodes.	377.46	65-28-1	76	201.346	76	201.346	http://selleckchem.com/products/phentolamine-mesilate.html	C18H23N3O4S	Mesylate	N/A	CC1=CC=C(C=C1)N(CC2=NCCN2)C3=CC(=CC=C3)O.C[S](O)(=O)=O
NCCN-0296	S2040	Nimesulide	g9	L2000-04	0.699691					0.515136					0.759431						0.603982					COX	Neuronal Signaling	Nimesulide is a relatively COX-2 selective inhibitor with IC50 of 26 μM.	308.31	51803-78-2	62	201.096	<1		http://selleckchem.com/products/Nimesulide.html	C13H12N2O5S	free base	N/A	C[S](=O)(=O)NC1=C(OC2=CC=CC=C2)C=C(C=C1)[N+]([O-])=O
NCCN-0297	S2062	Tiopronin	h9	L2000-04	0.816394					0.877981					1.01866						0.763689					ROS	Immunology & Inflammation	Tiopronin is an antioxidant agent, used for the treatment of cystinuria by controlling the rate of cystine precipitation and excretion.	163.19	1953-02-2	32	196.09	32	196.09	http://selleckchem.com/products/tiopronin-thiola.html	C5H9NO3S	free base	N/A	CC(S)C(=O)NCC(O)=O
NCCN-0298	S2066	Moxonidine	a10	L2000-04	0.84116					0.714189					1.03167						0.743797					Others	Others	Moxonidine is a selective agonist at the imidazoline receptor subtype 1, used as antihypertensive agent.	241.68	75438-57-2	24	99.3049	<1		http://selleckchem.com/products/moxonidine.html	C9H12ClN5O	free base	BDF5895	COC1=NC(=NC(=C1NC2=NCCN2)Cl)C
NCCN-0299	S2069	Argatroban	b10	L2000-04	0.751712					0.639113					0.952717						0.630975					Thrombin	Others	Argatroban is a potent and selective synthetic thrombin inhibitor with Ki ranging from 5 nM to 39 nM, used as an anticoagulant.	508.63	74863-84-6	9	17.6946	<1		http://selleckchem.com/products/argatroban.html	C23H36N6O5S	free base	MCI-9038	CC1CCN(C(C1)C(O)=O)C(=O)C(CCCNC(N)=N)N[S](=O)(=O)C2=CC=CC3=C2NCC(C)C3
NCCN-0300	S2075	Rosiglitazone HCl	c10	L2000-04	0.686333					0.533063					0.915212						0.627147					PPAR	Metabolism	Rosiglitazone HCl is a blood glucose-lowering drugs, stimulating insulin secretion by binding to the PPAR receptors in fat cells.	393.89	302543-62-0	79	200.564	<1		http://selleckchem.com/products/rosiglitazone-hydrochloride.html	C18H20ClN3O3S	HCl	BRL-49653 HCl	Cl.CN(CCOC1=CC=C(CC2SC(=O)NC2=O)C=C1)C3=CC=CC=N3
NCCN-0301	S2077	Atorvastatin Calcium	d10	L2000-04	1.13948					0.414134					1.25098						0.76196					HMG-CoA Reductase	Metabolism	Atorvastatin Calcium is an inhibitor of HMG-CoA reductase used as a cholesterol-lowering medication that blocks the production of cholesterol.	1155.34	134523-03-8	100	86.5546	<1		http://selleckchem.com/products/atorvastatin-calcium-lipitor.html	C66H68CaF2N4O10	Calcium	N/A	[Ca++].CC(C)C1=C(C(=O)NC2=CC=CC=C2)C(=C([N]1CCC(O)CC(O)CC([O-])=O)C3=CC=C(F)C=C3)C4=CC=CC=C4.CC(C)C5=C(C(=O)NC6=CC=CC=C6)C(=C([N]5CCC(O)CC(O)CC([O-])=O)C7=CC=C(F)C=C7)C8=CC=CC=C8
NCCN-0302	S2078	Famotidine	e10	L2000-04	0.759515					0.754491					1.02289						0.841805					Histamine Receptor	Neuronal Signaling	Famotidine is a histamine H2–receptor antagonist with IC50 of 0.6 mM, commonly used to treat heartburn, GERD, ulcers, and other digestive conditions.	337.45	76824-35-6	67	198.548	<1		http://selleckchem.com/products/famotidine-pepcid.html	C8H15N7O2S3	free base	MK208	NC(=N)NC1=NC(=CS1)CSCCC(=N)N[S](N)(=O)=O
NCCN-0303	S2080	Clevidipine Butyrate	f10	L2000-04	0.857129					0.776083					0.942997						0.709402					Calcium Channel	Transmembrane Transporters	Clevidipine Butyrate is a dihydropyridine calcium channel blocker, uses as an agent for the reduction of blood pressure.	456.32	167221-71-8	91	199.421	<1		http://selleckchem.com/products/cleviprex-clevidipine.html	C21H23Cl2NO6	free base	N/A	CCCC(=O)OCOC(=O)C1=C(C)NC(=C(C1C2=CC=CC(=C2Cl)Cl)C(=O)OC)C
NCCN-0304	S2092	Detomidine HCl	g10	L2000-04	0.771092					0.670693					1.04698						0.676323					Adrenergic Receptor	Neuronal Signaling	Detomidine HCl produce dose-dependent sedative and analgesic effects, mediatated by activation of α2 catecholamine receptors.	222.71	90038-01-0	45	202.056	45	202.056	http://selleckchem.com/products/detomidine-hcl.html	C12H15ClN2	HCl	N/A	Cl.CC1=C(C)C(=CC=C1)CC2=C[NH]C=N2
NCCN-0305	S2096	Almotriptan Malate	h10	L2000-04	0.825741					0.897197					0.925577						0.74741					5-HT Receptor	Neuronal Signaling	Almotriptan Malate is a selective 5-hydroxytryptamine1B/1D (5-HT1B/1D) receptor agonist, used for the treatment of Migraine attacks in adults.	469.55	181183-52-8	94	200.192	<1		http://selleckchem.com/products/almotriptan-malate-axert.html	C21H31N3O7S	Malate	LAS 31416	CN(C)CCC1=C[NH]C2=CC=C(C[S](=O)(=O)N3CCCC3)C=C12.OC(CC(O)=O)C(O)=O
NCCN-0306	S2098	Bexarotene	a11	L2000-04	0.297515					0.0595595					0.330919						0.117314					Retinoid Receptor	Metabolism	Bexarotene is a retinoid specifically selective for retinoid X receptors, used as an oral antineoplastic agent in the treatment of cutaneous T-cell lymphoma.	348	153559-49-0	8	22.9885	<1		http://selleckchem.com/products/bexarotene.html	C24H28O2	free base	LGD1069	CC1=CC2=C(C=C1C(=C)C3=CC=C(C=C3)C(O)=O)C(C)(C)CCC2(C)C
NCCN-0307	S2099	Temocapril HCl	b11	L2000-04	1.04337					0.683283					1.07229						0.602026					RAAS	Endocrinology & Hormones	Temocapril HCl is the hydrochloride of Temocapril, which is a long-acting angiotensin-converting enzyme (ACE) inhibitor, used for the treatment of hypertension.	513.07	110221-44-8	103	200.752	<1		http://selleckchem.com/products/temocapril-hcl.html	C23H29ClN2O5S2	Hydrochloride	CS-622 HCl	Cl.CCOC(=O)C(CCC1=CC=CC=C1)NC2CSC(CN(CC(O)=O)C2=O)C3=CC=CS3
NCCN-0308	S2102	Rasagiline Mesylate	c11	L2000-04	0.756791					0.723853					1.01504						0.716704					MAO	Metabolism	Rasagiline Mesylate is a new MAO-B inhibitor for the treatment of idiopathic Parkinson's disease.	267.34	161735-79-1	53	198.249	53	198.249	http://selleckchem.com/products/rasagiline-mesylate.html	C13H17NO3S	Mesylate	TVP-1012	C[S](O)(=O)=O.C#CCNC1CCC2=CC=CC=C12
NCCN-0309	S2109	Imidapril HCl	d11	L2000-04	0.755971					0.646603					1.00032						0.698049					RAAS	Endocrinology & Hormones	Imidapril HCl is an angiotensin-converting enzyme (ACE) inhibitor with IC50 of 2.6 nM, used for the treatment of hypertension.	441.91	89396-94-1	88	199.136	54	122.197	http://selleckchem.com/products/imidapril-tanatril.html	C20H27N3O6	Hydrochloride	N/A	Cl.CCOC(=O)C(CCC1=CC=CC=C1)NC(C)C(=O)N2C(CN(C)C2=O)C(O)=O
NCCN-0310	S2116	Conivaptan HCl	e11	L2000-04	1.25429					0.762967					0.837803						0.702074					Vasopressin Receptor	GPCR & G Protein	Conivaptan HCl is an orally active, non-peptide, vasopressin V1A and V2 receptor antagonist, used in the treatment of euvolemic and hypervolemic hyponatremia.	535.04	168626-94-6	107	199.985	<1		http://selleckchem.com/products/conivaptan-hcl-vaprisol.html	C32H27ClN4O2	HCl	N/A	Cl.CC1=NC2=C([NH]1)C3=C(C=CC=C3)N(CC2)C(=O)C4=CC=C(NC(=O)C5=C(C=CC=C5)C6=CC=CC=C6)C=C4
NCCN-0311	S2118	Ibutilide Fumarate	f11	L2000-04	1.30582					1.07282					0.896831						0.877077					Sodium Channel	Transmembrane Transporters	Ibutilide Fumarate is a Class III antiarrhythmic agent that is indicated for acute cardioconversion of atrial fibrillation and atrial flutter of a recent onset to sinus rhythm by induction of slow inward sodium current, which prolongs action potential and refractory period of myocardial cells.	885.23	122647-32-9	89	100.539	89	100.539	http://selleckchem.com/products/ibutilide-fumarate.html	C44H76N4O10S2	Fumarate	U-70226E	CCCCCCCN(CC)CCCC(O)C1=CC=C(N[S](C)(=O)=O)C=C1.CCCCCCCN(CC)CCCC(O)C2=CC=C(N[S](C)(=O)=O)C=C2.OC(=O)\C=C\C(O)=O
NCCN-0312	S2119	Probucol	g11	L2000-04	0.826635					0.726552					0.963392						0.662641					LDL	Metabolism	Probucol is an anti-hyperlipidemic drug by lowering the level of cholesterol in the bloodstream by increasing the rate of LDL catabolism.	516.84	23288-49-5	103	199.288	<1		http://selleckchem.com/products/probucol.html	C31H48O2S2	free base	DH-581	CC(C)(C)C1=CC(=CC(=C1O)C(C)(C)C)SC(C)(C)SC2=CC(=C(O)C(=C2)C(C)(C)C)C(C)(C)C
NCCN-0313	S2154	Dabigatran Etexilate	h11	L2000-04	0.929596					0.831827					0.961196						0.725537					Thrombin	Others	Dabigatran Etexilate is the prodrug of dabigatran, a potent, nonpeptidic small molecule that specifically and reversibly inhibits both free and clot-bound thrombin by binding to the active site of the thrombin molecule.	627.73	211915-06-9	126	200.723	<1		http://selleckchem.com/products/BIBR-1048(Dabigatran-etexilate).html	C34H41N7O5	free base	BIBR-1048	CCCCCCOC(=O)N=C(N)C1=CC=C(NCC2=NC3=C(C=CC(=C3)C(=O)N(CCC(=O)OCC)C4=CC=CC=N4)[N]2C)C=C1
NCCN-0314	S2199	Aliskiren Hemifumarate	a12	L2000-04	0.865307					1.06253					1.07126						1.02589					RAAS	Endocrinology & Hormones	Aliskiren hemifumarate is a direct renin inhibitor with IC50 of 1.5 nM.	609.83	173334-58-2	100	163.98	100	163.98	http://selleckchem.com/products/Aliskiren-hemifumarate.html	C64H110N6O16	fumarate salt	N/A	COCCCOC1=C(OC)C=CC(=C1)CC(CC(N)C(O)CC(C(C)C)C(=O)NCC(C)(C)C(N)=O)C(C)C.COCCCOC2=C(OC)C=CC(=C2)CC(CC(N)C(O)CC(C(C)C)C(=O)NCC(C)(C)C(N)=O)C(C)C.OC(=O)\C=C\C(O)=O
NCCN-0315	S2293	DL-Carnitine HCl	b12	L2000-04	0.959321					0.920756					1.08345						0.887322					Others	Others	DL-Carnitine HCl is a quaternary ammonium compound biosynthesized from the amino acids lysine and methionine.	197.66	461-05-2	40	202.368	40	202.368	http://selleckchem.com/products/DL-Carnitine-hydrochloride.html	C7H16ClNO3	Hydrochloride	N/A	[Cl-].C[N+](C)(C)CC(O)CC(O)=O
NCCN-0316	S2350	Rutin	c12	L2000-04	0.850285					0.773887					1.08438						0.798915					Immunology & Inflammation related	Immunology & Inflammation	Rutin, a flavonol glycoside found in many plants including buckwheat tobacco forsythia hydrangea viola, etc., which possesses healthy effects for human.	610.52	153-18-4	100	163.795	<1		http://selleckchem.com/products/Rutin(Rutoside).html	C27H30O16	free base	Rutoside	CC1OC(OCC2OC(OC3=C(OC4=C(C(=CC(=C4)O)O)C3=O)C5=CC(=C(O)C=C5)O)C(O)C(O)C2O)C(O)C(O)C1O
NCCN-0317	S2369	Troxerutin	d12	L2000-04	1.02643					0.83311					1.04778						0.751651					Others	Others	Troxerutin, a natural bioflavonoid isolated from Sophora japonica., has been reported to have many benefits and medicinal properties.	742.68	7085-55-4	100	134.647	100	134.647	http://selleckchem.com/products/Troxerutin.html	C33H42O19	free base	N/A	CC1OC(OCC2OC(OC3=C(OC4=CC(=CC(=C4C3=O)O)OCCO)C5=CC(=C(OCCO)C=C5)OCCO)C(O)C(O)C2O)C(O)C(O)C1O
NCCN-0318	S2381	D-Mannitol	e12	L2000-04	0.929274					0.969834					0.977005						0.736328					Others	Others	D-Mannitol is an osmotic diuretic agent and a weak renal vasodilator.	182.17	69-65-8	36	197.618	36	197.618	http://selleckchem.com/products/D-Mannitol(Osmitrol).html	C6H14O6	free base	Osmitrol	OCC(O)C(O)C(O)C(O)CO
NCCN-0319	S2442	Inosine	f12	L2000-04	0.890376					0.958726					1.06073						0.773077					Others	Others	Inosine is a nucleoside that is formed when hypoxanthine is attached to a ribose ring via a &beta-N9-glycosidic bond.	268.23	58-63-9	53	197.592	47	175.223	http://selleckchem.com/products/inosine.html	C10H12N4O5	free base	NSC 20262, INO 495	OCC1OC(C(O)C1O)[N]2C=NC3=C2N=CNC3=O
NCCN-0320	S2451	Amantadine HCl	g12	L2000-04	0.936962					0.93201					1.04322						0.800738					Dopamine Receptor	Neuronal Signaling	Amantadine HCl is used to treat or prevent infections of the respiratory tract caused by a certain virus.	187.7	665-66-7	38	202.451	38	202.451	http://selleckchem.com/products/Amantadine-hydrochloride(Symmetrel).html	C10H18ClN	Hydrochloride	1-adamantanamine HCl	Cl.N[C]12CC3[CH2][CH](C[CH]([CH2]3)C1)C2
NCCN-0321	S2458	Clonidine HCl	h12	L2000-04	0.834515					0.900318					0.945394						0.733929					Adrenergic Receptor,Autophagy	Neuronal Signaling	Clonidine HCl is a direct-acting α2 adrenergic agonist with an ED50 of 0.02±0.01 mg/kg.	266.5	4205-91-8	53	198.874	53	198.874	http://selleckchem.com/products/Clonidine-hydrochloride(Catapres).html	C9H10Cl3N3	Hydrochloride	N/A	Cl.ClC1=C(NC2=NCCN2)C(=CC=C1)Cl
NCCN-0322	S2459	Clozapine	a2	L2000-05	1.87491					1.11208					1.27534						0.781877					5-HT Receptor	Neuronal Signaling	Clozapine is an atypical antipsychotic drug by acting as a 5-HT antagonist, used in the treatment of schizophrenia.	326.82	5786-21-0	65	198.886	<1		http://selleckchem.com/products/Clozapine(Clozaril).html	C18H19ClN4	free base	HF 1854, LX 100-129	CN1CCN(CC1)C2=NC3=C(NC4=C2C=CC=C4)C=CC(=C3)Cl
NCCN-0323	S2481	Manidipine	b2	L2000-05	0.933543					0.774973					1.20831						0.759946					Calcium Channel	Transmembrane Transporters	Manidipine is a calcium channel blocker (dihydropyridine type) that is used clinically as an antihypertensive.	610.7	89226-50-6	122	199.771	<1		http://selleckchem.com/products/Manidipine(Manyper).html	C35H38N4O6	free base	N/A	COC(=O)C1=C(C)NC(=C(C1C2=CC=CC(=C2)[N+]([O-])=O)C(=O)OCCN3CCN(CC3)C(C4=CC=CC=C4)C5=CC=CC=C5)C
NCCN-0324	S2485	Mitoxantrone 2HCl	c2	L2000-05	1.11849					0.29735					7.33402						4.53292					Topoisomerase	DNA Damage	Mitoxantrone is a type II topoisomerase inhibitor with IC50 of 2.0 μM, 0.42 mM for HepG2 and MCF-7/wt cells, respectively.	517.4	70476-82-3	89	172.014	89	172.014	http://selleckchem.com/products/Mitoxantrone-Hydrochloride.html	C22H30Cl2N4O6	Dihydrochloride	NSC-301739	Cl.Cl.OCCNCCNC1=CC=C(NCCNCCO)C2=C1C(=O)C3=C(O)C=CC(=C3C2=O)O
NCCN-0325	S2492	Novobiocin Sodium	d2	L2000-05	0.481067					0.545059					1.09485						0.874243					Topoisomerase	DNA Damage	Novobiocin Sodium is an aminocoumarin antibiotic that targets bacterial DNA gyrase (TopoIV), used to treat susceptible gram positive bacteria.	634.61	1476-53-5	100	157.577	100	157.577	http://selleckchem.com/products/Novobiocin-sodium(Albamycin).html	C31H35N2NaO11	Sodium Salt	N/A	[Na+].COC1C(OC(N)=O)C(O)C(OC2=CC=C3C(=C(NC(=O)C4=CC=C([O-])C(=C4)CC=C(C)C)C(=O)OC3=C2C)O)OC1(C)C
NCCN-0326	S2497	Pancuronium dibromide	e2	L2000-05	0.658926					0.691995					1.24977						0.847349					AChR	Neuronal Signaling	Pancuronium dibromide is a competitive nicotinic acetylcholine receptor antagonist, used as a muscle relaxant.	732.67	15500-66-0	100	136.487	100	136.487	http://selleckchem.com/products/Pancuronium-bromide(Pavulon).html	C35H60Br2N2O4	di-quaternary-N bromide salt	N/A	[Br-].[Br-].CC(=O)OC1CC2CCC3C(CCC4(C)C3CC(C4OC(C)=O)[N+]5(C)CCCCC5)C2(C)CC1[N+]6(C)CCCCC6
NCCN-0327	S2500	Propafenone HCl	f2	L2000-05	1.26273					0.848013					1.03502						0.675778					Sodium Channel	Transmembrane Transporters	Propafenone HCl is a classic anti-arrhythmic medication, which treats illnesses associated with rapid heartbeats such as atrial and ventricular arrhythmias.	377.9	34183-22-7	69	182.588	<1		http://selleckchem.com/products/Propafenone(Rytmonorm).html	C21H27NO3	Hydrochloride	N/A	CCCNCC(O)COC1=CC=CC=C1C(=O)CCC2=CC=CC=C2
NCCN-0328	S2516	Xylazine HCl	g2	L2000-05	0.829837					0.771354					1.26044						0.801623					Adrenergic Receptor	Neuronal Signaling	Xylazine is an α2-Adrenergic receptor agonist, used as a sedative and muscle relaxant.	256.79	23076-35-9	50	194.712	12	46.7308	http://selleckchem.com/products/Xylazine(Rompun).html	C12H17ClN2S	Hydrochloride	N/A	Cl.CC1=C(NC2=NCCCS2)C(=CC=C1)C
NCCN-0329	S2522	L-Adrenaline	h2	L2000-05	0.896119					0.986895					1.17071						1.02812					Adrenergic Receptor	Neuronal Signaling	L-Adrenaline belongs to a group of the compounds known as catecholamines.	183.2	51-43-4	4	21.8341	<1		http://selleckchem.com/products/L-Adrenaline-Epinephrine.html	C9H13NO3	free base	Epinephrine	CNCC(O)C1=CC(=C(O)C=C1)O
NCCN-0330	S2549	Trospium chloride	a3	L2000-05	0.709524					0.782644					1.20178						0.794038					AChR	Neuronal Signaling	Trospium chloride is a competitive muscarinic cholinergic receptor antagonist.	427.96	10405-02-4	41	95.8033	86	200.953	http://selleckchem.com/products/Trospium-chloride-Sanctura.html	C25H30ClNO3	quaternary-N chloride salt	N/A	[Cl-].OC(C(=O)OC1CC2CCC(C1)[N+]23CCCC3)(C4=CC=CC=C4)C5=CC=CC=C5
NCCN-0331	S2564	Cloxacillin Sodium	b3	L2000-05	0.707694					0.835357					1.3494						0.863165					Anti-infection	Microbiology	Cloxacillin Sodium is a sodium salt of cloxacillin that is a penicillinase-resistant, acid resistant, semi-synthetic penicillin.	475.88	7081-44-9	55	115.575	55	115.575	http://selleckchem.com/products/Cloxacillin-sodium-Cloxacap.html	C19H19ClN3NaO6S	Sodium Salt & hydrate	N/A	O.[Na+].CC1=C(C(=O)NC2C3SC(C)(C)C(N3C2=O)C([O-])=O)C(=NO1)C4=CC=CC=C4Cl
NCCN-0332	S2579	Zidovudine	c3	L2000-05	0.569602					0.66488					1.24132						0.802523					Reverse Transcriptase	Microbiology	Zidovudine (ZDV) is a nucleoside analogue reverse transcriptase inhibitor, used to treat HIV.	267.24	30516-87-1	53	198.324	53	198.324	http://selleckchem.com/products/zidovudine-retrovir.html	C10H13N5O4	free base	Azidothymidine, NSC 602670	CC1=CN(C2CC(N=[N+]=[N-])C(CO)O2)C(=O)NC1=O
NCCN-0333	S2581	Quinapril HCl	d3	L2000-05	0.594191					0.673243					1.10682						0.834871					RAAS	Endocrinology & Hormones	Quinapril HCl is the hydrochloride salt of quinapril that is an angiotensin-converting enzyme inhibitor with a Ki of 20 μM.	474.98	82586-55-8	18	37.8963	95	200.008	http://selleckchem.com/products/quinapril-hydrochloride-accupril.html	C25H31ClN2O5	Hydrochloride	CI-906, PD-109452-2	Cl.CCOC(=O)C(CCC1=CC=CC=C1)NC(C)C(=O)N2CC3=C(CC2C(O)=O)C=CC=C3
NCCN-0334	S2583	Thiamphenicol	e3	L2000-05	0.453225					0.330777					1.17106						0.538328					Anti-infection	Microbiology	Thiamphenicol is an antimicrobial antibiotic and a methyl-sulfonyl analogue of chloramphenicol.	356.22	15318-45-3	71	199.315	<1		http://selleckchem.com/products/thiamphenicol-thiophenicol.html	C12H15Cl2NO5S	free base	Thiophenicol	C[S](=O)(=O)C1=CC=C(C=C1)C(O)C(CO)NC(=O)C(Cl)Cl
NCCN-0335	S2593	Tolvaptan	f3	L2000-05	0.907103					0.594793					1.11796						0.666043					Vasopressin Receptor	GPCR & G Protein	Tolvaptan is an orally effective nonpeptide arginine vasopressin V2 receptor antagonist with IC50 of 3 nM, used to treat hyponatremia.	448.94	150683-30-0	89	198.245	<1		http://selleckchem.com/products/tolvaptan-opc-41061.html	C26H25ClN2O3	free base	OPC-41061	CC1=CC=CC=C1C(=O)NC2=CC(=C(C=C2)C(=O)N3CCCC(O)C4=C3C=CC(=C4)Cl)C
NCCN-0336	S2607	Buflomedil HCl	g3	L2000-05	0.718441					0.707202					1.32889						0.85482					Adrenergic Receptor	Neuronal Signaling	Buflomedil HCl is a vasodilator used to treat claudication or the symptoms of peripheral arterial disease A nonselective alpha adrenergic receptor inhibitor.	343.85	35543-24-9	31	90.1556	69	200.669	http://selleckchem.com/products/auflomedil-hcl.html	C17H26ClNO4	Hydrochloride	N/A	Cl.COC1=CC(=C(C(=O)CCCN2CCCC2)C(=C1)OC)OC
NCCN-0337	S2792	Torcetrapib	h3	L2000-05	0.765294					0.551804					1.17603						0.669239					CETP	Metabolism	Torcetrapib is a CETP inhibitor with IC50 of 37 nM, elevates HDL-C and reduces nonHDL-C in plasma. Phase 3.	600.47	262352-17-0	120	199.843	<1		http://selleckchem.com/products/torcetrapib-cp-529414.html	C26H25F9N2O4	free base	CP-529414	CCOC(=O)N1C(CC)CC(N(CC2=CC(=CC(=C2)C(F)(F)F)C(F)(F)F)C(=O)OC)C3=C1C=CC(=C3)C(F)(F)F
NCCN-0338	S2853	Carfilzomib (PR-171)	a4	L2000-05	0					0					0						0					Proteasome	Proteases	Carfilzomib (PR-171) is an irreversible proteasome inhibitor with IC50 of <5 nM in ANBL-6 cells, displayed preferential in vitro inhibitory potency against the ChT-L activity in the β5 subunit, but little or no effect on the PGPH and T-L activities.	719.91	868540-17-4	50	69.4531	<1		http://selleckchem.com/products/carfilzomib-pr-171.html	C40H57N5O7	free base	N/A	CC(C)CC(NC(=O)C(CCC1=CC=CC=C1)NC(=O)CN2CCOCC2)C(=O)NC(CC3=CC=CC=C3)C(=O)NC(CC(C)C)C(=O)C4(C)CO4
NCCN-0339	S3038	Fosaprepitant dimeglumine salt	b4	L2000-05	1.23669					0.571155					0.711637						0.687052					Others	Others	Fosaprepitant is a water-soluble phosphoryl prodrug for Aprepitant which is a NK1 antagonist.	1004.83	265121-04-8	201	200.034	135	134.351	http://selleckchem.com/products/fosaprepitant.html	C37H56F7N6O16P	dimeglumine salt	MK-0517	CNCC(O)C(O)C(O)C(O)CO.CNCC(O)C(O)C(O)C(O)CO.CC(OC1OCCN(CC2=NN(C(=O)N2)[P](O)(O)=O)C1C3=CC=C(F)C=C3)C4=CC(=CC(=C4)C(F)(F)F)C(F)(F)F
NCCN-0340	S3045	Cinepazide maleate	c4	L2000-05	0.735871					0.737587					1.20365						0.939653					Calcium Channel	Transmembrane Transporters	Cinepazide maleate is a maleate salt form of cinepazide which is a vasodilator.	533.57	26328-04-1	107	200.536	107	200.536	http://selleckchem.com/products/cinepazide-maleate.html	C26H35N3O9	Maleate	N/A	COC1=C(OC)C(=CC(=C1)/C=C/C(=O)N2CCN(CC2)CC(=O)N3CCCC3)OC.OC(=O)\C=C/C(O)=O
NCCN-0341	S3057	Azilsartan Medoxomil	d4	L2000-05	0.497815					0.493005					1.05669						0.585146					RAAS	Endocrinology & Hormones	Azilsartan Medoxomil is a potent angiotensin II type 1 (AT1) receptor antagonist, inhibits the RAAS, with an IC50 of 2.6 nM, exhibits >10,000-fold selectivity over AT2.	568.53	863031-21-4	114	200.517	<1		http://selleckchem.com/products/azilsartan-medoxomil-tak-491.html	C30H24N4O8	free base	TAK-491	CCOC1=NC2=CC=CC(=C2[N]1CC3=CC=C(C=C3)C4=CC=CC=C4C5=NC(=O)ON5)C(=O)OCC6=C(C)OC(=O)O6
NCCN-0342	S3185	Adrenalone HCl	e4	L2000-05	0.62564					0.575468					1.22168						0.696844					Adrenergic Receptor	Neuronal Signaling	Adrenalone is an adrenergic agonist used as a topical vasoconstrictor and hemostatic, mainly acts on alpha-1 adrenergic receptors.	217.65	62-13-5	44	202.159	44	202.159	http://selleckchem.com/products/adrenalone-hcl.html	C9H12ClNO3	HCl	N/A	Cl.CNCC(=O)C1=CC(=C(O)C=C1)O
NCCN-0343	S3690	Pargyline hydrochloride	f4	L2000-05	0.528819					0.622649					1.14954						0.764695					MAO	Metabolism	Pargyline is an irreversible inhibitor of monoamine oxidase (MAO)-B with Ki values of 13 and 0.5 μM for time-dependent inhibition of the activity of MAO-A and -B, respectivey.	195.69	306-07-0	39	199.295	39	199.295	http://selleckchem.com/products/pargyline-hydrochloride.html	C11H14ClN	hydrochloride	Pargylamine hydrochloride	Cl.CN(CC#C)CC1=CC=CC=C1
NCCN-0344	S3751	Quinidine sulfate	g4	L2000-05	0.783578					0.96606					1.06952						0.757429					Sodium Channel	Transmembrane Transporters	Quinidine acts as a blocker of voltage-gated sodium channels, also an antimuscarinic and antimalarial.	648.83	6591-63-5	100	154.124	9	13.8711	http://selleckchem.com/products/quinidine-sulfate.html	C40H54N4O10S	sulfate dihydrate	Chinidin Sodium, Pitayine Sodium, β-quinine Sodium, (+)-quinidine Sodium	O.O.COC1=CC2=C(C=C1)N=CC=C2C(O)C3CC4CCN3CC4C=C.COC5=CC6=C(C=C5)N=CC=C6C(O)C7CC8CCN7CC8C=C.O[S](O)(=O)=O
NCCN-0345	S4011	Ampiroxicam	h4	L2000-05	0.847111					0.844874					0.988856						0.788589					COX	Neuronal Signaling	Ampiroxicam is a nonselective cyclooxygenase inhibitor uesd as anti-inflammatory drug.	447.46	99464-64-9	90	201.135	<1		http://selleckchem.com/products/ampiroxicam.html	C20H21N3O7S	free base	CP 65703	CCOC(=O)OC(C)OC1=C(N(C)[S](=O)(=O)C2=C1C=CC=C2)C(=O)NC3=NC=CC=C3
NCCN-0346	S4012	Desloratadine	a5	L2000-05	1.11606					0.657266					0.929653						0.535838					Histamine Receptor	Neuronal Signaling	Desloratadine is a potent antagonist for human histamine H1 receptor with IC50 of 51 nM.	310.82	100643-71-8	26	83.6497	<1		http://selleckchem.com/products/desloratadine.html	C19H19ClN2	free base	SCH-34117, NSC 675447	ClC1=CC2=C(C=C1)C(=C3CCNCC3)C4=C(CC2)C=CC=N4
NCCN-0347	S4019	Avanafil	b5	L2000-05	0.805297					0.666539					0.842029						0.749124					PDE	Metabolism	Avanafil is a highly selective PDE5 inhibitor with IC50 of 5.2 nM, >121-fold selectivity over other PDEs.	483.95	330784-47-9	97	200.434	<1		http://selleckchem.com/products/avanafil.html	C23H26ClN7O3	free base	N/A	COC1=C(Cl)C=C(CNC2=C(C=NC(=N2)N3CCCC3CO)C(=O)NCC4=NC=CC=N4)C=C1
NCCN-0348	S4047	Bisacodyl	c5	L2000-05	0.533444					0.561372					0.759981						0.806736					Others	Others	Bisacodyl (INN) is a stimulant laxative drug that works directly on the colon to produce a bowel movement.	361.39	603-50-9	72	199.231	<1		http://selleckchem.com/products/bisacodyl.html	C22H19NO4	free base	N/A	CC(=O)OC1=CC=C(C=C1)C(C2=CC=C(OC(C)=O)C=C2)C3=CC=CC=N3
NCCN-0349	S4057	Methyclothiazide	d5	L2000-05	0.548383					0.764532					1.14122						0.809577					Others	Others	Methyclothiazide is a substituted benzothiadiazide, used to treat high blood pressure and fluid retention caused by various conditions including heart disease.	360.24	135-07-9	72	199.867	<1		http://selleckchem.com/products/methyclothiazide.html	C9H11Cl2N3O4S2	free base	N/A	CN1C(CCl)NC2=CC(=C(C=C2[S]1(=O)=O)[S](N)(=O)=O)Cl
NCCN-0350	S4076	Propranolol HCl	e5	L2000-05	0.627304					0.767812					0.94663						0.848757					Adrenergic Receptor	GPCR & G Protein	Propranolol HCl is a competitive non-selective beta-adrenergic receptors inhibitor with IC50 of 12 nM.	295.8	318-98-9	59	199.459	6	20.284	http://selleckchem.com/products/propranolol-hcl.html	C16H22ClNO2	Hydrochloride	AY-64043, ICI-45520, NCS-91523	Cl.CC(C)NCC(O)COC1=CC=CC2=CC=CC=C12
NCCN-0351	S4078	Mefenamic Acid	f5	L2000-05	0.694215					0.702483					1.12829						0.892177					COX	Neuronal Signaling	Mefenamic Acid is a competitive inhibitor of COX-1 and COX-2.	241.29	61-68-7	48	198.931	<1		http://selleckchem.com/products/mefenamic-acid.html	C15H15NO2	free base	CI 473，CN-35355	CC1=C(C)C(=CC=C1)NC2=CC=CC=C2C(O)=O
NCCN-0352	S4079	Ticagrelor	g5	L2000-05	0.636675					0.535893					0.807542						0.658917					P2 Receptor	Neuronal Signaling	Ticagrelor is the first reversibly binding oral P2Y12 receptor antagonist with Ki of 2 nM.	522.57	274693-27-5	100	191.362	<1		http://selleckchem.com/products/ticagrelor.html	C23H28F2N6O4S	free base	AZD 6140	CCCSC1=NC2=C(N=N[N]2C3CC(OCCO)C(O)C3O)C(=N1)NC4CC4C5=CC(=C(F)C=C5)F
NCCN-0353	S4085	Levobetaxolol HCl	h5	L2000-05	0.717912					0.844726					0.966869						0.782241					Adrenergic Receptor	GPCR & G Protein	Levobetaxolol exhibits a higher affinity at cloned human β1 and β2 receptors with Ki value of 0.76 nM and 32.6 nM, respectively.	343.89	116209-55-3	69	200.646	69	200.646	http://selleckchem.com/products/levobetaxolol-hcl.html	C18H30ClNO3	Hydrochloride	AL 1577A	Cl.CC(C)NCC(O)COC1=CC=C(CCOCC2CC2)C=C1
NCCN-0354	S4091	Ifenprodil Tartrate	a6	L2000-05	0.9611					0.779396					0.77558						0.654673					NMDAR	Neuronal Signaling	Ifenprodil is an atypical noncompetitive antagonist at the NMDA receptor, it interacts with high affinity at a homogeneous population of NMDA receptors in neonatal rat forebrain with IC50 of 0.3 μM.	800.98	23210-58-4	95	118.605	9	11.2362	http://selleckchem.com/products/ifenprodil-tartrate.html	C46H60N2O10	Tartrate	N/A	CC(C(O)C1=CC=C(O)C=C1)N2CCC(CC2)CC3=CC=CC=C3.CC(C(O)C4=CC=C(O)C=C4)N5CCC(CC5)CC6=CC=CC=C6.OC(C(O)C(O)=O)C(O)=O
NCCN-0355	S4099	Dexlansoprazole	b6	L2000-05	0.374349					0.236285					0.939741						0.53046					Proton Pump	Transmembrane Transporters	Dexlansoprazole, the dextrorotatory enantiomer of lansoprazole, is a proton pump inhibitor (PPI) formulated to have dual delayed-release properties.	369.36	138530-94-6	74	200.347	<1		http://selleckchem.com/products/dexlansoprazole.html	C16H14F3N3O2S	free base	T 168390，TAK 390	CC1=C(C[S](=O)C2=NC3=C([NH]2)C=CC=C3)N=CC=C1OCC(F)(F)F
NCCN-0356	S4100	Esmolol HCl	c6	L2000-05	0.799248					0.778799					1.22711						1.00612					Adrenergic Receptor	Neuronal Signaling	Esmolol is a cardioselective b-blocker, used to control rapid heartbeats or abnormal heart rhythms.	331.83	81161-17-3	66	198.897	66	198.897	http://selleckchem.com/products/esmolol-hcl.html	C16H26ClNO4	Hydrochloride	ASL8052	Cl.COC(=O)CCC1=CC=C(OCC(O)CNC(C)C)C=C1
NCCN-0357	S4102	Eprosartan Mesylate	d6	L2000-05	0.772798					1.0195					1.15405						1.15156					RAAS	Endocrinology & Hormones	Eprosartan is a nonpeptide angiotensin II receptor antagonist, [3H]-eprosartan binds to the AT1 receptor with KD of 0.83 nM in rat vascular smooth muscle cells.	520.62	144143-96-4	104	199.762	<1		http://selleckchem.com/products/eprosartan-mesylate.html	C24H28N2O7S2	Mesylate	N/A	CCCCC1=NC=C(\C=C(CC2=CC=CS2)\C(O)=O)[N]1CC3=CC=C(C=C3)C(O)=O.C[S](O)(=O)=O
NCCN-0358	S4124	Tolazoline HCl	e6	L2000-05	0.47135					0.663446					0.863783						0.871985					Adrenergic Receptor	Neuronal Signaling	Tolazoline is a non-selective competitive α-adrenergic receptor antagonist.	196.68	59-97-2	39	198.292	39	198.292	http://selleckchem.com/products/tolazoline-hcl.html	C10H13ClN2	Hydrochloride	N/A	Cl.C1CN=C(CC2=CC=CC=C2)N1
NCCN-0359	S4152	Ethamsylate	f6	L2000-05	0.461401					0.810975					0.868183						0.937009					Immunology & Inflammation related	Immunology & Inflammation	Ethamsylate is a haemostatic drug, which inhibits biosynthesis and action of prostaglandins, and increases capillary endothelial resistance as and platelet adhesion.	263.31	2624-44-4	53	201.284	53	201.284	http://selleckchem.com/products/ethamsylate.html	C10H17NO5S	Diethylamine	Etamsylate	CCNCC.OC1=CC=C(O)C(=C1)[S](O)(=O)=O
NCCN-0360	S4170	Coumarin	g6	L2000-05	0.761259					0.724392					1.31565						0.859409					Immunology & Inflammation related	Immunology & Inflammation	Coumarin is a secondary phytochemical with hepatotoxic and carcinogenic properties.	146.14	91-64-5	29	198.44	<1		http://selleckchem.com/products/coumarin.html	C9H6O2	free base	N/A	O=C1OC2=C(C=CC=C2)C=C1
NCCN-0361	S4204	Isosorbide	h6	L2000-05	0.748518					0.812241					0.990153						0.844196					Others	Others	Isosorbide is a heterocyclic compound that is derived from glucose, used as a diuretic.	146.14	652-67-5	29	198.44	29	198.44	http://selleckchem.com/products/isosorbide.html	C6H10O4	free base	N/A	OC1COC2C(O)COC12
NCCN-0362	S4221	Benzbromarone	a7	L2000-05	0.677091					0.524582					0.847351						0.571371					P450 (e.g. CYP17)	Metabolism	Benzbromarone is a CYP2C9 inhibitor, it binds to CYP2C9 with Ki value of 19.3 nM.	424.08	3562-84-3	85	200.434	<1		http://selleckchem.com/products/benzbromarone.html	C17H12Br2O3	free base	N/A	CCC1=C(C(=O)C2=CC(=C(O)C(=C2)Br)Br)C3=C(O1)C=CC=C3
NCCN-0363	S4223	Mevastatin	b7	L2000-05	1.26016					0.386173					2.59488						1.61418					HMG-CoA Reductase	Metabolism	Mevastatin is a competitive inhibitor of HMG-Coenzyme A (HMG-CoA) reductase with a binding affinity 10,000 times greater than the HMG-CoA substrate itself.	390.51	73573-88-3	78	199.739	<1		http://selleckchem.com/products/mevastatin.html	C23H34O5	free base	ML-236B	CCC(C)C(=O)OC1CCC=C2C=CC(C)C(CCC3CC(O)CC(=O)O3)C12
NCCN-0364	S4225	Mexiletine HCl	c7	L2000-05	0.710995					0.942949					0.794341						0.994808					Sodium Channel	Transmembrane Transporters	Mexiletine HCl belongs to Class IB anti-arrhythmic group of medicines, inhibits sodium channels to reduce the inward sodium current.	215.72	5370-01-4	43	199.332	43	199.332	http://selleckchem.com/products/mexiletine-hcl.html	C11H18ClNO	Hydrochloride	KO1173	Cl.CC(N)COC1=C(C)C=CC=C1C
NCCN-0365	S4235	Phenazopyridine HCl	d7	L2000-05	0.482231					0.318598					0.95795						0.840149					Sodium Channel	Transmembrane Transporters	Phenazopyridine HCl is a local analgesic that has been used in urinary tract disorders. It is an inhibitor of sodium channel protein type 1 subunit alpha.	249.7	136-40-3	50	200.24	<1		http://selleckchem.com/products/phenazopyridine-hcl.html	C11H12ClN5	Hydrochloride	N/A	Cl.NC1=NC(=C(C=C1)N=NC2=CC=CC=C2)N
NCCN-0366	S4278	Carteolol HCl	e7	L2000-05	0.761113					1.4221					1.25126						1.68737					Adrenergic Receptor	GPCR & G Protein	Carteolol HCl is a β-adrenoceptor antagonist, used for the treatment of glaucoma.	328.83	51781-21-6	65	197.671	65	197.671	http://selleckchem.com/products/carteolol-hci.html	C16H25ClN2O3	Hydrochloride	N/A	Cl.CC(C)(C)NCC(O)COC1=C2CCC(=O)NC2=CC=C1
NCCN-0367	S4290	Digoxin	f7	L2000-05	0.188283					0.0988953					1.81374						1.03645					Sodium Channel	Transmembrane Transporters	Digoxin is a classical Na,K-ATPase inhibitor, with selectivity for the α2β3 isoform over the common α1β1 isoform, used in the treatment of atrial fibrillation and heart failure.	780.94	20830-75-5	100	128.051	<1		http://selleckchem.com/products/digoxin.html	C41H64O14	free base	N/A	CC1OC(CC(O)C1O)OC2C(O)CC(OC2C)OC3C(O)CC(OC3C)OC4CCC5(C)C(CCC6C5CC(O)C7(C)C(CCC67O)C8=CC(=O)OC8)C4
NCCN-0368	S4291	Labetalol HCl	g7	L2000-05	1.0001					1.43247					1.26237						1.45276					Adrenergic Receptor	GPCR & G Protein	Labetalol HCl is a dual antagonist for both selective alpha1-adrenergic and nonselective beta-adrenergic receptors, used in the treatment of high blood pressure.	364.87	32780-64-6	72	197.331	8	21.9256	http://selleckchem.com/products/labetalol-hcl.html	C19H25ClN2O3	Hydrochloride	N/A	Cl.CC(CCC1=CC=CC=C1)NCC(O)C2=CC(=C(O)C=C2)C(N)=O
NCCN-0369	S4294	Procainamide HCl	h7	L2000-05	0.836363					0.856531					0.961403						0.860326					DNA Methyltransferase,Sodium Channel	Transmembrane Transporters	Procainamide HCl is a sodium channel blocker, and also a DNA methyltransferase inhibitor, used in the treatment of cardiac arrhythmias.	271.79	614-39-1	54	198.683	54	198.683	http://selleckchem.com/products/procainamide-hcl.html	C13H22ClN3O	Hydrochloride	N/A	Cl.CCN(CC)CCNC(=O)C1=CC=C(N)C=C1
NCCN-0370	S4527	Fenofibric acid	a8	L2000-05	0.839834					0.692642					0.943464						0.658698					PPAR	Metabolism	Fenofibric acid is a fibrate that acts as a lipid-lowering agent, decreasing low-density lipoprotein cholesterol and triglycerides.	318.75	42017-89-0	63	197.647	63	197.647	http://selleckchem.com/products/fenofibric-acid.html	C17H15ClO4	free base	NSC 281318, Trilipix, FNF acid	CC(C)(OC1=CC=C(C=C1)C(=O)C2=CC=C(Cl)C=C2)C(O)=O
NCCN-0371	S4543	Trimetazidine dihydrochloride	b8	L2000-05	0.698911					0.680646					1.17558						0.766911					Others	Others	Trimetazidine dihydrochloride is a kind of drug for treatment of chronic ischemic disorders. It improves myocardial glucose utilization through inhibition of fatty acid metabolism, known as fatty acid oxidation inhibitor.	339.26	13171-25-0	67	197.489	67	197.489	http://selleckchem.com/products/trimetazidine-dihydrochloride.html	C14H24Cl2N2O3	Dihydrochloride	Yoshimilon, Kyurinett, Vastarel F	Cl.Cl.COC1=C(OC)C(=C(CN2CCNCC2)C=C1)OC
NCCN-0372	S4597	Lercanidipine hydrochloride	c8	L2000-05	0.704106					0.532668					1.00109						0.617614					Calcium Channel	Transmembrane Transporters	Lercanidipine is a calcium channel blocker of the dihydropyridine class.	648.19	132866-11-6	66	101.822	<1		http://selleckchem.com/products/lercanidipine-hydrochloride.html	C36H42ClN3O6	hydrochloride	Zanidip (hydrochloride), Masnidipine (hydrochloride)	Cl.COC(=O)C1=C(C)NC(=C(C1C2=CC=CC(=C2)[N+]([O-])=O)C(=O)OC(C)(C)CN(C)CCC(C3=CC=CC=C3)C4=CC=CC=C4)C
NCCN-0373	S4618	Fenoldopam mesylate	d8	L2000-05	0.470714					0.722441					0.613204						0.915815					Dopamine Receptor	Neuronal Signaling	Fenoldopam is a selective dopamine-1 receptor (DA1) agonist with natriuretic/diuretic properties. It lowers blood pressure through arteriolar vasodilation.	401.86	67227-57-0	80	199.074	<1		http://selleckchem.com/products/fenoldopam-mesylate.html	C17H20ClNO6S	mesylate	SKF 82526 (mesylate), Fenoldopam methanesulfonate, Corlopam mesylate	C[S](O)(=O)=O.OC1=CC=C(C=C1)C2CNCCC3=C(Cl)C(=C(O)C=C23)O
NCCN-0374	S4630	Diazoxide	e8	L2000-05	0.471255					0.688474					0.892374						0.846421					Potassium Channel	Transmembrane Transporters	Diazoxide is a well-known small molecule that activates KATP channels in the smooth muscle of blood vessels and pancreatic beta-cells by increasing membrane permeability to potassium ions.	230.67	364-98-7	46	199.419	<1		http://selleckchem.com/products/diazoxide.html	C8H7ClN2O2S	free base	Sch-6783, SRG-95213, Proglycem	CC1=NC2=CC=C(Cl)C=C2[S](=O)(=O)N1
NCCN-0375	S4637	Prasugrel Hydrochloride	f8	L2000-05	0.459987					0.745773					0.935793						0.899017					P2 Receptor	Neuronal Signaling	Prasugrel hydrochloride is a piperazine derivative and pletelet aggregation inhibitor that is used to prevent thrombosis in patients with acute coronary syndrome.	409.9	389574-19-0	46	112.222	<1		http://selleckchem.com/products/prasugrel-hydrochloride.html	C20H21ClFNO3S	hydrochloride	Prasugrel HCl, LY 640315	Cl.CC(=O)OC1=CC2=C(CCN(C2)C(C(=O)C3CC3)C4=C(F)C=CC=C4)S1
NCCN-0376	S4658	Hydroquinidine	g8	L2000-05	0.83907					0.73302					1.16174						0.712263					Others	Others	Hydroquinidine is an antiarrhythmic agent.	326.43	1435-55-8	65	199.124	<1		http://selleckchem.com/products/hydroquinidine.html	C20H26N2O2	free base	Dihydroquinidine, Hydroconchinine, Hydroconquinine, Dihydroquinine	CCC1CN2CCC1CC2C(O)C3=C4C=C(OC)C=CC4=NC=C3
NCCN-0377	S4664	Molsidomine	h8	L2000-05	0.659829					0.775263					0.934882						0.796973					Others	Others	Molsidomine is an orally active, long acting vasodilating drug. Molsidomine is metabolized in the liver to the active metabolite linsidomine. Linsidomine is an unstable compound that releases nitric oxide (NO) upon decay as the actual vasodilating compound.	242.23	25717-80-0	48	198.159	9	37.1548	http://selleckchem.com/products/molsidomine.html	C9H14N4O4	inner salt	SIN-10, Corvaton, Morsydomine	CCOC(=O)[N-]C1=C[N+](=NO1)N2CCOCC2
NCCN-0378	S4667	Lidocaine hydrochloride	a9	L2000-05	0.725416					0.677782					1.18522						0.708613					EGFR	Angiogenesis	Lidocaine hydrochloride is a local anesthetic and cardiac depressant used as an antiarrhythmia agent.	270.8	73-78-9	54	199.409	54	199.409	http://selleckchem.com/products/lidocaine-hydrochloride.html	C14H23ClN2O	hydrochloride	Lidocaine HCL, Lidothesin, Lignocaine hydrochloride, Xyloneural	Cl.CCN(CC)CC(=O)NC1=C(C)C=CC=C1C
NCCN-0379	S4679	Terazosin HCl	b9	L2000-05	0.80482					0.781217					1.18273						0.786128					Adrenergic Receptor	GPCR & G Protein	Terazosin is a selective alpha-1 antagonist used for treatment of symptoms of an enlarged prostate (BPH). It works by blocking the action of adrenaline on smooth muscle of the bladder and the blood vessel walls.	423.89	63074-08-8	84	198.165	1	2.3591	http://selleckchem.com/products/terazosin.html	C19H26ClN5O4	hydrochloride	Terazosin, Hytrin, Zayasel, Terazosine, Flumarc, Fosfomic, Blavin	Cl.COC1=CC2=C(C=C1OC)C(=NC(=N2)N3CCN(CC3)C(=O)C4CCCO4)N
NCCN-0380	S4683	Sildenafil Mesylate	c9	L2000-05	0.858342					0.866597					0.97612						0.799672					PDE	Metabolism	Sildenafil Mesylate is a mesylate form of Sildenafil, an inhibitor of Phosphodiesterase 5.	474.58(free base)	1308285-21-3	100	211	100		http://selleckchem.com/products/sildenafil-mesylate.html	C23H34N6O7S2	Mesylate	N/A	CCCC1=N[N](C)C2=C1N=C(NC2=O)C3=CC(=CC=C3OCC)[S](=O)(=O)N4CCN(C)CC4.C[S](O)(=O)=O
NCCN-0381	S4693	Guanfacine Hydrochloride	d9	L2000-05	0.633604					0.584297					1.08869						0.798447					Adrenergic Receptor	Neuronal Signaling	Guanfacine Hydrochloride is a selective α2A-adrenoceptor agonist with anti-hypertensive effect.	282.55	29110-48-3	56	198.195	30	106.176	http://selleckchem.com/products/guanfacine-hydrochloride.html	C9H10Cl3N3O	hydrochloride	Guanfacine Hydrochloride, Guanfacine, Tenex, Intuniv	Cl.NC(=N)NC(=O)CC1=C(Cl)C=CC=C1Cl
NCCN-0382	S4736	Trapidil	e9	L2000-05	0.390529					0.729625					0.92164						0.87452					PDGFR	Protein Tyrosine Kinase	Trapidil is a PDGF antagonist that can inhibit the proliferation of the PDGF-producing glioma cells.	205.26	15421-84-8	41	199.747	41	199.747	http://selleckchem.com/products/trapidil.html	C10H15N5	free base	Rocornal, Trapymin, Avantrin, Trapymine	CCN(CC)C1=CC(=NC2=NC=N[N]12)C
NCCN-0383	S4751	Cisapride hydrate	f9	L2000-05	0.586856					0.809731					0.848582						0.851344					5-HT Receptor	Neuronal Signaling	Cisapride acts directly as a selective serotonin 5-HT4 receptor agonist with IC50 of 0.483 μM. And It also acts indirectly as a parasympathomimetic.	483.96	260779-88-2	96	198.364	<1		http://selleckchem.com/products/cisapride.html	C23H31ClFN3O5	hydrate	Propulsid, Alimix, Propulsin, Enteropride, Kinestase	O.COC1CN(CCCOC2=CC=C(F)C=C2)CCC1NC(=O)C3=CC(=C(N)C=C3OC)Cl
NCCN-0384	S4868	Xanthinol Nicotinate	g9	L2000-05	0.774695					0.761811					1.22696						0.919377					Others	Others	Xanthinol Nicotinate is a potent vasodilator that can easily pass through the cell membrane and once inside the cell it causes an increase in glucose metabolism resulting in an increased energy.	434.45	437-74-1	24	55.2423			http://selleckchem.com/products/xanthinol-nicotinate.html	C19H26N6O6	0	Complamin, Angioamin	CN(CCO)CC(O)C[N]1C=NC2=C1C(=O)N(C)C(=O)N2C.OC(=O)C3=CC=CN=C3
NCCN-0385	S5371	Ajmaline	h9	L2000-05	0.698737					0.709857					0.968538						0.662241					Potassium Channel Sodium Channel	Cardiovascular Disease	Ajmaline is an alkaloid that is class Ia antiarrhythmic agent.	326.433	4360-12-7	65	199.122	-1	-3.06342	http://selleckchem.com/products/.html	C20H26N2O2	free base	Ajmalan-17	CCC1C(O)N2C3CC1C4C(O)C5(CC24)C3N(C)C6=CC=CC=C56
NCCN-0386	S5581	Olmesartan	a10	L2000-05	0.748866					0.745112					1.1957						0.761599					Angiotensin Receptor	Cardiovascular Disease	Olmesartan medoxomil is a potent and selective angiotensin AT1 receptor inhibitor with IC50 of 66.2 μM.	446.502	144689-24-7	89	199.327	-1	-2.23963	http://selleckchem.com/products/.html	C24H26N6O3	free base		CCCC1=NC(=C([N]1CC2=CC=C(C=C2)C3=C(C=CC=C3)C4=NN=N[NH]4)C(O)=O)C(C)(C)O
NCCN-0387	S5666	Moxisylyte hydrochloride	b10	L2000-05	0.725996					0.814166					1.17439						0.771074					Adrenergic Receptor	Neuronal Signaling	Moxisylyte hydrochloride is an <b>alpha-adrenergic</b> blocking agent used for the treatment of Raynaud's disease.	315.84	964-52-3	63	199.468	-1		http://www.selleckchem.com/products/moxisylyte-hydrochloride.html	C16H26ClNO3	hydrochloride	thymoxamine hydrochloride	Cl.CC(C)C1=C(OCCN(C)C)C=C(C)C(=C1)OC(C)=O
NCCN-0388	S7280	Edoxaban	c10	L2000-05	0.658101					0.61269					0.821785						0.718392					Factor Xa	Metabolism	Edoxaban is a selective factor Xa inhibitor with Ki of 0.561 nM, >10 000-fold selectivity over thrombin and FIXa, and is also an orally bioavailable anticoagulant drug.	738.27	1229194-11-9	100	135.452	<1		http://selleckchem.com/products/edoxaban.html	C31H40ClN7O8S2	Tosylate hydrate	DU-176b	O.CN(C)C(=O)C1CCC(NC(=O)C(=O)NC2=CC=C(Cl)C=N2)C(C1)NC(=O)C3=NC4=C(CN(C)CC4)S3.CC5=CC=C(C=C5)[S](O)(=O)=O
NCCN-0389	S7678	Sacubitril/valsartan (LCZ696)	d10	L2000-05	0.384581					0.479554					1.00511						0.742344					RAAS	Endocrinology & Hormones	Sacubitril/valsartan (LCZ696), consisting of valsartan and sacubitril in 1:1 molar ratio, is an orally bioavailable, dual-acting angiotensin receptor-neprilysin inhibitor (ARNi) for hypertension and heart failure. Phase 3.	915.98	936623-90-4	30	32.7518	100	109.173	http://selleckchem.com/products/lcz696.html	C48H58N6Na3O8R+3	Sodium salt hydrate	Sacubitril, Valsartan	[Na+].[Na+].[Na+].CCCCC(=O)N(CC1=CC=C(C=C1)C2=CC=CC=C2C3=NN=N[NH]3)C(C(C)C)C(O)=O.CCOC(=O)C(C)CC(CC4=CC=C(C=C4)C5=CC=CC=C5)NC(=O)CCC(O)=O
NCCN-0390	S8594	Tirofiban Hydrochloride	e10	L2000-05	0.613087					0.622784					1.25445						0.757082					Integrin	Cytoskeletal Signaling	Tirofiban Hydrochloride is the hydrochloride salt form of tirofiban, a selective platelet GPIIb/IIIa antagonist which inhibits platelet aggregation. It is more soluable than Tirofiban.	495.07	150915-40-5	95	191.892	95	191.892	http://selleckchem.com/products/tirofiban-hydrochlorid.html	C22H39ClN2O6S	hydrochloride hydrate	MK-383 Hydrochloride	O.Cl.CCCC[S](=O)(=O)NC(CC1=CC=C(OCCCCC2CCNCC2)C=C1)C(O)=O
NCCN-0391	S2188	Phenprocoumon	f10	L2000-05	0.393098					0.313719					0.953095						0.530077					5-alpha Reductase	Angiogenesis	Phenprocoumon(Marcumar) is a vitamin K reductase with an IC50 of 1 μM	280.32	435-97-2,53621-47-9 (sodium salt)	56	199.772	<1		http://www.selleck.cn/products/Phenprocoumon(Marcumar).html	C18H16O3_x000D_	free base	Marcoumar, Marcumar and Falithrom	CCC(C1=CC=CC=C1)C2=C(O)C3=CC=CC=C3OC2=O
NCCN-0392	S3153	levalbuterol tartrate	g10	L2000-05	0.696124					0.742227					1.24952						0.790113					Adrenergic Receptor	Neuronal Signaling	Levalbuterol HCl is a relatively selective beta2-adrenergic receptor agonist used for the treatment of asthma.	628.71	661464-94-4	100	159.056	100	159.056	http://www.selleck.cn/products/levalbuterol-hydrochloride.html	C13H21NO3.HCl	tartrate	N/A	CC(C)(C)NCC(O)C1=CC=C(O)C(=C1)CO.CC(C)(C)NCC(O)C2=CC=C(O)C(=C2)CO.OC(C(O)C(O)=O)C(O)=O
NCCN-0393	S6462	Amezinium (methylsulfate)	h10	L2000-05	0.570144					0.346552					0.948582						0.497628					MAO	Neuronal Signaling	Amezinium is a sympathomimetic used for its vasopressor effects in the treatment of hypotensive states. It is a <b>MAO</b> inhibitor, antagonizes the response to tyramine and blocks neuronal uptake of noradrenaline.	313.33	30578-37-1	63	201.066	32	102.129	http://www.selleck.cn/products/amezinium.html	C12H15N3O5S_x000D_	methylsulfate	N/A	COC1=[N+](N=CC(=C1)N)C2=CC=CC=C2.CO[S]([O-])(=O)=O
NCCN-0394	S6468	Trandolapril	a11	L2000-05	0.80815					0.821469					1.25081						0.785					RAAS	Endocrinology & Hormones	Trandolapril is a newly developed <b>angiotensin-converting enzyme (ACE)</b> inhibitor that is rapidly hydrolyzed mainly in the liver to its biologically active metabolite trandolaprilat.	430.54	87679-37-6	86	199.749	<1		http://www.selleck.cn/products/trandolapril.html	C24H34N2O5_x000D_	Free Base	N/A	CCOC(=O)C(CCC1=CC=CC=C1)NC(C)C(=O)N2C3CCCCC3CC2C(O)=O
NCCN-0395	S6611	Cyclothiazide	b11	L2000-05	0.845925					0.699046					1.20897						0.66926					GABA Receptor	Neuronal Signaling	Cyclothiazide is a positive allosteric modulator of ionotropic α-amino-3-hydroxy-5-methylisoxazole-4-propionic acid (AMPA)-type glutamate receptors with critical roles in neurological development and function.	389.88	2259-96-3	78	200.062	<1		http://www.selleck.cn/products/cyclothiazide.html	C14H16ClN3O4S2_x000D_	free base	N/A	N[S](=O)(=O)C1=CC2=C(NC(N[S]2(=O)=O)C3CC4CC3C=C4)C=C1Cl
NCCN-0396	S4539	Salicylic acid	c11	L2000-05	0.752288					0.602133					1.11653						0.64517					COX	Neuronal Signaling	Salicylic acid is a beta hydroxy acid that occurs as a natural compound in plants which is an inhibitor of ethylene biosynthesis and cyclooxygenase activity.	138.12	69-72-7	27	195.482	<1		http://selleckchem.com/products/salicylic-acid.html	C7H6O3	free base	2-Hydroxybenzoic acid	OC(=O)C1=C(O)C=CC=C1
NCCN-0397	S1806	Acipimox	d11	L2000-05	0.583529					0.549802					1.15833						0.737769					Others	Others	Acipimox is a niacin derivative used as a hypolipidemic agent.	154.12	51037-30-0	31	201.142	<1		http://selleckchem.com/products/Acipimox.html	C6H6N2O3	free base	Olbemox	CC1=CN=C(C=[N+]1[O-])C(O)=O
NCCN-0398	S2169	Rosuvastatin Calcium	e11	L2000-05	0.816641					0.612163					1.16108						0.654117					HMG-CoA Reductase	Metabolism	Rosuvastatin Calcium is a competitive inhibitor of HMG-CoA reductase with IC50 of 11 nM in a cell-free assay.	500.57	147098-20-2	100	199.772	<1		http://selleckchem.com/products/Rosuvastatin-calcium(Crestor).html	C44H54CaF2N6O12S2	Calcium salt	ZD4522	[Ca++].CC(C)C1=C(\C=C\C(O)CC(O)CC([O-])=O)C(=NC(=N1)N(C)[S](C)(=O)=O)C2=CC=C(F)C=C2.CC(C)C3=C(\C=C\C(O)CC(O)CC([O-])=O)C(=NC(=N3)N(C)[S](C)(=O)=O)C4=CC=C(F)C=C4
NCCN-0399	S4123	Timolol Maleate	f11	L2000-05	0.715512					0.663203					1.13055						0.668619					Adrenergic Receptor	Neuronal Signaling	Timolol Maleate is a non-selective, beta-adrenergic receptor antagonist for β1/β2 with Ki of 1.97 nM/2.0 nM.	432.49	26921-17-5	86	198.849	<1		http://selleckchem.com/products/timolol-maleate.html	C17H28N4O7S	Maleate	MK-950	CC(C)(C)NCC(O)COC1=NSN=C1N2CCOCC2.OC(=O)\C=C/C(O)=O
NCCN-0400	S3051	Bosentan Hydrate	g11	L2000-05	0.858821					0.630211					1.44868						0.795963					Endothelin Receptor	GPCR & G Protein	Bosentan is an endothelin (ET) receptor antagonist for ET-A and ET-B with Ki of 4.7 nM and 95 nM, respectively.	569.63	157212-55-0	100	175.553	0.001	0.00175553	http://selleckchem.com/products/bosentan-hydrate.html	C27H31N5O7S	Hydrate	Ro 47-0203	O.COC1=CC=CC=C1OC2=C(OCCO)N=C(N=C2N[S](=O)(=O)C3=CC=C(C=C3)C(C)(C)C)C4=NC=CC=N4
NCCN-0401	S3726	Selexipag	h11	L2000-05	0.767544					0.553673					0.800369						0.531109					Immunology & Inflammation related	Immunology & Inflammation	Selexipag is an orally active, first-in-class, selective prostacyclin IP receptor agonist with Ki value of 260 nM for human IP, whereas Ki values > 10,000 nM are measured at the other human G-protein-coupled prostanoid receptors (EP1-4, DP, FP and TP).	496.62	475086-01-2	99	199.348	<1		http://selleckchem.com/products/selexipag.html	C26H32N4O4S	free base	NS-304, ACT-293987	CC(C)N(CCCCOCC(=O)N[S](C)(=O)=O)C1=NC(=C(N=C1)C2=CC=CC=C2)C3=CC=CC=C3
NCCN-0402	S8051	Macitentan	a12	L2000-05	0.232275					0.185					0.963977						0.802582					Endothelin Receptor	GPCR & G Protein	Macitentan is an orally active, non-peptide, dual ETA/ETB (endothelin) receptor antagonist with IC50 of 0.5 nM/391 nM.	588.27	441798-33-0	100	169.99	<1		http://selleckchem.com/products/macitentan.html	C19H20Br2N6O4S	free base	ACT 064992	CCCN[S](=O)(=O)NC1=NC=NC(=C1C2=CC=C(Br)C=C2)OCCOC3=NC=C(Br)C=N3
NCCN-0403	S8067	Vorapaxar	b12	L2000-05	1.59122					0.735794					1.10396						0.668309					Protease-activated Receptor	GPCR & G Protein	Vorapaxar (SCH 530348) is a potent and orally active thrombin receptor (PAR-1) antagonist with Ki of 8.1 nM.	492.58	618385-01-6	99	200.983	<1		http://selleckchem.com/products/vorapaxar.html	C29H33FN2O4	free base	SCH 530348, MK-5348	CCOC(=O)NC1CCC2C(C1)CC3C(C(C)OC3=O)C2\C=C\C4=CC=C(C=N4)C5=CC=CC(=C5)F
NCCN-0404	S8135	Riociguat (BAY 63-2521)	c12	L2000-05	0.776535					0.567859					1.19041						0.649096					Others	Others	Riociguat (BAY 63-2521) is an oral soluble guanylate cyclase (GC) stimulator, used in the treatment of ipulmonary hypertension.	422.42	625115-55-1	84	198.854	<1		http://selleckchem.com/products/riociguat-bay-63-2521.html	C20H19FN8O2	free base	N/A	COC(=O)N(C)C1=C(N)N=C(N=C1N)C2=N[N](CC3=CC=CC=C3F)C4=NC=CC=C24
NCCN-0405	S1351	Ivermectin	d12	L2000-05	4.35798					1.62027					3.29073						1.14448					Chloride Channel,Anti-infection	Transmembrane Transporters	Ivermectin is a glutamate-gated chloride channel (GluCls) activator, used as a broad-spectrum antiparasitic drug.	875.09	70288-86-7	100	114.274	<1		http://selleckchem.com/products/Ivermectin.html	C48H74O14	Free Base	MK933	CCC(C)C1OC2(CCC1C)CC3CC(C\C=C(C)\C(OC4CC(OC)C(OC5CC(OC)C(O)C(C)O5)C(C)O4)C(C)\C=C\C=C\6COC7C(O)C(=CC(C(=O)O3)C67O)C)O2
NCCN-0406	S1675	Lubiprostone	e12	L2000-05	1.0074					0.869634					1.40594						0.741835					Chloride Channel	Transmembrane Transporters	Lubiprostone is an activator of ClC-2 chloride channels, used in the management of idiopathic chronic constipation.	390.46	136790-76-6	78	199.764	<1		http://selleckchem.com/products/Lubiprostone(Amitiza).html	C20H32F2O5	Free Base	RU 0211	CCCCC(F)(F)C(=O)CCC1C(O)CC(=O)C1CCCCCCC(O)=O
NCCN-0407	S2482	Manidipine 2HCl	f12	L2000-05	1.68447					0.627801					1.26008						0.579063					Calcium Channel	Transmembrane Transporters	Manidipine 2HCl is a HCl salt form of Manidipine, which is a calcium channel blocker with IC50 of 2.6 nM, used clinically as an antihypertensive. Phase 4.	683.62	89226-75-5	21	30.7188	<1		http://selleckchem.com/products/Manidipine-dihydrochloride(CV-4093).html	C35H40Cl2N4O6	Dihydrochloride	CV-4093	Cl.Cl.COC(=O)C1=C(C)NC(=C(C1C2=CC=CC(=C2)[N+]([O-])=O)C(=O)OCCN3CCN(CC3)C(C4=CC=CC=C4)C5=CC=CC=C5)C
NCCN-0408	S3756	Methyl salicylate	g12	L2000-05	0.856689					0.75417					1.28156						0.755579					TRPV	Transmembrane Transporters	Methyl salicylate is an organic ester naturally produced by many species of plants, particularly wintergreens. It is an agonist for TRPA1 and TRPV1.	152.15	119-36-8	The physical form of the compound is liquid, which can be dissolved in any proportion.				http://selleckchem.com/products/methyl-salicylate.html	C8H8O3	free base	2-Carbomethoxyphenol, Betula oil, Gaultheria oil, Methyl 2-hydroxybenzoate, Natural wintergreen oil	COC(=O)C1=C(O)C=CC=C1
NCCN-0409	S4845	Rabeprazole	h12	L2000-05	0.33507					0.141539					0.721892						0.37087					Proton Pump	Transmembrane Transporters	Rabeprazole is an oral inhibitor of proton pump and blocks the production of acid by the stomach.	359.44	117976-89-3	71	197.529	71	197.529	http://selleckchem.com/products/rabeprazole.html	C18H21N3O3S	free base	N/A	COCCCOC1=C(C)C(=NC=C1)C[S](=O)C2=NC3=C([NH]2)C=CC=C3
NCCN-0410	S4977	Efonidipine	a2	L2000-06	1.13626					0.775649					0.895968						0.685058					Calcium Channel	Transmembrane Transporters	Efonidipine is an L- and T-type calcium channel blocker leading to vasodilation and decreased automaticity of the heart. It also suppresses aldosterone secretion from the adrenal.	631.66	111011-63-3	100	158.313			http://selleckchem.com/products/efonidipine.html	C34H38N3O7P	free base	NZ-105	CC1=C(C(C2=CC(=CC=C2)[N+]([O-])=O)C(=C(C)N1)[P]3(=O)OCC(C)(C)CO3)C(=O)OCCN(CC4=CC=CC=C4)C5=CC=CC=C5
NCCN-0411	S5028	4-Aminopyridine	b2	L2000-06	0.755224					0.804813					0.974592						0.820996					Potassium Channel	Transmembrane Transporters	4-Aminopyridine (4-AP) is a potent and non-selective inhibitor of voltage gated potassium channels (Kv) with IC50 values of 170 μM and 230 μM for Kv1.1 and Kv1.2 in CHO cells, respectively.	94.11	504-24-5	18	191.266			http://selleckchem.com/products/aminopyridine.html	C5H6N2	free base	fampridine, dalfampridine	NC1=CC=NC=C1
NCCN-0412	S5490	Disopyramide	c2	L2000-06	0.841434					0.816485					1.37271						0.96651					Sodium Channel	Transmembrane Transporters	Disopyramide is a class IA antiarrhythmic drug which acts via blockade of sodium channels depressing phase 0 of the action potential. Disopyramide possesses significant negative inotropic, anticholinergic effects and enhances AV nodal conduction.	339.47	3737-09-5	67	197.366			http://selleckchem.com/products/disopyramide.html	C21H29N3O	0	N/A	CC(C)N(CCC(C(N)=O)(C1=CC=CC=C1)C2=NC=CC=C2)C(C)C
NCCN-0413	S1506	Perindopril Erbumine	d2	L2000-06	0.927748					0.798439					1.44481						0.97661					Endocrinology & Hormones	Perindopril Erbumine is a potent ACE inhibitor with IC50 of 1.05 nM.	Perindopril Erbumine is a potent ACE inhibitor with IC50 of 1.05 nM.	441.6	107133-36-8	<1		88	199.275	http://selleckchem.com/products/Perindopril-Erbumine(Aceon).html	C23H43N3O5	t-Butylamine	S9490-3	CCCC(NC(C)C(=O)N1C2CCCCC2CC1C(O)=O)C(=O)OCC.CC(C)(C)N
NCCN-0414	S1875	Tranexamic Acid	e2	L2000-06	0.787151					0.836355					1.47051						1.08627					Others	Tranexamic Acid is an antifibrinolytic for blocking lysine-binding sites of plasmin and elastase-derived plasminogen fragments with IC50 of 5 mM.	Tranexamic Acid is an antifibrinolytic for blocking lysine-binding sites of plasmin and elastase-derived plasminogen fragments with IC50 of 5 mM.	157.21	1197-18-8	<1		31	197.188	http://selleckchem.com/products/tranexamic-acid-transamin.html	C8H15NO2	free base	N/A	NCC1CCC(CC1)C(O)=O
NCCN-0415	S1984	Ticlopidine HCl	f2	L2000-06	0.966665					0.743087					1.36242						0.936752					Neuronal Signaling	Ticlopidine HCl is an P2 receptor inhibitor against ADP-induced platelet aggregation with IC50 of ~2 μM.	Ticlopidine HCl is an P2 receptor inhibitor against ADP-induced platelet aggregation with IC50 of ~2 μM.	300.25	53885-35-1	1	3.33056	4	13.3222	http://selleckchem.com/products/ticlopidine-hydrochloride.html	C14H15Cl2NS	Hydrochloride	N/A	Cl.ClC1=C(CN2CCC3=C(C2)C=CS3)C=CC=C1
NCCN-0416	S2076	Lisinopril	g2	L2000-06	0.984133					0.811433					1.20056						0.873031					Endocrinology & Hormones	Lisinopril is an angiotensin-converting enzyme (ACE) inhibitor, used in treatment of hypertension, congestive heart failure, and heart attacks, and also in preventing renal and retinal complications of diabetes.	Lisinopril is an angiotensin-converting enzyme (ACE) inhibitor, used in treatment of hypertension, congestive heart failure, and heart attacks, and also in preventing renal and retinal complications of diabetes.	405.49	83915-83-7	<1		20	49.323	http://selleckchem.com/products/lisinopril-zestril.html	C21H31N3O5	free base	N/A	NCCCCC(NC(CCC1=CC=CC=C1)C(O)=O)C(=O)N2CCCC2C(O)=O
NCCN-0417	S2095	Fosinopril Sodium	h2	L2000-06	0.911596					0.960993					1.06833						0.899821					Endocrinology & Hormones	Fosinopril Sodium is the ester prodrug of an angiotensin-converting enzyme (ACE) inhibitor, used for the treatment of hypertension and some types of chronic heart failure.	Fosinopril Sodium is the ester prodrug of an angiotensin-converting enzyme (ACE) inhibitor, used for the treatment of hypertension and some types of chronic heart failure.	585.64	88889-14-9	<1		117	199.781	http://selleckchem.com/products/fosinopril-sodium-monopril.html	C30H45NNaO7P	Sodium Salt	SQ28555	[Na+].CCC(=O)OC(O[P](=O)(CCCCC1=CC=CC=C1)CC(=O)N2CC(CC2C([O-])=O)C3CCCCC3)C(C)C
NCCN-0418	S2560	Amiloride HCl dihydrate	a3	L2000-06	0.932137					0.732894					1.29922						0.814916					Transmembrane Transporters	Amiloride HCl dihydrate is a potent epithelial sodium channel (ENaC) blocker, used in the management of hypertension and congestive heart failure.	Amiloride HCl dihydrate is a potent epithelial sodium channel (ENaC) blocker, used in the management of hypertension and congestive heart failure.	302.12	17440-83-4	0	0	17	56.269	http://selleckchem.com/products/amilorida.html	C6H13Cl2N7O3	hydrochloride & dihydrate	N/A	O.O.Cl.NC(=N)NC(=O)C1=NC(=C(N)N=C1N)Cl
NCCN-0419	S3048	Solifenacin succinate	b3	L2000-06	1.50389					1.02093					1.05461						0.798643					Neuronal Signaling	Solifenacin succinate is a urinary antispasmodic of the antimuscarinic class.	Solifenacin succinate is a urinary antispasmodic of the antimuscarinic class.	480.55	242478-38-2	3	6.24285	96	199.771	http://selleckchem.com/products/solifenacin-succinate.html	C27H32N2O6	Succinate	YM905	OC(=O)CCC(O)=O.O=C(OC1CN2CCC1CC2)N3CCC4=C(C=CC=C4)C3C5=CC=CC=C5
NCCN-0420	S3736	Fondaparinux Sodium	c3	L2000-06	0.945573					0.831995					0.990351						1.03286					Metabolism	Fondaparinux is a synthetic glucopyranoside with antithrombotic activity. It selectively binds to antithrombin III, thereby potentiating the innate neutralization of activated factor X (Factor Xa) by antithrombin a synthetic inhibitor of Factor Xa.	Fondaparinux is a synthetic glucopyranoside with antithrombotic activity. It selectively binds to antithrombin III, thereby potentiating the innate neutralization of activated factor X (Factor Xa) by antithrombin a synthetic inhibitor of Factor Xa.	1728.08	114870-03-0	1	0.578677	100	57.8677	http://selleckchem.com/products/fondaparinux-sodium.html	C31H43N3Na10O49S8	decasodium salt	Natural heparin pentasaccharide Sodium	[Na+].[Na+].[Na+].[Na+].[Na+].[Na+].[Na+].[Na+].[Na+].[Na+].COC1OC(CO[S]([O-])(=O)=O)C(OC2OC(C(OC3OC(CO[S]([O-])(=O)=O)C(OC4OC(C(OC5OC(CO[S]([O-])(=O)=O)C(O)C(O)C5N[S]([O-])(=O)=O)C(O)C4O)C([O-])=O)C(O[S]([O-])(=O)=O)C3N[S]([O-])(=O)=O)C(O)C2O[S]([O-])(=O)=O)C([O-])=O)C(O)C1N[S]([O-])(=O)=O
NCCN-0421	S3737	Cangrelor Tetrasodium	d3	L2000-06	0.821229					0.698859					1.48563						0.956252					Neuronal Signaling	Cangrelor is a potent, competitive P2Y12 receptor inhibitor that is administered by intravenous infusion and rapidly achieves near complete inhibition of ADP-induced platelet aggregation.	Cangrelor is a potent, competitive P2Y12 receptor inhibitor that is administered by intravenous infusion and rapidly achieves near complete inhibition of ADP-induced platelet aggregation.	864.29	163706-36-3	2	2.31404	100	115.702	http://selleckchem.com/products/cangrelor-tetrasodium.html	C17H21Cl2F3N5Na4O12P3S2	tetrasodium salt	AR-C69931MX	CSCCNC1=NC(=NC2=C1N=C[N]2C3OC(CO[P](=O)(O[Na])O[P](=O)(O[Na])C(Cl)(Cl)[P](=O)(O[Na])O[Na])C(O)C3O)SCCC(F)(F)F
NCCN-0422	S4740	Sodium ferulate	e3	L2000-06	1.11398					0.728332					1.57172						0.977959					Others	Sodium ferulate (SF), the sodium salt of ferulic acid, is a drug used in traditional Chinese medicine for treatment of cardiovascular and cerebrovascular diseases and to prevent thrombosis.	Sodium ferulate (SF), the sodium salt of ferulic acid, is a drug used in traditional Chinese medicine for treatment of cardiovascular and cerebrovascular diseases and to prevent thrombosis.	216.17	24276-84-4	2	9.25198	43	198.918	http://selleckchem.com/products/ferulic-acid-sodium.html	C10H9NaO4	Sodium salt	Ferulic acid sodium salt	[Na+].COC1=CC(=CC=C1O)\C=C\C([O-])=O
NCCN-0423	S4741	Danshensu	f3	L2000-06	0.925367					0.719835					1.4104						0.977244					Metabolism	Danshensu, a herbal preparation used in traditional Chinese medicine, possesses potential antitumor and anti?angiogenesis effects.	Danshensu, a herbal preparation used in traditional Chinese medicine, possesses potential antitumor and anti?angiogenesis effects.	198.17	76822-21-4	<1		23	116.062	http://selleckchem.com/products/danshensu.html	C9H10O5	free base	Salvianic acid A	OC(CC1=CC=C(O)C(=C1)O)C(O)=O
NCCN-0424	S7377	Aprotinin	g3	L2000-06	0.823761					0.776794					0.967762						1.0002					Proteases	Aprotinin is a small protein serine protease inhibitor (Kd=0.06 pM for bovine β-trypsin), used to reduce perioperative blood loss and transfusion.	Aprotinin is a small protein serine protease inhibitor (Kd=0.06 pM for bovine β-trypsin), used to reduce perioperative blood loss and transfusion.	6511.51	9087-70-1			100	15.3574	http://selleckchem.com/products/aprotinin.html	C284H432N84O79S7	0	N/A
NCCN-0425	S1671	（6-）ε-Aminocaproic acid	h3	L2000-06	0.941376					0.697819					1.17355						0.800134					Others	（6-）ε-?Aminocaproic acid is a derivative and analogue of the amino acid lysine.	（6-）ε-?Aminocaproic acid is a derivative and analogue of the amino acid lysine.	131.17	60-32-2			26	198.216	http://selleckchem.com/products/Aminocaproic-acid(Amicar).html	C6H13NO2	free base	N/A	NCCCCCC(O)=O
NCCN-0426	P1085	Angiotensin II human Acetate	a4	L2000-06	0.996437					0.733264					1.24345						0.778545					Cardiovascular Disease	Angiotensin II human is converted by Angiotensin I through removal of two C-terminal residues by the enzyme angiotensin-converting enzyme (ACE). Angiotensin II is mediated by AT1 and AT2 receptors, which are seven transmembrane glycoproteins with 30% sequence similarity.	Angiotensin II human is converted by Angiotensin I through removal of two C-terminal residues by the enzyme angiotensin-converting enzyme (ACE). Angiotensin II is mediated by AT1 and AT2 receptors, which are seven transmembrane glycoproteins with 30% sequence similarity.		4474-91-3				10	http://selleckchem.com/products/.html	0	0		CCC(C)C(NC(=O)C(CC1=CC=C(O)C=C1)NC(=O)C(NC(=O)C(CCCNC(N)=N)NC(=O)C(N)CC(O)=O)C(C)C)C(=O)NC(CC2=C[NH]C=N2)C(=O)N3CCCC3C(=O)NC(CC4=CC=CC=C4)C(O)=O.CC(O)=O
NCCN-0427	S3174	L-Arginine HCl (L-Arg)	b4	L2000-06	0.875546					0.756757					1.3451						0.876787					Immunology & Inflammation	L-Arginine is the nitrogen donor for synthesis of nitric oxide, a potent vasodilator that is deficient during times of sickle cell crisis.	L-Arginine is the nitrogen donor for synthesis of nitric oxide, a potent vasodilator that is deficient during times of sickle cell crisis.	210.66	1119-34-2	<1		42	199.373	http://selleckchem.com/products/l-Arginine-hydrochloride.html	C6H15ClN4O2	HCl	N/A	Cl.NC(CCCNC(N)=N)C(O)=O
NCCN-0428	S4684	Sildenafil	c4	L2000-06	0.967773					0.914694					1.51969						1.02218					Metabolism	Sildenafil is a Phosphodiesterase 5 Inhibitor with IC50 of 5.22 nM.	Sildenafil is a Phosphodiesterase 5 Inhibitor with IC50 of 5.22 nM.	474.58	139755-83-2	<1		14	29.4998	http://selleckchem.com/products/sildenafil.html	C22H30N6O4S	free base	Revatio, UK-92480, Viagra	CCCC1=N[N](C)C2=C1N=C(NC2=O)C3=CC(=CC=C3OCC)[S](=O)(=O)N4CCN(C)CC4
NCCN-0429	P1034	Terlipressin Acetate	d4	L2000-06	1.31952					0.788005					1.76993						1.06336					Angiogenesis	Terlipressin Acetate is an analogue of vasopressin used as a vasoactive drug in the management of hypotension. It has been found to be effective when norepinephrine does not help.	Terlipressin Acetate is an analogue of vasopressin used as a vasoactive drug in the management of hypotension. It has been found to be effective when norepinephrine does not help.	1227.37	14636-12-5				10	http://selleckchem.com/products/terlipressin-acetate.html	<p>C<sub>52</sub>H<sub>74</sub>N<sub>16</sub>O<sub>15</sub>S<sub>2</sub></p>		Gly-Gly-Gly-Cys-Tyr-Phe-Gln-Asn-Cys-Pro-Lys-Gly-NH2(Cys4-Cys9)	NCCCCC(NC(=O)C1CCCN1C(=O)C2CSSCC(NC(=O)CNC(=O)CNC(=O)CN)C(=O)NC(CC3=CC=C(O)C=C3)C(=O)NC(CC4=CC=CC=C4)C(=O)NC(CCC(N)=O)C(=O)NC(CC(N)=O)C(=O)N2)C(=O)NCC(N)=O
NCCN-0430	P1011	Eptifibatide Acetate	e4	L2000-06	1.23378					0.805309					1.85151						1.03768					Angiogenesis	Eptifibatide Acetate is a cyclic heptapeptide constructed from 6 amino acids and a mercaptopropionyl residue. A disulfide bridge forms between mercaptopropionyl and cysteine. Eptifibatide prevents platelet aggregation. One study shows the inhibition of platelet glycoprotein IIb/IIIa in acute coronary syndromes.	Eptifibatide Acetate is a cyclic heptapeptide constructed from 6 amino acids and a mercaptopropionyl residue. A disulfide bridge forms between mercaptopropionyl and cysteine. Eptifibatide prevents platelet aggregation. One study shows the inhibition of platelet glycoprotein IIb/IIIa in acute coronary syndromes.		148031-34-9				10	http://selleckchem.com/products/eptifibatide-acetate.html	0	Acetate	Mpr-Har-Gly-Asp-Trp-Pro-Cys-NH2	NC(=N)NCCCCC1NC(=O)CCSSCC(NC(=O)C2CCCN2C(=O)C(CC3=C[NH]C4=C3C=CC=C4)NC(=O)C(CC(O)=O)NC(=O)CNC1=O)C(N)=O
NCCN-0431	S1424	Prazosin HCl	f4	L2000-06	0.875926					0.733101					1.47622						1.05745					Adrenergic Receptor	GPCR & G Protein	Prazosin HCl is a competitive alpha-1 adrenoceptor antagonist, used to treat high blood pressure or benign prostatic hyperplasia.	419.86	19237-84-4	4	9.52699	<1		http://selleckchem.com/products/Prazosin-hydrochloride.html	C19H22ClN5O4	Hydrochloride	cp-12299-1	Cl.COC1=CC2=C(C=C1OC)C(=NC(=N2)N3CCN(CC3)C(=O)C4=CC=CO4)N
NCCN-0432	S1507	Irbesartan	g4	L2000-06	0.736382					0.778199					0.99252						0.884783					RAAS	Endocrinology & Hormones	Irbesartan (SR-47436, BMS-186295) is a highly potent and specific angiotensin II type 1 (AT1) receptor antagonist with IC50 of 1.3 nM.	428.53	138402-11-6	4	9.33424	<1		http://selleckchem.com/products/Irbesartan(Avapro).html	C25H28N6O	free base	BMS-186295, SR-47436	CCCCC1=NC2(CCCC2)C(=O)N1CC3=CC=C(C=C3)C4=CC=CC=C4C5=N[NH]N=N5
NCCN-0433	S1698	Torsemide	h4	L2000-06	0.856951					0.908167					0.975686						0.784685					Others	Others	Torsemide is a pyridyl sulfonylurea with a chemical structure between that of traditional loop diuretics and Cl- channel blockers, used to treat hypertension.	348.42	56211-40-6	3	8.6103	<1		http://selleckchem.com/products/Torsemide(Demadex).html	C16H20N4O3S	free base	AC-4464, JDL-464	CC(C)NC(=O)N[S](=O)(=O)C1=C(NC2=CC(=CC=C2)C)C=CN=C1
NCCN-0434	S1707	Eplerenone	a5	L2000-06	0.721916					0.706819					1.03998						0.741223					Glucocorticoid Receptor	Endocrinology & Hormones	Eplerenone is a mineralocorticoid receptor antagonist, and blocks the action of aldosterone, used to control high blood pressure.	414.49	107724-20-9	4	9.65041	<1		http://selleckchem.com/products/Eplerenone(Inspra).html	C24H30O6	free base	CGP 30083, SC-66110	COC(=O)C1CC2=CC(=O)CCC2(C)C34OC3CC5(C)C(CCC56CCC(=O)O6)C14
NCCN-0435	S1642	Methyldopa	b5	L2000-06	0.761434					0.840581					1.35103						1.00274					5-HT Receptor,Adrenergic Receptor,Dopamine Receptor,Decarboxylase	Metabolism	Methyldopa (Aldomet) is a DOPA decarboxylase competitive inhibitor with an ED50 of 21.8 mg/kg.	211.21	555-30-6	2	9.46925	<1		http://selleckchem.com/products/Methyldopa(Aldomet).html	C10H13NO4	free base	N/A	CC(N)(CC1=CC(=C(O)C=C1)O)C(O)=O
NCCN-0436	S1346	Heparin sodium	c5	L2000-06	1.29718					1.06873					1.24831						1.24798					Thrombin	Others	Heparin sodium, a sulfated polysaccharide belonging to the family of glycosaminoglycans, has numerous important biological activities associated with its interaction with diverse proteins, used as an anticoagulant.	6000-20000	9041-08-1	<1		100	8	http://selleckchem.com/products/Heparin-sodium.html	C33H47N3O39R4S6-8	Sodium salt	N/A	CCC1CC(N[R])C(OC1CO[S]([O-])(=O)=O)OC2C(O)C(O)C(OC3C(CO[R])OC(OC4C(O)C(O[S]([O-])(=O)=O)C(OC5C(O)C(N[S]([O-])(=O)=O)C(C)OC5CO[S]([O-])(=O)=O)OC4C([O-])=O)C(N[S]([O-])(=O)=O)C3[S]([O-])(=O)=O)OC2C([O-])=O
NCCN-0437	S2562	Hydralazine HCl	d5	L2000-06	1.29108					0.752455					1.62881						1.17468					Potassium Channel	Transmembrane Transporters	Hydralazine HCl is a hydrochloride salt of hydralazine, which is a direct-acting smooth muscle relaxant used to treat hypertension by acting as a vasodilator primarily in arteries and arterioles.	196.64	304-20-1	<1		1	5.08544	http://selleckchem.com/products/Hydralazine-hydrochloride.html	C8H9ClN4	Hydrochloride	N/A	Cl.N/N=C/1NN=CC2=C1C=CC=C2
NCCN-0438	S1196	Exemestane	a2	L2000-07	0.862601					0.869629					1.00854						0.905476					Aromatase	Endocrinology & Hormones	Exemestane is an aromatase inhibitor, inhibits human placental and rat ovarian aromatase with IC50 of 30 nM and 40 nM, respectively.	296.4	107868-30-4	54	182.186	<1		http://selleckchem.com/products/Exemestane.html	C20H24O2	free base	FCE24304, PNU155971	CC12CCC3C(CC(=C)C4=CC(=O)C=CC34C)C1CCC2=O
NCCN-0439	S1197	Finasteride	b2	L2000-07	0.719852					0.815867					0.840578						0.800425					5-alpha Reductase	Endocrinology & Hormones	Finasteride is a potent, reversible inhibitor of the rat type 1 5 alpha-reductase with Ki of 10.2 nM, used in the treatment of benign prostatic hyperplasia (BPH) and male pattern baldness (MPB).	372.54	98319-26-7	75	201.321	<1		http://selleckchem.com/products/Finasteride.html	C23H36N2O2	free base	MK-906	CC(C)(C)NC(=O)C1CCC2C3CCC4NC(=O)C=CC4(C)C3CCC12C
NCCN-0440	S1202	Dutasteride	c2	L2000-07	0.864082					0.645105					0.790026						0.583753					5-alpha Reductase	Endocrinology & Hormones	Dutasteride is a dual 5-α reductase inhibitor that inhibits conversion of testosterone to dihydrotestosterone (DHT).	528.53	164656-23-9	62	117.306	<1		http://selleckchem.com/products/Dutasteride.html	C27H30F6N2O2	free base	GI198745, GG-745	CC12CCC3C(CCC4NC(=O)C=CC34C)C1CCC2C(=O)NC5=CC(=CC=C5C(F)(F)F)C(F)(F)F
NCCN-0441	S1204	Melatonin	d2	L2000-07	0.728456					0.848222					1.00789						0.873992					MT Receptor	GPCR & G Protein	Melatonin is a MT receptor agonist, used as a dietary supplement.	232.28	73-31-4	47	202.342	<1		http://selleckchem.com/products/Melatonin.html	C13H16N2O2	free base	N/A	COC1=CC2=C([NH]C=C2CCNC(C)=O)C=C1
NCCN-0442	S1227	Raloxifene HCl	e2	L2000-07	0.885366					0.861838					0.800849						0.82086					Estrogen/progestogen Receptor	Endocrinology & Hormones	Raloxifene is an estrogen antagonist, which inhibits human cytosolic aldehyde oxidase-catalyzed phthalazine oxidation activity with IC50 of 5.7 nM.	510.04	82640-04-8	100	196.063	<1		http://selleckchem.com/products/Evista.html	C28H28ClNO4S	Hydrochloride	LY156758 (Keoxifene) HCl	Cl.OC1=CC=C(C=C1)C2=C(C(=O)C3=CC=C(OCCN4CCCCC4)C=C3)C5=C(S2)C=C(O)C=C5
NCCN-0443	S1260	Cinacalcet HCl	f2	L2000-07	1.69298					0.996483					0.876281						0.935545					CaSR	GPCR & G Protein	Cinacalcet HCl represents a new class of compounds for the treatment of hyperparathyroidism.	393.87	364782-34-3	79	200.574	<1		http://selleckchem.com/products/Cinacalcet-hydrochloride.html	C22H23ClF3N	Hydrochloride	AMG-073 HCl	Cl.CC(NCCCC1=CC(=CC=C1)C(F)(F)F)C2=CC=CC3=C2C=CC=C3
NCCN-0444	S1286	Budesonide	g2	L2000-07	0.240489					0.0690155					0.707557						0.400631					Glucocorticoid Receptor	Endocrinology & Hormones	Budesonide is a glucocorticoid steroid for the treatment of asthma, non-infectious rhinitis.	430.53	51333-22-3	86	199.754	<1		http://selleckchem.com/products/Budesonide.html	C25H34O6	free base	N/A	CCCC1OC2CC3C4CCC5=CC(=O)C=CC5(C)C4C(O)CC3(C)C2(O1)C(=O)CO
NCCN-0445	S1376	Gestodene	h2	L2000-07	0.533805					0.332165					0.930957						0.569618					Estrogen/progestogen Receptor	Endocrinology & Hormones	Gestodene is a progestogen hormonal contraceptive.	310.43	60282-87-3	62	199.723	<1		http://selleckchem.com/products/Gestodene.html	C21H26O2	free base	SH B 331	CCC12CCC3C(CCC4=CC(=O)CCC34)C1C=CC2(O)C#C
NCCN-0446	S1377	Drospirenone	a3	L2000-07	0.729807					0.659993					0.806681						0.700867					Estrogen/progestogen Receptor	Endocrinology & Hormones	Drospirenone is a synthetic progestin that is an analog to spironolactone.	366.49	67392-87-4	73	199.187	<1		http://selleckchem.com/products/Drospirenone.html	C24H30O3	free base	ZK 3059	CC12CCC(=O)C=C1C3CC3C4C2CCC5(C)C4C6CC6C57CCC(=O)O7
NCCN-0447	S1426	Repaglinide	b3	L2000-07	0.667378					0.793234					0.78561						0.617732					Potassium Channel	Transmembrane Transporters	Repaglinide is a potassium channel blocker, which lowers blood glucose by stimulating the release of insulin from the pancreas, used the treatment of type II diabetes.	452.59	135062-02-1	91	201.065	<1		http://selleckchem.com/products/Repaglinide.html	C27H36N2O4	free base	AG-EE 623 ZW	CCOC1=C(C=CC(=C1)CC(=O)NC(CC(C)C)C2=CC=CC=C2N3CCCCC3)C(O)=O
NCCN-0448	S1467	Doxercalciferol	c3	L2000-07	0.643561					0.455969					0.703973						0.748594					Vitamin	Metabolism	Doxercalciferol is a synthetic vitamin D2 analog, suppressing parathyroid synthesis and secretion, used to treat secondary hyperparathyroidism and metabolic bone disease.	412.65	54573-75-0	83	201.139	<1		http://selleckchem.com/products/Doxercalciferol(Hectorol).html	C28H44O2	free base	1α-hydroxyvitamin D2	CC(C)C(C)/C=C/C(C)C1CCC2C(/CCCC12C)=C/C=C/3CC(O)CC(O)C3=C
NCCN-0449	S1468	Alfacalcidol	d3	L2000-07	0.574094					0.273476					0.766527						0.410094					Vitamin	Metabolism	Alfacalcidol is a non-selective VDR activator medication.	400.64	41294-56-8	80	199.681	<1		http://selleckchem.com/products/Alfacalcidol.html	C27H44O2	free base	N/A	CC(C)CCCC(C)C1CCC2/C(CCCC12C)=C\C=C3/CC(O)CC(O)C3=C
NCCN-0450	S1508	Alprostadil	e3	L2000-07	0.828895					0.593188					1.20231						0.707981					Immunology & Inflammation related	Immunology & Inflammation	Alprostadil is used as a drug in the treatment of erectile dysfunction and has vasodilatory properties. It is a Prostaglandin Analog and Prostaglandin E1 Agonist.	354.48	745-65-3	71	200.293	<1		http://selleckchem.com/products/Alprostadil(Caverject).html	C20H34O5	free base	Prostaglandin-E1	CCCCCC(O)/C=C/C1C(O)CC(=O)C1CCCCCCC(O)=O
NCCN-0451	S1609	Methimazole	f3	L2000-07	0.701812					0.548852					0.79905						0.687519					Others	Others	Methimazole is an antithyroid medicine.	114.17	60-56-0	23	201.454	23	201.454	http://selleckchem.com/products/Methimazole(Tapazole).html	C4H6N2S	free base	Tapazole, Thiamazole	CN1C=CNC1=S
NCCN-0452	S1625	Ethinyl Estradiol	g3	L2000-07	2.15288					1.21086					1.26978						1.2035					Estrogen/progestogen Receptor	Endocrinology & Hormones	Ethinyl Estradiol is an orally bio-active estrogen used in almost all modern formulations of combined oral contraceptive pills.	296.4	57-63-6	59	199.055	<1		http://selleckchem.com/products/Ethinyl-Estradiol.html	C20H24O2	free base	N/A	CC12CCC3C(CCC4=CC(=CC=C34)O)C1CCC2(O)C#C
NCCN-0453	S1665	Estrone	h3	L2000-07	0.723915					0.584249					0.984565						0.763664					Estrogen/progestogen Receptor	Endocrinology & Hormones	Estrone is an estrogenic hormone.	270.37	53-16-7	54	199.726	<1		http://selleckchem.com/products/Estrone.html	C18H22O2	free base	N/A	CC12CCC3C(CCC4=CC(=CC=C34)O)C1CCC2=O
NCCN-0454	S1672	Aminoglutethimide	a4	L2000-07	0.843017					0.949582					0.852942						0.881435					Aromatase	Endocrinology & Hormones	Aminoglutethimide is an aromatase inhibitor with IC50 of 10 μM.	232.28	125-84-8	20	86.103	<1		http://selleckchem.com/products/Aminoglutethimide(Cytadren).html	C13H16N2O2	free base	BA-16038, NSC-330915	CCC1(CCC(=O)NC1=O)C2=CC=C(N)C=C2
NCCN-0455	S1705	Progesterone	b4	L2000-07	0.443256					0.246506					0.777468						0.452952					Estrogen/progestogen Receptor	Endocrinology & Hormones	Progesterone is an endogenous steroid hormone involved in the menstrual cycle, pregnancy, and embryogenesis of humans and other species. A potent agonist of the nuclear progesterone receptor (nPR) with Kd of 1 nM An agonist of the membrane progesterone receptors(mPRs) An antagonist of the σ1 receptor.	314.46	57-83-0	22	69.9612	<1		http://selleckchem.com/products/Progesterone(Prometrium).html	C21H30O2	free base	N/A	CC(=O)C1CCC2C3CCC4=CC(=O)CCC4(C)C3CCC12C
NCCN-0456	S1709	Estradiol	c4	L2000-07	0.828865					0.834549					1.22014						1.0475					Estrogen/progestogen Receptor	Endocrinology & Hormones	Estradiol, or more precisely, 17β-estradiol, is a human sex hormone and steroid, and the primary female sex hormone.	272.38	50-28-2	54	198.252	<1		http://selleckchem.com/products/Estradiol.html	C18H24O2	free base	N/A	CC12CCC3C(CCC4=C3C=CC(=C4)O)C1CCC2O
NCCN-0457	S1712	Deferasirox	d4	L2000-07	1.07149					0.16595					1.00006						0.406814					P450 (e.g. CYP17)	Proteases	Deferasirox is an iron chelator, also a cytochrome P450 3A4 inducer, Cytochrome P450 2C8 inhibitor, and Cytochrome P450 1A2 inhibitor.	373.36	201530-41-8	74	198.2	<1		http://selleckchem.com/products/Deferasirox(Exjade).html	C21H15N3O4	free base	CGP-72670, ICL-670	OC(=O)C1=CC=C(C=C1)[N]2N=C(N=C2C3=CC=CC=C3O)C4=CC=CC=C4O
NCCN-0458	S1715	Glipizide	e4	L2000-07	0.857081					0.568201					1.07826						0.654222					Others	Others	Glipizide is used to treat high blood sugar levels caused by a type of diabetes mellitus called type 2 diabetes.	445.54	29094-61-9	89	199.758	<1		http://selleckchem.com/products/Glipizide(Glucotrol).html	C21H27N5O4S	free base	CP-28720	CC1=NC=C(N=C1)C(=O)NCCC2=CC=C(C=C2)[S](=O)(=O)NC(=O)NC3CCCCC3
NCCN-0459	S1716	Glyburide (Glibenclamide)	f4	L2000-07	0.83977					0.482288					0.788142						0.541567					Potassium Channel	Transmembrane Transporters	Glyburide (Glibenclamide) is a known blocker of vascular ATP-sensitive K+ channels (KATP), used in the treatment of type 2 diabetes.	494	10238-21-8	99	200.405	<1		http://selleckchem.com/products/Glyburide(Diabeta).html	C23H28ClN3O5S	free base	N/A	COC1=C(C=C(Cl)C=C1)C(=O)NCCC2=CC=C(C=C2)[S](=O)(=O)NC(=O)NC3CCCCC3
NCCN-0460	S1727	Levonorgestrel	g4	L2000-07	0.549007					0.607212					0.775259						0.734718					Estrogen/progestogen Receptor	Endocrinology & Hormones	Levonorgestrel is a female hormone that prevents ovulation.	312.45	797-63-7	45	144.023	<1		http://selleckchem.com/products/Levonorgestrel(Levonelle).html	C21H28O2	free base	N/A	CCC12CCC3C(CCC4=CC(=O)CCC34)C1CCC2(O)C#C
NCCN-0461	S1776	Toremifene Citrate	h4	L2000-07	1.39381					0.928788					0.811292						0.719508					Estrogen/progestogen Receptor	Endocrinology & Hormones	Toremifene Citrate is an oral selective estrogen receptor modulator (SERM), used in the treatment of advanced breast cancer.	598.08	89778-27-8	100	167.202	<1		http://selleckchem.com/products/Toremifene-Citrate(Fareston).html	C32H36ClNO8	Citrate	NSC 613680	CN(C)CCOC1=CC=C(C=C1)\C(=C(CCCl)/C2=CC=CC=C2)C3=CC=CC=C3.OC(=O)CC(O)(CC(O)=O)C(O)=O
NCCN-0462	S1888	Deflazacort	a5	L2000-07	0.25139					0.0729003					0.615187						0.372046					Glucocorticoid Receptor	Endocrinology & Hormones	Deflazacort is a glucocorticoid used as an anti-inflammatory and immunosuppressant.	441.52	14484-47-0	88	199.311	<1		http://selleckchem.com/products/Deflazacor.html	C25H31NO6	free base	MDL 458	CC(=O)OCC(=O)C12N=C(C)OC1CC3C4CCC5=CC(=O)C=CC5(C)C4C(O)CC23C
NCCN-0463	S1897	Potassium Iodide	b5	L2000-07	0.784677					0.893891					0.95428						0.823214					Others	Others	Potassium Iodide is used to treat overactive thyroid and to protect the thyroid gland from the effects of radiation from inhaled or swallowed radioactive iodine.	166	7681-11-0	33	198.795	33	198.795	http://selleckchem.com/products/Potassium-iodide.html	IK	Inorganic salt	N/A	[K+].[I-]
NCCN-0464	S1949	Menadione	c5	L2000-07	0.426967					0.39648					1.51213						1.01068					DNA/RNA Synthesis,phosphatase	Others	Menadione(Vitamin K3), a fat-soluble compound, is an inhibitor of Cdc25 phosphatase and mitochondrial DNA polymerase γ (pol γ), used as a nutritional supplement.	172.18	58-27-5	34	197.468	<1		http://selleckchem.com/products/Menadione.html	C11H8O2	free base	Vitamin K3	CC1=CC(=O)C2=CC=CC=C2C1=O
NCCN-0465	S1972	Tamoxifen Citrate	d5	L2000-07	1.68861					0.720095					1.58778						0.670885					Estrogen/progestogen Receptor,Autophagy	Endocrinology & Hormones	Tamoxifen Citrate is an antagonist of the estrogen receptor by competitive inhibition of estrogen binding.	563.64	54965-24-1	100	177.418	<1		http://selleckchem.com/products/Tamoxifen-Citrate(Nolvadex).html	C32H37NO8	Citrate	ICI 46474 Citrate	CC/C(C1=CC=CC=C1)=C(C2=CC=CC=C2)/C3=CC=C(OCCN(C)C)C=C3.OC(=O)CC(O)(CC(O)=O)C(O)=O
NCCN-0466	S1988	Propylthiouracil	e5	L2000-07	0.457512					0.0775903					1.39152						0.493533					Others	Others	Propylthiouracil is a thyroperoxidase and 5'-deiodinase inhibitor, used to treat hyperthyroidism.	170.23	51-52-5	34	199.73	<1		http://selleckchem.com/products/Propylthiouracil.html	C7H10N2OS	free base	NSC 6498, NSC 70461	CCCC1=CC(=O)NC(=S)N1
NCCN-0467	S2125	Mestranol	f5	L2000-07	0.798413					0.47783					1.1751						0.628642					Estrogen/progestogen Receptor	Endocrinology & Hormones	Mestranol is the 3-methyl ether of ethinyl estradiol, which is a potent estrogen receptor agonist and used as oral contraceptives.	310.43	72-33-3	15	48.3201	<1		http://selleckchem.com/products/Mestranol.html	C21H26O2	free base	N/A	COC1=CC2=C(C=C1)C3CCC4(C)C(CCC4(O)C#C)C3CC2
NCCN-0468	S2167	Bazedoxifene Acetate	g5	L2000-07	2.34072					0.701049					1.01309						0.620544					Estrogen/progestogen Receptor	Endocrinology & Hormones	Bazedoxifene Acetate is a third generation selective estrogen receptor modulator (SERM).	530.65	198481-33-3	100	188.448	<1		http://selleckchem.com/products/Bazedoxifene-acetate.html	C32H38N2O5	Acetate	WAY-140424, TSE-424	CC(O)=O.CC1=C([N](CC2=CC=C(OCCN3CCCCCC3)C=C2)C4=CC=C(O)C=C14)C5=CC=C(O)C=C5
NCCN-0469	S2499	Phenoxybenzamine HCl	h5	L2000-07	0.819832					0.652168					0.95931						0.728653					Adrenergic Receptor	GPCR & G Protein	Phenoxybenzamine HCl is a non-specific, irreversible alpha antagonist with an IC50 of 550 nM.	340.3	63-92-3	68	199.824	17	49.9559	http://selleckchem.com/products/Phenoxybenzamine-hydrochloride.html	C18H23Cl2NO	HCl	NSC 37448, NCI-c01661	Cl.CC(COC1=CC=CC=C1)N(CCCl)CC2=CC=CC=C2
NCCN-0470	S2561	Clomifene citrate	a6	L2000-07	1.1799					0.394667					1.06668						0.744235					Estrogen/progestogen Receptor	Endocrinology & Hormones	Clomifene Citrate is a selective estrogen receptor modulator, used in the treatment of ovulation induction.	598.08	50-41-9	120	200.642	<1		http://selleckchem.com/products/Clomifene-citrate-Serophene.html	C32H36ClNO8	Citrate	NSC 35770	CCN(CC)CCOC1=CC=C(C=C1)C(=C(Cl)/C2=CC=CC=C2)/C3=CC=CC=C3.OC(=O)CC(O)(CC(O)=O)C(O)=O
NCCN-0471	S2569	Phenylephrine HCl	b6	L2000-07	0.818916					0.934961					0.884484						0.767696					Adrenergic Receptor	GPCR & G Protein	Phenylephrine HCl is a selective α1-adrenergic receptor agonist, used primarily as a decongestant.	203.67	61-76-7	41	201.306	41	201.306	http://selleckchem.com/products/Phenylephrine-hydrochloride.html	C9H14ClNO2	Hydrochloride	NCI-c55641	Cl.CNCC(O)C1=CC(=CC=C1)O
NCCN-0472	S2573	Tetracaine HCl	c6	L2000-07	0.903293					0.899589					1.11759						1.01284					Calcium Channel	Transmembrane Transporters	Tetracaine HCl is a hydrochloride salt form of tetracaine which is a potent local anaesthetic and a channel function allosteric inhibitor.	300.82	136-47-0	60	199.455	60	199.455	http://selleckchem.com/products/tetracaine-hydrochloride-pontocaine.html	C15H25ClN2O2	Hydrochloride	Amethocalne HCl	Cl.CCCCNC1=CC=C(C=C1)C(=O)OCCN(C)C
NCCN-0473	S2594	Pramiracetam	d6	L2000-07	1.62243					1.04158					2.04113						1.12472					Others	Others	Pramiracetam is a more potent nootropic drug derived from piracetam.	269.38	68497-62-1	54	200.46	<1		http://selleckchem.com/products/pramiracetam.html	C14H27N3O2	free base	CI-879	CC(C)N(CCNC(=O)CN1CCCC1=O)C(C)C
NCCN-0474	S2606	Mifepristone	e6	L2000-07	1.04608					0.24776					1.09382						0.329609					Estrogen/progestogen Receptor	Endocrinology & Hormones	Mifepristone is a remarkably active antagonist of progesterone receptor and glucocorticoid receptor with IC50 of 0.2 nM and 2.6 nM, respectively.	429.59	84371-65-3	85	197.863	<1		http://selleckchem.com/products/Mifepristone(Mifeprex).html	C29H35NO2	free base	RU486, C-1073	CC#CC1(O)CCC2C3CCC4=CC(=O)CCC4=C3C(CC12C)C5=CC=C(C=C5)N(C)C
NCCN-0475	S2608	Fluocinonide	f6	L2000-07	0.299652					0.0495117					0.925583						0.313604					Glucocorticoid Receptor	Endocrinology & Hormones	Fluocinonide (Vanos) is a potent glucocorticoid steroid used topically as anti-inflammatory agent for the treatment of skin disorders such as eczema.	494.52	356-12-7	99	200.194	<1		http://selleckchem.com/products/Fluocinonide(Vanos).html	C26H32F2O7	free base	N/A	CC(=O)OCC(=O)C12OC(C)(C)OC1CC3C4CC(F)C5=CC(=O)C=CC5(C)C4(F)C(O)CC23C
NCCN-0476	S3081	Ulipristal	g6	L2000-07	0.804389					0.352184					0.79826						0.365021					Estrogen/progestogen Receptor	Endocrinology & Hormones	Ulipristal is a selective SPRM for emergency contraception after an unprotected intercourse or contraceptive failure.	433.58	159811-51-5	83	191.429	<1		http://selleckchem.com/products/ulipristal.html	C28H35NO3	free base	CDB-2914	CN(C)C1=CC=C(C=C1)C2CC3(C)C(CCC3(OC(C)=O)C(C)=O)C4CCC5=CC(=O)CCC5=C24
NCCN-0477	S3113	Pyridoxine HCl	h6	L2000-07	0.809033					0.807059					0.983819						0.707757					Vitamin	Metabolism	Pyridoxine HCl is a form of vitamin B6.	205.64	58-56-0	41	199.378	41	199.378	http://selleckchem.com/products/pyridoxine-hydrochloride.html	C8H12ClNO3	Hydrochloride	Vitamin B6	Cl.CC1=C(O)C(=C(CO)C=N1)CO
NCCN-0478	S3133	Sulfamethazine	a7	L2000-07	0.792733					0.9278					0.842578						0.794984					Anti-infection	Microbiology	Sulfamethazine is a sulfonamide antibacterial.	278.33	57-68-1	56	201.2	<1		http://selleckchem.com/products/sulfamethazine.html	C12H14N4O2S	free base	N/A	CC1=NC(=NC(=C1)C)N[S](=O)(=O)C2=CC=C(N)C=C2
NCCN-0479	S3140	Milnacipran HCl	b7	L2000-07	0.845532					1.00641					0.823583						0.761401					5-HT Receptor	Neuronal Signaling	Milnacipran inhibits both norepinephrine transporter (NET) and norepinephrine transporter (SERT) with IC50 of 77 nM and 420 nM, respectively.	282.81	101152-94-7	57	201.549	57	201.549	http://selleckchem.com/products/milnacipran-hydrochloride.html	C15H23ClN2O	HCl	N/A	Cl.CCN(CC)C(=O)C1(CC1CN)C2=CC=CC=C2
NCCN-0480	S3149	Estradiol valerate	c7	L2000-07	1.02133					0.600379					1.0811						0.880589					Estrogen/progestogen Receptor	Endocrinology & Hormones	Estradiol is a synthetic ester used to treat menopausal symptoms and hormone deficiencies.	356.5	979-32-8	71	199.158	<1		http://selleckchem.com/products/estradiol-valerate.html	C23H32O3	free base	N/A	CCCCC(=O)OC1CCC2C3CCC4=CC(=CC=C4C3CCC12C)O
NCCN-0481	S3160	Ethynodiol diacetate	d7	L2000-07	1.35468					0.400511					2.05155						0.604402					Estrogen/progestogen Receptor	Endocrinology & Hormones	Ethynodiol diacetate is one of the first synthetic progestogens used in contraceptive pills.	384.51	297-76-7	77	200.255	77	200.255	http://selleckchem.com/products/ethynodiol-diacetate.html	C24H32O4	free base	8080 CB	CC(=O)OC1CCC2C3CCC4(C)C(CCC4(OC(C)=O)C#C)C3CCC2=C1
NCCN-0482	S3172	Anagrelide HCl	e7	L2000-07	2.92817					1.01951					1.91337						1.2415					PDE	Metabolism	Anagrelide is a drug used for the treatment of essential thrombocytosis.	292.55	58579-51-4	14	47.8551	<1		http://selleckchem.com/products/anagrelide-hydrochloride.html	C10H8Cl3N3O	Hydrochloride	BL-4162A	Cl.ClC1=CC=C2NC3=NC(=O)CN3CC2=C1Cl
NCCN-0483	S3635	Medroxyprogesterone	f7	L2000-07	0.56003					0.189114					1.06541						0.434525					Estrogen/progestogen Receptor	Endocrinology & Hormones	Medroxyprogesterone (MP) is a synthetic pregnane steroid and a derivative of progesterone. It is a potent progesterone receptor agonist.	344.49	520-85-4	68	197.393	<1		http://selleckchem.com/products/medroxyprogesterone.html	C22H32O3	free base	MP	CC1CC2C(CCC3(C)C2CCC3(O)C(C)=O)C4(C)CCC(=O)C=C14
NCCN-0484	S3671	Quinestrol	g7	L2000-07	0.911759					0.851489					1.06453						0.838204					Estrogen/progestogen Receptor	Endocrinology & Hormones	Quinestrol is a synthetic, steroidal estrogen which is used in hormone replacement therapy and occasionally to treat breast cancer and prostate cancer.	364.52	152-43-2	72	197.52	<1		http://selleckchem.com/products/quinestrol.html	C25H32O2	free base	Ethinylestradiol 3-cyclopentyl ether, EE2CPE, W-3566	CC12CCC3C(CCC4=C3C=CC(=C4)OC5CCCC5)C1CCC2(O)C#C
NCCN-0485	S3716	Flibanserin	h7	L2000-07	1.02822					0.627072					0.719159						0.443285					5-HT Receptor	Neuronal Signaling	Flibanserin is a nonhormonal, centrally acting molecule that acts as an agonist at postsynaptic 5-HT1A receptors and as an antagonist at 5-HT2A receptors.	390.4	167933-07-5	78	199.795	<1		http://selleckchem.com/products/flibanserin.html	C20H21F3N4O	free base	BIMT-17, BIMT-17-BS	FC(F)(F)C1=CC=CC(=C1)N2CCN(CC2)CCN3C(=O)NC4=C3C=CC=C4
NCCN-0486	S3717	Testosterone Enanthate	a8	L2000-07	0.711236					0.728053					0.863892						0.779514					Androgen Receptor	Endocrinology & Hormones	Testosterone Enanthate is an androgen and anabolic steroid used in androgen replacement therapy.	400.59	315-37-7	80	199.705	9	22.4669	http://selleckchem.com/products/testosterone-enanthate.html	C26H40O3	free base	Testosterone heptanoate, NSC-17591	CCCCCCC(=O)OC1CCC2C3CCC4=CC(=O)CCC4(C)C3CCC12C
NCCN-0487	S3747	Levothyroxine sodium	b8	L2000-07	0.520968					0.745176					1.13578						0.932242					Others	Others	Levothyroxine is the major hormone derived from the thyroid gland. It is the agonist of Thyroid hormone receptor alpha and beta.	798.85	55-03-8	100	125.18	<1		http://selleckchem.com/products/levothyroxine-sodium.html	C15H10I4NNaO4	sodium salt	L-T4 sodium, L-Thyroxine sodium, LT4 sodium	[Na+].NC(CC1=CC(=C(OC2=CC(=C(O)C(=C2)I)I)C(=C1)I)I)C([O-])=O
NCCN-0488	S4035	Vitamin D2	c8	L2000-07	0.642473					0.281899					0.993944						0.442768					DNA/RNA Synthesis	DNA Damage	Vitamin D2 is a selective inhibitor of mammalian DNA polymerase A (pol A) with IC50 of 123 mM.	396.65	50-14-6	20	50.4223	<1		http://selleckchem.com/products/vitamin-d2-ergocalciferol.html	C28H44O	free base	Ergocalciferol	CC(C)C(C)/C=C/C(C)C1CCC2\C(CCCC12C)=C\C=C/3CC(O)CCC3=C
NCCN-0489	S4038	Dibucaine HCl	d8	L2000-07	1.55722					0.712535					1.18267						0.663752					Sodium Channel	Transmembrane Transporters	Dibucaine HCl is a local anesthetics.	379.92	61-12-1	76	200.042	76	200.042	http://selleckchem.com/products/dibucaine-cinchocaine-hcl.html	C20H30ClN3O2	hydrochloride	Cinchocaine HCl	Cl.CCCCOC1=CC(=C2C=CC=CC2=N1)C(=O)NCCN(CC)CC
NCCN-0490	S4042	Nafcillin Sodium	e8	L2000-07	0.956451					0.481873					1.47914						0.634493					Anti-infection	Microbiology	Nafcillin sodium reversibly inhibits β-lactamase with Kd of 33 mM.	454.47	7177-50-6	91	200.233	91	200.233	http://selleckchem.com/products/nafcillin-sodium.html	C21H23N2NaO6S	sodium Salt	CL 8491	O.CCOC1=C(C(=O)NC2C3SC(C)(C)C(N3C2=O)C(=O)O[Na])C4=C(C=CC=C4)C=C1
NCCN-0491	S4046	Estradiol Cypionate	f8	L2000-07	0.576171					0.34307					1.02174						0.615785					Estrogen/progestogen Receptor	Endocrinology & Hormones	Estradiol cypionate is the 17 β-cyclopentylpropinate ester of estradiol, which inhibits ET-1 synthesis via estrogen receptor.	396.56	313-06-4	79	199.213	<1		http://selleckchem.com/products/estradiol-cypionate.html	C26H36O3	free base	N/A	CC12CCC3C(CCC4=CC(=CC=C34)O)C1CCC2OC(=O)CCC5CCCC5
NCCN-0492	S4050	Valganciclovir HCl	g8	L2000-07	0.747488					0.579548					0.886026						0.559118					Anti-infection	Microbiology	Valganciclovir HCl is a prodrug for ganciclovir with antiviral activity used to treat cytomegalovirus infections.	390.82	175865-59-5	78	199.58	78	199.58	http://selleckchem.com/products/valganciclovir-hcl.html	C14H25ClN6O5	Hydrochloride	N/A	Cl.CC(C)C(N)C(=O)OCC(CO)OCN1C=NC2C1N=C(N)NC2=O
NCCN-0493	S4054	Spironolactone	h8	L2000-07	0.521519					0.349268					0.782325						0.528344					Androgen Receptor	Endocrinology & Hormones	Spironolactone is a potent antagonist of the androgen receptor with IC50 of 77 nM.	416.57	52-01-7	83	199.246	<1		http://selleckchem.com/products/spironolactone.html	C24H32O4S	free base	N/A	CC(=O)SC1CC2=CC(=O)CCC2(C)C3CCC4(C)C(CCC45CCC(=O)O5)C13
NCCN-0494	S4065	Guanabenz Acetate	a9	L2000-07	0.943236					0.809994					1.13377						0.793572					Adrenergic Receptor	Neuronal Signaling	Guanabenz Acetate is an selective agonist of α2a-adrenergic receptor, α2b-adrenergic receptor and α2c-adrenergic receptor with pEC50 of 8.25, 7.01 and ~5, respectively.	291.13	23256-50-0	58	199.224	<1		http://selleckchem.com/products/guanabenz-wy-8678-acetate.html	C10H12Cl2N4O2	Acetate	WY-8678 Acetate	CC(O)=O.NC(=N)N/N=C/C1=C(Cl)C=CC=C1Cl
NCCN-0495	S4088	Flumethasone	b9	L2000-07	0.193798					0.0659422					0.601816						0.284207					Glucocorticoid Receptor	Endocrinology & Hormones	Flumethasone is a glucocorticoid receptor agonist, this complex binds to the nucleus causing a variety of genetic activation and repressions.	410.45	2135-17-3	82	199.781	<1		http://selleckchem.com/products/flumethasone.html	C22H28F2O5	free base	RS-2177, NSC-54702	CC1CC2C3CC(F)C4=CC(=O)C=CC4(C)C3(F)C(O)CC2(C)C1(O)C(=O)CO
NCCN-0496	S4095	Difluprednate	c9	L2000-07	0.22051					0.0690491					0.741817						0.354864					Others	Others	Difluprednate (difluoroprednisolone butyrate acetate, or DFBA) is a synthetic difluorinated prednisolone derivative, it is originally developed for dermatologic applications.	508.55	23674-86-4	100	196.637	<1		http://selleckchem.com/products/difluprednate.html	C27H34F2O7	free base	CM 9155	CCCC(=O)OC1(CCC2C3CC(F)C4=CC(=O)C=CC4(C)C3(F)C(O)CC12C)C(=O)COC(C)=O
NCCN-0497	S4110	Estradiol Benzoate	d9	L2000-07	0.900429					0.521838					1.37738						0.702552					Estrogen/progestogen Receptor	Endocrinology & Hormones	Estradiol benzoate is an estradiol analog which binds to the human, murine and chicken ERα with IC50 of 22-28 nM.	376.49	50-50-0	75	199.208	<1		http://selleckchem.com/products/estradiol-benzoate.html	C25H28O3	free base	N/A	CC12CCC3C(CCC4=CC(=CC=C34)OC(=O)C5=CC=CC=C5)C1CCC2O
NCCN-0498	S4185	Tiratricol	e9	L2000-07	1.04788					0.70861					1.12134						0.748638					Others	Others	Tiratricol (also known as TRIAC or triiodothyroacetic acid) is a thyroid hormone analogue.	621.93	51-24-1	100	160.79	<1		http://selleckchem.com/products/tiratricol.html	C14H9I3O4	free base	N/A	OC(=O)CC1=CC(=C(OC2=CC=C(O)C(=C2)I)C(=C1)I)I
NCCN-0499	S4217	Liothyronine Sodium	f9	L2000-07	0.663676					0.517433					1.22374						0.752824					Others	Others	Liothyronine Sodium is the most potent form of thyroid hormone acting on the body to increase the basal metabolic rate, affect protein synthesis.	672.96	55-06-1	100	148.597	<1		http://selleckchem.com/products/liothyronine-sodium.html	C15H11I3NNaO4	free base	N/A	[Na+].NC(CC1=CC(=C(OC2=CC=C(O)C(=C2)I)C(=C1)I)I)C([O-])=O
NCCN-0500	S4243	Deoxycorticosterone acetate	g9	L2000-07	0.491599					0.252106					0.84075						0.526182					Adrenergic Receptor	Neuronal Signaling	Deoxycorticosterone acetate is a steroid hormone used for intramuscular injection for replacement therapy of the adrenocortical steroid.	372.5	56-47-3	11	29.5302	<1		http://selleckchem.com/products/deoxycorticosterone-acetate.html	C23H32O4	free base	N/A	CC(=O)OCC(=O)C1CCC2C3CCC4=CC(=O)CCC4(C)C3CCC12C
NCCN-0501	S4593	Chlormadinone acetate	h9	L2000-07	0.44061					0.197357					0.837511						0.405927					Androgen Receptor,5-alpha Reductase	Endocrinology & Hormones	Chlormadinone acetate is a steroidal progestin with additional antiandrogen and antigonadotropic effects, used often in combinations as an oral contraceptive. Its half-life is about 34-38 hours.	404.93	302-22-7	27	66.6782	<1		http://selleckchem.com/products/chlormadinone-acetate.html	C23H29ClO4	free base	Gestafortin	CC(=O)OC1(CCC2C3C=C(Cl)C4=CC(=O)CCC4(C)C3CCC12C)C(C)=O
NCCN-0502	S4629	Chlorotrianisene	a10	L2000-07	0.89773					0.719877					0.891647						0.718981					Estrogen/progestogen Receptor	Endocrinology & Hormones	Chlorotrianisene is a synthetic, non-steroidal estrogen. It is a selective estrogen receptor modulator.	380.86	569-57-3	76	199.548	<1		http://selleckchem.com/products/chlorotrianisene.html	C23H21ClO3	free base	tri-p-anisylchloroethylene, tris(p-methoxyphenyl)chloroethylene, TACE, CTA	COC1=CC=C(C=C1)C(Cl)=C(C2=CC=C(OC)C=C2)C3=CC=C(OC)C=C3
NCCN-0503	S4638	Desogestrel	b10	L2000-07	0.805937					0.669824					0.738064						0.600337					Estrogen/progestogen Receptor	Endocrinology & Hormones	Desogestrel is a synthetic progestational hormone used often as the progestogenic component of combined oral contraceptive agents.	310.47	54024-22-5	62	199.697	<1		http://selleckchem.com/products/desogestrel.html	C22H30O	free base	Cerazette, Desogen, Desogestrelum, Org-2969	CCC12CC(=C)C3C(CCC4=CCCCC34)C1CCC2(O)C#C
NCCN-0504	S4673	Etonogestrel	c10	L2000-07	0.399791					0.211381					0.909068						0.427121					Estrogen/progestogen Receptor	Endocrinology & Hormones	Etonogestrel is a synthetic form of the naturally occurring female sex hormone progesterone. It binds to the cytoplasmic progesterone receptors in the reproductive system and subsequently activates progesterone receptor mediated gene expression.	324.46	54048-10-1	64	197.251	<1		http://selleckchem.com/products/etonogestrel.html	C22H28O2	free base	Implanon, Nexplanon, 3-Oxodesogestrel, 3-keto-Desogestrel	CCC12CC(=C)C3C(CCC4=CC(=O)CCC34)C1CCC2(O)C#C
NCCN-0505	S4674	Hydroxyprogesterone caproate	d10	L2000-07	0.377342					0.0811781					0.928587						0.276836					Estrogen/progestogen Receptor	Endocrinology & Hormones	Hydroxyprogesterone Caproate is a synthetic progestational agent. It binds to and activates nuclear progesterone receptors in the reproductive system and inhibits ovulation and an alteration in the cervical mucus and endometrium.	428.6	630-56-8	85	198.32	<1		http://selleckchem.com/products/hydroxyprogesterone-caproate.html	C27H40O4	free base	17α-Hydroxyprogesterone hexanoate, 17α-Hydroxyprogesterone caproate	CCCCCC(=O)OC1(CCC2C3CCC4=CC(=O)CCC4(C)C3CCC12C)C(C)=O
NCCN-0506	S4680	Protirelin	e10	L2000-07	0.711701					0.585549					1.35197						0.783805					Others	Others	Protirelin is a tripeptide that stimulates the release of thyrotropin and prolactin.	362.38	24305-27-9	72	198.686	72	198.686	http://selleckchem.com/products/protirelin.html	C16H22N6O4	free base	Thyroliberin, Lopremone, Synthetic TRH, Thyrotropin-releasing hormone, Rifathyroin	NC(=O)C1CCCN1C(=O)C(CC2=C[NH]C=N2)NC(=O)C3CCC(=O)N3
NCCN-0507	S5288	Estropipate	f10	L2000-07	0.641066					0.659209					1.13264						0.719002					Estrogen Receptor/ERR	Endocrinology	Estropipate is a form of estrogen, used to treat symptoms of menopause, also used to prevent osteoporosis.	436.565	7280-37-7	87	199.283	-1	-2.29061	http://selleckchem.com/products/.html	C22H32N2O5S	0	Piperazine estrone sulfate; 3-Sulfatoxyestra-1,3,5(10)-trien-17-one piperazine Salt;	CC12CCC3C(CCC4=C3C=CC(=C4)O[S](O)(=O)=O)C1CCC2=O.C5CNCCN5
NCCN-0508	S4836	Nilutamide	g10	L2000-07	0.63635					0.411668					1.13184						0.619691					Androgen Receptor	Endocrinology & Hormones	Nilutamide is a nonsteroidal antiandrogen (NSAA) with affinity for androgen receptors (but not for progestogen, estrogen, or glucocorticoid receptors). It is used in the treatment of prostate cancer.	317.22	63612-50-0	63	198.6	<1		http://selleckchem.com/products/nilutamide.html	C12H10F3N3O4	0	RU23908	CC1(C)NC(=O)N(C2=CC=C(C(=C2)C(F)(F)F)[N+]([O-])=O)C1=O
NCCN-0509	S4896	Elagolix Sodium	h10	L2000-07	1.03187					0.784671					1.08633						0.675305					Estrogen/progestogen Receptor	Endocrinology & Hormones	Elagolix Soidum is a potent, selective, orally active, non-peptide antagonist of the gonadotropin-releasing hormone receptor (GnRHR) with Kd value of 54 pM. Concentration at 10 μM shows no significant activity on ion channels, enzymes, and transporters (inhibition <50%).	653.57	832720-36-2	100	153.006	100	153.006	http://selleckchem.com/products/elagolix-sodium.html	C32H29F5N3NaO5	0	NBI-56418, ABT-620	[Na+].COC1=C(F)C(=CC=C1)C2=C(C)N(CC3=C(F)C=CC=C3C(F)(F)F)C(=O)N(CC(NCCCC([O-])=O)C4=CC=CC=C4)C2=O
NCCN-0510	S4975	Fimasartan	a11	L2000-07	0.818568					0.809142					0.92186						0.820997					RAAS	Endocrinology & Hormones	Fimasartan is a non-peptide angiotensin II receptor antagonist (ARB) with noncompetitive, insurmountable binding with the AT1 receptor. It is used for the treatment of hypertension and heart failure.	501.65	247257-48-3	100	199.342			http://selleckchem.com/products/fimasartan.html	C27H31N7OS	free base	Kanarb	CCCCC1=NC(=C(CC(=S)N(C)C)C(=O)N1CC2=CC=C(C=C2)C3=CC=CC=C3C4=NN=N[NH]4)C
NCCN-0511	S5023	Nadolol	b11	L2000-07	0.682676					0.802372					0.803758						0.716074					Androgen Receptor	Endocrinology & Hormones	Nadolol is a non-selective beta-adrenergic antagonist with antihypertensive and antiarrhythmic activities.	309.4	42200-33-9	61	197.156			http://selleckchem.com/products/nadolol.html	C17H27NO4	free base	Corgard, Solgol, Anabet	CC(C)(C)NCC(O)COC1=CC=CC2=C1CC(O)C(O)C2
NCCN-0512	S5486	Fluorometholone	c11	L2000-07	0.211688					0.0523285					0.746751						0.289243					Glucocorticoid Receptor	Endocrinology & Hormones	Fluorometholone is a synthetic glucocorticoid with anti-inflammatory and anti-allergic properties. It is usually used as eye drops in the treatment of allergic and inflammatory conditions of the eye.	376.46	426-13-1	75	199.224	<1		http://selleckchem.com/products/fluorometholone.html	C22H29FO4	free base	Oxylone	CC1CC2C3CCC(O)(C(C)=O)C3(C)CC(O)C2(F)C4(C)C=CC(=O)C=C14
NCCN-0513	S5079	Sitagliptin	d11	L2000-07	0.633138					0.61251					0.910481						0.618974					DPP-4	Proteases	Sitagliptin is an oral and highly selective DPP-4 inhibitor with an IC50 of 18 nM. It is used for the treatment of type 2 diabetes.	407.31	486460-32-6	81	198.866			http://selleckchem.com/products/sitagliptin.html	C16H15F6N5O	free base	MK-0431	NC(CC(=O)N1CC[N]2C(=NN=C2C(F)(F)F)C1)CC3=C(F)C=C(F)C(=C3)F
NCCN-0514	P1056	Glucagon HCl	e11	L2000-07	0.479376					0.542723					0.816639						0.512789					5-alpha Reductase	Angiogenesis	Glucagon HCl stimulates glycogenolysis in the liver, used as the hydrochloride salt as an antihypoglycemic and as an adjunct in gastrointestinal radiography.	3482.75	16941-32-5	100	28.71			http://selleckchem.com/products/glucagon-hydrochloride.html	<p>C<sub>153</sub>H<sub>225</sub>N<sub>43</sub>O<sub>49</sub>S</p>		H-His-Ser-Gln-Gly-Thr-Phe-Thr-Ser-Asp-Tyr-Ser-Lys-Tyr-Leu-Asp-Ser-Arg-Arg-Ala-Gln-Asp-Phe-Val-Gln-Trp-Leu-Met-Asn-Thr-OH	CSCCC(NC(=O)C(CC(C)C)NC(=O)C(CC1=C[NH]C2=C1C=CC=C2)NC(=O)C(CCC(N)=O)NC(=O)C(NC(=O)C(CC3=CC=CC=C3)NC(=O)C(CC(O)=O)NC(=O)C(CCC(N)=O)NC(=O)C(C)NC(=O)C(CCCNC(N)=N)NC(=O)C(CCCNC(N)=N)NC(=O)C(CO)NC(=O)C(CC(O)=O)NC(=O)C(CC(C)C)NC(=O)C(CC4=CC=C(O)C=C4)NC(=O)C(CCCCN)NC(=O)C(CO)NC(=O)C(CC5=CC=C(O)C=C5)NC(=O)C(CC(O)=O)NC(=O)C(CO)NC(=O)C(NC(=O)C(CC6=CC=CC=C6)NC(=O)C(NC(=O)CNC(=O)C(CCC(N)=O)NC(=O)C(CO)NC(=O)C…
NCCN-0515	S4245	Sodium ascorbate	f11	L2000-07	0.777937					0.793178					1.04276						0.73298					Metabolism	Sodium Ascorbate is a more bioavailable form of vitamin C that is an alternative to taking ascorbic acid as a supplement.	Sodium Ascorbate is a more bioavailable form of vitamin C that is an alternative to taking ascorbic acid as a supplement.	201.13	134-03-2	2	9.94382	40	198.876	http://selleckchem.com/products/sodium-ascorbate.html	C6H10NaO6	Sodium Salt	N/A	[NaH].OCC(O)C1OC(=O)C(O)C1O
NCCN-0516	P1089	Goserelin Acetate	g11	L2000-07	0.944388					0.832171					1.15415						0.844495					Others	Others	Goserelin is a <b>luteinizing hormone releasing hormone (LHRH)</b> agonist, which is used to suppress production of the sex hormones.	1329.46	145781-92-6	-1		100	75.2185	http://www.selleck.cn/products/goserelin-acetate.html	<p>C<sub>61</sub>H<sub>88</sub>N<sub>18</sub>O<sub>16</sub></p>_x000D_	Free Base	N/A	CC(C)CC(NC(=O)C(COC(C)(C)C)NC(=O)C(CC1=CC=C(O)C=C1)NC(=O)C(CO)NC(=O)C(CC2=C[NH]C3=CC=CC=C23)NC(=O)C(CC4=CN=C[NH]4)NC(=O)C5CCC(=O)N5)C(=O)NC(CCCN=C(N)N)C(=O)N6CCCC6C(=O)NNC(N)=O.CC(O)=O
NCCN-0517	S5712	Zofenopril calcium	h11	L2000-07	0.893469					0.776347					0.955681						0.73309					RAAS	Endocrinology & Hormones	Zofenopril calcium is an angiotensin-converting enzyme (ACE) inhibitor that protects the heart and helps reduce high blood pressure.	897.167	81938-43-4		2	<1		http://selleckchem.com/products/zofenopril-calcium.html	C44H44CaN2O8S4	calcium salt	SQ-26991	CC(CSC(=O)C1=CC=CC=C1)C(=O)N2CC(CC2C(=O)O[Ca]OC(=O)C3CC(CN3C(=O)C(C)CSC(=O)C4=CC=CC=C4)SC5=CC=CC=C5)SC6=CC=CC=C6
NCCN-0518	S1354	Lansoprazole	a2	L2000-08	0.641901					0.292127					0.875814						0.517115					Proton Pump	Transmembrane Transporters	Lansoprazole is a proton-pump inhibitor (PPI) which prevents the stomach from producing gastric acid.	369.36	103577-45-3	74	200.347	<1		http://selleckchem.com/products/Lansoprazole.html	C16H14F3N3O2S	free base	A-65006, AG-1749	CC1=C(OCC(F)(F)F)C=CN=C1C[S](=O)C2=NC3=CC=CC=C3[NH]2
NCCN-0519	S1511	Lactulose	b2	L2000-08	0.84954					0.756437					0.9646						0.788544					Others	Others	Lactulose, a disaccharide composed of galactose and fructose, is a stimulator of health-promoting bacterium growth in the gastrointestinal tract, used to treat chronic constipation and hepatic encephalopathy.	342.3	4618-18-2	68	198.656	68	198.656	http://selleckchem.com/products/Lactulose(Enulose).html	C12H22O11	free base	N/A	OCC(O)C(OC1OC(CO)C(O)C(O)C1O)C(O)C(=O)CO
NCCN-0520	S1743	NEXIUM (esomeprazole magnesium)	c2	L2000-08	0.659638					0.54775					0.837746						0.709498					Proton Pump	Transmembrane Transporters	Esomeprazole Magnesium is a proton pump inhibitor to reduce gastric acid secretion.	713.12	161973-10-0	143	200.527	<1		http://selleckchem.com/products/nexium-esomeprazole-magnesium.html	C34H36MgN6O6S2	Magnesium salt	N/A	[Mg++].COC1=CC2=C([N-]C(=N2)[S](=O)CC3=C(C)C(=C(C)C=N3)OC)C=C1.COC4=CC5=C([N-]C(=N5)[S](=O)CC6=NC=C(C)C(=C6C)OC)C=C4
NCCN-0521	S1801	Ranitidine Hydrochloride	d2	L2000-08	0.901515					0.816226					0.959109						0.842949					Histamine Receptor	Neuronal Signaling	Ranitidine is a histamine H2-receptor antagonist, used to treat stomach or intestinal ulcers.	350.86	66357-59-3	70	199.51	70	199.51	http://selleckchem.com/products/Ranitidine-hydrochloride(Zantac).html	C13H23ClN4O3S	Hydrochloride	AH19065	Cl.CNC(/NCCSCC1=CC=C(CN(C)C)O1)=C\[N+]([O-])=O
NCCN-0522	S1880	Roxatidine Acetate HCl	e2	L2000-08	0.723777					0.818909					1.00642						0.832545					Histamine Receptor	Neuronal Signaling	Roxatidine Acetate HCl is a specific and competitive histamin H2-receptor antagonist, with IC50 of 3.2 μM, inhibits gastric acid secretion and ulcer formation.	384.9	93793-83-0	77	200.052	77	200.052	http://selleckchem.com/products/roxatidine-acetate-hcl.html	C19H29ClN2O4	Hydrochloride	N/A	Cl.CC(=O)OCC(=O)NCCCOC1=CC=CC(=C1)CN2CCCCC2
NCCN-0523	S1890	Nizatidine	f2	L2000-08	0.717925					0.836883					0.936536						0.816954					Histamine Receptor	Neuronal Signaling	Nizatidine is a histamine H2 receptor antagonist with IC50 of 0.9 nM, also inhibits AChE with IC50 of 6.7 μM.	331.46	76963-41-2	66	199.119	28	84.4747	http://selleckchem.com/products/Nizatidine(Axid).html	C12H21N5O2S2	free base	N/A	CNC(/NCCSCC1=CSC(=N1)CN(C)C)=C/[N+]([O-])=O
NCCN-0524	S2032	Rebamipide	g2	L2000-08	0.741085					0.932234					0.990333						0.862801					Others	Others	Rebamipide is a cholecystokinin type 1 (CCK1) receptor inhibitor for inhibiting [125I]BH-CCK-8S with IC50 of 37.7 μM.	370.79	90098-04-7	74	199.574	<1		http://selleckchem.com/products/rebamipide.html	C19H15ClN2O4	free base	OPC-12759	OC(=O)C(CC1=CC(=O)NC2=C1C=CC=C2)NC(=O)C3=CC=C(Cl)C=C3
NCCN-0525	S2079	Moexipril HCl	h2	L2000-08	0.848949					0.950155					1.01437						0.879949					RAAS	Endocrinology & Hormones	Moexipril HCl is a potent orally active nonsulfhydryl angiotensin converting enzyme (ACE) inhibitor, used for the treatment of hypertension and congestive heart failure.	535.03	82586-52-5	20	37.3811	<1		http://selleckchem.com/products/moexipril-hydrochloride.html	C27H35ClN2O7	Hydrochloride	RS-10085	Cl.CCOC(=O)C(CCC1=CC=CC=C1)NC(C)C(=O)N2CC3=CC(=C(OC)C=C3CC2C(O)=O)OC
NCCN-0526	S2085	Trimebutine	a3	L2000-08	0.73061					0.7658					0.921683						0.734933					Opioid Receptor	Neuronal Signaling	Trimebutine is an agonist of peripheral mu, kappa and delta opiate receptors, used as spasmolytic agent for treatment of both acute and chronic abdominal pain.	387.47	39133-31-8	50	129.042	<1		http://selleckchem.com/products/trimebutine.html	C22H29NO5	free base	Mebutin	CCC(COC(=O)C1=CC(=C(OC)C(=C1)OC)OC)(N(C)C)C2=CC=CC=C2
NCCN-0527	S2105	Pantoprazole	b3	L2000-08	0.79373					0.696141					0.969501						0.665174					Proton Pump	Transmembrane Transporters	Pantoprazole is a proton pump inhibitor used for short-term treatment of erosion and ulceration of the esophagus caused by gastroesophageal reflux disease.	383.37	102625-70-7	76	198.242	<1		http://selleckchem.com/products/pantoprazole-protonix.html	C16H15F2N3O4S	free base	N/A	COC1=C(OC)C(=NC=C1)C[S](=O)C2=NC3=CC=C(OC(F)F)C=C3[NH]2
NCCN-0528	S2173	Telotristat Etiprate (LX 1606 Hippurate)	c3	L2000-08	0.877143					0.682893					1.23503						0.732319					Hydroxylase	Metabolism	Telotristat Etiprate (LX 1606 Hippurate) is an orally bioavailable, tryptophan hydroxylase (TPH) inhibitor with potential antiserotonergic activity. Phase 3.	754.15	1137608-69-5	100	132.6	<1		http://selleckchem.com/products/telotristat-etiprate-lx-1606-hippurate.html	C36H35ClF3N7O6	Hippuric acid	N/A	CCOC(=O)C(N)CC1=CC=C(C=C1)C2=CC(=NC(=N2)N)OC(C3=CC=C(Cl)C=C3[N]4C=CC(=N4)C)C(F)(F)F.OC(=O)CNC(=O)C5=CC=CC=C5
NCCN-0529	S2296	Enoxolone	d3	L2000-08	0.693194					0.623595					1.21195						0.661173					Dehydrogenase	Metabolism	Enoxolone is a pentacyclic triterpenoid derivative of the beta-amyrin type obtained from the hydrolysis of glycyrrhizic acid, which was obtained from the herb liquorice.	470.68	471-53-4	94	199.711	<1		http://selleckchem.com/products/Enoxolone(Glycyrrhetin).html	C30H46O4	free base	Glycyrrhetin	CC1(C)C(O)CCC2(C)C1CCC3(C)C2C(=O)C=C4C5CC(C)(CCC5(C)CCC34C)C(O)=O
NCCN-0530	S2393	Sorbitol	e3	L2000-08	1.03331					0.661288					1.26904						0.678821					Others	Others	Sorbitol is a sugar alcohol and a sugar substitute.	182.17	50-70-4	36	197.618	36	197.618	http://selleckchem.com/products/Sorbitol(Glucitol).html	C6H14O6	free base	Glucitol	OCC(O)C(O)C(O)C(O)CO
NCCN-0531	S3043	Rofecoxib	f3	L2000-08	0.680689					0.600081					0.938283						0.701429					COX	Neuronal Signaling	Rofecoxib is a COX-2 inhibitor with IC50 of 18 nM.	314.36	162011-90-7	63	200.407	<1		http://selleckchem.com/products/rofecoxib-vioxx.html	C17H14O4S	free base	MK-0966	C[S](=O)(=O)C1=CC=C(C=C1)C2=C(C(=O)OC2)C3=CC=CC=C3
NCCN-0532	S3047	Otilonium Bromide	g3	L2000-08	0.871375					0.564105					0.834281						0.619931					AChR	Neuronal Signaling	Otilonium bromide is an antimuscarinic.	563.57	26095-59-0	113	200.507	113	200.507	http://selleckchem.com/products/otilonium-bromide.html	C29H43BrN2O4	quaternary-N bromide salt	N/A	[Br-].CCCCCCCCOC1=CC=CC=C1C(=O)NC2=CC=C(C=C2)C(=O)OCC[N+](C)(CC)CC
NCCN-0533	S3054	Alverine Citrate	h3	L2000-08	0.888368					0.894548					0.92707						0.820183					OX Receptor	Others	Alverine citrate is a drug used for functional gastrointestinal disorders.	473.56	5560-59-8	95	200.608	<1		http://selleckchem.com/products/alverine-citrate.html	C26H35NO7	Citrate	NSC 35459	CCN(CCCC1=CC=CC=C1)CCCC2=CC=CC=C2.OC(=O)CC(O)(CC(O)=O)C(O)=O
NCCN-0534	S3121	Ornidazole	a4	L2000-08	0.808361					0.862225					0.953828						0.854545					Anti-infection	Microbiology	Ornidazole is a 5-nitroimidazole derivative with antiprotozoal and antibacterial properties against anaerobic bacteria.	219.63	16773-42-5	44	200.337	2	9.10622	http://selleckchem.com/products/ornidazole.html	C7H10ClN3O3	free base	Ro7-0207, NSC 95075	CC1=NC=C([N]1CC(O)CCl)[N+]([O-])=O
NCCN-0535	S3723	Ramosetron Hydrochloride	b4	L2000-08	0.909535					0.862278					0.963895						0.784298					5-HT Receptor	Neuronal Signaling	Ramosetron Hydrochloride is the hydrochloride salt of ramosetron, a selective serotonin (5-HT) receptor antagonist with potential antiemetic activity.	315.8	132907-72-3	63	199.493	63	199.493	http://selleckchem.com/products/ramosetron-hydrochloride.html	C17H18ClN3O	hydrochloride	YM-060	Cl.C[N]1C=C(C(=O)C2CCC3=C(C2)[NH]C=N3)C4=C1C=CC=C4
NCCN-0536	S4014	Hyoscyamine	c4	L2000-08	0.951458					1.02075					1.10695						0.950671					AChR	Neuronal Signaling	Hyoscyamine is an AChR inhibitor with IC50 of 7.5 nM.	289.37	101-31-5	58	200.435	<1		http://selleckchem.com/products/hyoscyamine-daturine.html	C17H23NO3	free base	Daturine	CN1C2CCC1CC(C2)OC(=O)C(CO)C3=CC=CC=C3
NCCN-0537	S4024	Homatropine Methylbromide	d4	L2000-08	1.06613					0.670961					1.66528						0.739806					AChR	Neuronal Signaling	Homatropine Methylbromide is muscarinic AChR antagonist, inhibits endothelial and smooth muscle muscarinic receptors of WKY-E and SHR-E with IC50 of 162.5 nM and 170.3 nM, respectively.	370.28	80-49-9	74	199.849	74	199.849	http://selleckchem.com/products/homatropine-methylbromide.html	C17H24BrNO3	quaternary-N bromide salt	N/A	[Br-].C[N+]1(C)C2CCC1CC(C2)OC(=O)C(O)C3=CC=CC=C3
NCCN-0538	S4128	Troxipide	e4	L2000-08	1.12986					0.652447					1.58353						0.697305					Others	Others	Troxipide is a novel systemic non-antisecretory gastric cytoprotective agent with anti-ulcer, anti-inflammatory and mucus secreting properties irrespective of pH of stomach or duodenum.	294.35	30751-05-4	18	61.1517	<1		http://selleckchem.com/products/troxipide.html	C15H22N2O4	free base	N/A	COC1=C(OC)C(=CC(=C1)C(=O)NC2CCCNC2)OC
NCCN-0539	S4247	Prucalopride Succinate	f4	L2000-08	0.754183					0.690504					1.07129						0.734771					5-HT Receptor	Neuronal Signaling	Prucalopride is a selective, high affinity 5-HT4 receptor agonist. The Ki values of prucalopride for human 5-HT(4a) and 5-HT(4b) receptor are 2.5 nM and 8 nM, respectively.	485.96	179474-85-2	97	199.605	97	199.605	http://selleckchem.com/products/prucalopride-succinat.html	C22H32ClN3O7	Succinat	N/A	COCCCN1CCC(CC1)NC(=O)C2=C3OCCC3=C(N)C(=C2)Cl.OC(=O)CCC(O)=O
NCCN-0540	S4561	Danthron	g4	L2000-08	1.56018					0.977835					0.988179						0.772172					Others	Others	Danthron is an organic substance. It used to be a laxatica and now is currently used as an antioxidant in synthetic lubricants, in the synthesis of experimental antitumor agents, as a fungicide and as an intermediate for making dyes.	240.21	117-10-2	4	16.6521	<1		http://selleckchem.com/products/danthron.html	C14H8O4	free base	chrysazin, Antrapurol	OC1=CC=CC2=C1C(=O)C3=C(O)C=CC=C3C2=O
NCCN-0541	S4562	Dehydrocholic acid	h4	L2000-08	0.770557					0.915493					0.98355						0.909825					Others	Others	Dehydrocholic acid is a semisynthetic bile acid made from cholic acid. It is used as a cholagogue, hydrocholeretic, diuretic, and as a diagnostic aid.	402.52	81-23-2	80	198.748	<1		http://selleckchem.com/products/dehydrocholic-acid.html	C24H34O5	free base	Decholin, Dehystolin, Felacrinos, Sanocholen	CC(CCC(O)=O)C1CCC2C3C(CC(=O)C12C)C4(C)CCC(=O)CC4CC3=O
NCCN-0542	S4588	Docusate Sodium	a5	L2000-08	0.869855					0.874479					0.965054						0.861394					Opioid Receptor	Neuronal Signaling	Docusate Sodium is a laxative used to treat constipation, for constipation due to the use of opiates it maybe used with a stimulant laxative, can be taken by mouth or rectally.	444.56	577-11-7	88	197.949	18	40.4895	http://selleckchem.com/products/docusate-sodium.html	C20H37NaO7S	sodium salt	Aerosol OT, Bis(2-ethylhexyl) sulfosuccinate sodium salt, Constonate	[Na+].CCCCC(CC)COC(=O)CC(C(=O)OCC(CC)CCCC)[S]([O-])(=O)=O
NCCN-0543	S4665	Rebeprazole sodium	b5	L2000-08	0.609747					0.39223					0.911664						0.631249					Proton Pump	Transmembrane Transporters	Rabeprazole is an antiulcer drug in the class of proton pump inhibitors.	381.42	117976-90-6	76	199.255	76	199.255	http://selleckchem.com/products/rebeprazole-sodium.html	C18H20N3NaO3S	sodium salt	Aciphex Sodium, Dexrabeprazole Sodium, Habeprazole Sodium	COCCCOC1=C(C)C(=NC=C1)C[S](=O)C2=NC3=CC=CC=C3[N]2[Na]
NCCN-0544	S8016	Vonoprazan Fumarate (TAK-438)	c5	L2000-08	1.1207					1.16067					1.25033						0.986564					Potassium Channel	Transmembrane Transporters	Vonoprazan Fumarate (TAK-438) is a novel P-CAB (potassium-competitive acid blocker) that reversibly inhibits H+/K+, ATPase with IC50 of 19 nM (pH 6.5), controls gastric acid secretion. Phase 3.	461.46	1260141-27-2	62	134.356	<1		http://selleckchem.com/products/tak-438.html	C21H20FN3O6S	Fumarate	N/A	CNCC1=C[N](C(=C1)C2=CC=CC=C2F)[S](=O)(=O)C3=CC=CN=C3.OC(=O)\C=C\C(O)=O
NCCN-0545	S4619	Itopride hydrochloride	d5	L2000-08	1.36844					0.979289					1.64754						0.819146					AChR	Neuronal Signaling	Itopride hydrochloride is an AChE inhibitor. The IC50 of itopride with AChE is 2.04 +/- 0.27 μM.	394.89	122892-31-3	78	197.523	78	197.523	http://selleckchem.com/products/itopride-hydrochloride.html	C20H27ClN2O4	hydrochloride	Ganaton, HSR803	Cl.COC1=CC=C(C=C1OC)C(=O)NCC2=CC=C(OCCN(C)C)C=C2
NCCN-0546	S1565	VX-809 (Lumacaftor)	e5	L2000-08	0.784949					0.515362					1.17949						0.71904					CFTR	Transmembrane Transporters	VX-809 (Lumacaftor) acts to correct CFTR mutations common in cystic fibrosis by increasing mutant CFTR (F508del-CFTR) maturation,EC50 of 0.1 μM in fisher rat thyroid cells. Phase 3.	452.41	936727-05-8	90	198.935	<1		http://selleckchem.com/products/VX-809.html	C24H18F2N2O5	free base	VRT 826809	CC1=C(N=C(NC(=O)C2(CC2)C3=CC4=C(OC(F)(F)O4)C=C3)C=C1)C5=CC=CC(=C5)C(O)=O
NCCN-0547	S6455	Clebopride (malate)	f5	L2000-08	0.929822					0.710242					1.18209						0.812986					Dopamine Receptor	Neuronal Signaling	Clebopride is a <b>dopamine</b> antagonist drug and is used to treat functional gastrointestinal disorder such as nausea or vomiting.	507.96	57645-91-7	100	196.866	33	64.9657	http://www.selleck.cn/products/clebopride.html	C24H30ClN3O7_x000D_	malate	N/A	COC1=C(C=C(Cl)C(=C1)N)C(=O)NC2CC[NH+](CC2)CC3=CC=CC=C3.OC(CC(O)=O)C([O-])=O
NCCN-0548	S6473	Pinaverium bromide	g5	L2000-08	0.984968					0.623182					0.794492						0.566445					Calcium Channel	Transmembrane Transporters	Pinaverium bromide acts as a <b>calcium channel</b> blocker and is useful for functional gastrointestinal disorders.	591.42	53251-94-8	100	169.085	16	27.0535	http://www.selleck.cn/products/pinaverium-bromide.html	C26H41Br2NO4_x000D_	bromide	icosapentaenoic acid	[Br-].COC1=C(OC)C=C(C[N+]2(CCOCCC3CCC4CC3C4(C)C)CCOCC2)C(=C1)Br
NCCN-0549	S3662	Pirenzepine dihydrochloride	h5	L2000-08	0.939969					0.918723					1.01375						0.899429					Neuronal Signaling	Pirenzepine is an antimuscarinic agent which inhibits gastric acid secretion at lower doses than are required to affect gastrointestinal motility, salivary, central nervous system, cardiovascular, ocular and urinary functions.	Pirenzepine is an antimuscarinic agent which inhibits gastric acid secretion at lower doses than are required to affect gastrointestinal motility, salivary, central nervous system, cardiovascular, ocular and urinary functions.	424.32	29868-97-1	1	2.35671	84	197.964	http://selleckchem.com/products/pirenzepine-dihydrochloride.html	C19H23Cl2N5O2	dihydrochloride	N/A	Cl.Cl.CN1CCN(CC1)CC(=O)N2C3=C(C=CC=C3)C(=O)NC4=CC=CN=C24
NCCN-0550	S4093	Bismuth Subcitrate Potassium	a6	L2000-08	1.20122					1.1618					1.07345						1.02324					Microbiology	Bismuth Subcitrate is an antibiotic used to treat stomach ulcers associated with Helicobacter pylori, a bacterial infection.	Bismuth Subcitrate is an antibiotic used to treat stomach ulcers associated with Helicobacter pylori, a bacterial infection.	782.67	880149-29-1	<1		100	127.768	http://selleckchem.com/products/bismuth-subcitrate-potassium.html	C12H10BiK5O14+2	Potassium salt	N/A	[K+].[K+].[K+].[K+].[K+].[BiH6+3].OC(CC([O-])=O)(CC([O-])=O)C([O-])=O.OC(CC([O-])=O)(CC([O-])=O)C([O-])=O
NCCN-0551	S1929	Irsogladine	b6	L2000-08	0.777359					0.96072					0.951164						0.857838					AChR,PDE	Metabolism	Irsogladine is an anti-gastric ulcer agent that facilitates gap-junctional intercellular communication through M1 muscarininc acetylcholine receptor binding.	256.09	57381-26-7	2	7.80975	<1		http://selleckchem.com/products/Irsogladine-maleate.html	C9H7Cl2N5	free base	N/A	NC1=NC(=NC(=N1)C2=C(Cl)C=CC(=C2)Cl)N
NCCN-0552	S1039	Rapamycin (Sirolimus)	a2	L2000-09	4.66099	1.52302	1.42202	1.35828	1.31557	0.933243	0.925497	0.945615	0.802252	0.929996	1.21721	1.272	1.25071	1.36918	1.23218		1.34764	1.19002	1.57243	1.32388	1.47179	Autophagy,mTOR	PI3K/Akt/mTOR	Rapamycin (Sirolimus) is a specific mTOR inhibitor with IC50 of ~0.1 nM HEK293 cells.	914.18	53123-88-9	20	21.8775	<1		http://selleckchem.com/products/Rapamycin.html	C51H79NO13	free base	AY 22989，NSC-2260804	COC1CC(CCC1O)CC(C)C2CC(=O)C(C)\C=C(/C)C(O)C(OC)C(=O)C(C)CC(C)/C=C/C=C/C=C(C)/C(CC3CCC(C)C(O)(O3)C(=O)C(=O)N4CCCCC4C(=O)O2)OC
NCCN-0553	S1193	Thalidomide	b2	L2000-09	0.90438	0.929047	0.840249	0.886078	0.934421	0.840171	0.824229	0.981728	0.911984	1.09153	0.938791	0.998122	0.959225	1.06249	0.954642		0.81084	1.29564	1.13466	1.09654	1.12422	E3 Ligase ,TNF-alpha	Ubiquitin	Thalidomide was introduced as a sedative drug, immunomodulatory agent and also is investigated for treating symptoms of many cancers. Thalidomide inhibits an E3 ubiquitin ligase, which is a CRBN-DDB1-Cul4A complex.	258.23	50-35-1	51	197.498	<1		http://selleckchem.com/products/Thalidomide.html	C13H10N2O4	free base	N/A	O=C1CCC(N2C(=O)C3=C(C=CC=C3)C2=O)C(=O)N1
NCCN-0554	S1501	Mycophenolate Mofetil	c2	L2000-09	0.284333	0.224098	0.43152	0.54908	0.971271	0.0536583	0.23677	0.123279	0.928813	1.07079	1.27379	1.35085	1.13813	1.2467	1.09741		0.622326	1.27259	1.0712	1.11666	1.01936	Dehydrogenase	Metabolism	Mycophenolate Mofetil is a non-competitive, selective and reversible inhibitor of inosine monophosphate dehydrogenase I/II with IC50 of 39 nM and 27 nM, respectively.	433.49	128794-94-5	86	198.39	<1		http://selleckchem.com/products/Mycophenolate-mofetil-(CellCept).html	C23H31NO7	free base	RS61443	COC1=C(C)C2=C(C(=O)OC2)C(=C1C\C=C(C)\CCC(=O)OCCN3CCOCC3)O
NCCN-0555	S1514	Cyclosporine	d2	L2000-09	4.25387	3.35428	1.06913	1.24313	1.0472	1.13508	0.537075	0.661234	0.914583	1.00232	0.500944	1.00034	0.847818	1.00156	1.1492		0.902613	1.14924	0.861043	1.04413	0.967862	phosphatase,Immunology & Inflammation related	Others	Cyclosporine is a calcineurin phosphatase pathway inhibitor, used as an immunosuppressant drug to prevent rejection in organ transplantation.	1202.61	79217-60-0	100	83.1525	<1		http://selleckchem.com/products/Cyclosporine.html	C62H111N11O12	free base	N/A	CCC1NC(=O)C(C(O)C(C)C\C=C\C)N(C)C(=O)C(C(C)C)N(C)C(=O)C(CC(C)C)N(C)C(=O)C(CC(C)C)N(C)C(=O)C(C)NC(=O)C(C)NC(=O)C(CC(C)C)N(C)C(=O)C(NC(=O)C(CC(C)C)N(C)C(=O)CN(C)C1=O)C(C)C
NCCN-0556	S1622	Prednisone	e2	L2000-09	0.659079	0.707853	0.845623	0.957061	0.96318	0.482906	0.786231	0.820168	0.860329	0.877188	0.983921	1.01699	1.06373	1.10078	1.15317		0.663288	1.29975	1.05841	1.09649	0.924148	Glucocorticoid Receptor,Immunology & Inflammation related	Endocrinology & Hormones	Prednisone (Adasone) is a synthetic corticosteroid agent that is particularly effective as an immunosuppressant compound.	358.43	53-03-2	71	198.086	<1		http://selleckchem.com/products/Prednisone.html	C21H26O5	free base	N/A	CC12CC(=O)C3C(CCC4=CC(=O)C=CC34C)C1CCC2(O)C(=O)CO
NCCN-0557	S1721	Azathioprine	f2	L2000-09	0.659337	0.758258	0.887908	0.987719	1.15882	0.444456	0.830511	0.927977	0.945405	1.0512	0.793794	1.1099	1.05705	1.42201	1.33618		0.681541	1.51702	1.31653	0.945786	0.956474	Rho	Cell Cycle	Azathioprine is an immunosuppressive drug, inhibiting purine synthesis and GTP-binding protein Rac1 activation, used in the treatment of organ transplantation and autoimmune diseases.	277.26	446-86-6	54	194.763	<1		http://selleckchem.com/products/Azathioprine(Azasan).html	C9H7N7O2S	free base	N/A	C[N]1C=NC(=C1SC2=C3[NH]C=NC3=NC=N2)[N+]([O-])=O
NCCN-0558	S1733	Methylprednisolone	g2	L2000-09	0.211647	0.25731	0.25821	0.341234	0.555982	0.0669362	0.0785284	0.0863392	0.154161	0.0851228	1.55945	0.811286	0.813755	1.05726	1.19174		0.567965	1.39137	1.19803	0.975765	0.663669	Glucocorticoid Receptor,Immunology & Inflammation related	Endocrinology & Hormones	Methylprednisolone is a synthetic glucocorticoid receptor agonist, used to achieve prompt suppression of inflammation.	374.47	83-43-2	75	200.283	<1		http://selleckchem.com/products/Methylprednisolone.html	C22H30O5	free base	NSC-19987	CC1CC2C3CCC(O)(C(=O)CO)C3(C)CC(O)C2C4(C)C=CC(=O)C=C14
NCCN-0559	S1847	Clemastine Fumarate	h2	L2000-09	2.01009	1.80688	1.41362	1.22472	1.42362	1.11868	1.29158	1.33	1.29237	1.19559	1.27597	1.0613	1.17194	1.21778	1.23414		1.00632	1.08953	1.24556	1.35235	1.14095	Histamine Receptor	Neuronal Signaling	Clemastine Fumarate (Clemastine) is a selective histamine H1 receptor antagonist with IC50 of 3 nM.	459.96	14976-57-9	35	76.0936	<1		http://selleckchem.com/products/Clemastine-Fumarate.html	C25H30ClNO5	Fumarate	N/A	CN1CCCC1CCOC(C)(C2=CC=CC=C2)C3=CC=C(Cl)C=C3.OC(=O)\C=C\C(O)=O
NCCN-0560	S1866	Diphenhydramine HCl	a3	L2000-09	0.923479	1.07482	0.92716	1.03043	0.980962	1.07909	0.884606	1.06906	0.856453	1.06121	1.00862	0.926624	0.848022	0.989033	0.852592		0.832008	0.769762	1.16898	0.980424	1.03609	Histamine Receptor	Neuronal Signaling	Diphenhydramine HCl is a first-generation histamine H1 receptor antagonist, used in various allergic conditions such as rhinitis, urticaria and conjunctivitis.	291.82	147-24-0	58	198.753	58	198.753	http://selleckchem.com/products/Diphenhydramine-hydrochloride(Benadryl).html	C17H22ClNO	Hydrochloride	N/A	Cl.CN(C)CCOC(C1=CC=CC=C1)C2=CC=CC=C2
NCCN-0561	S2001	Elvitegravir (GS-9137, JTK-303)	b3	L2000-09	9.02818	1.69257	1.02028	1.07778	1.09891	0.938895	0.900545	1.09232	0.897419	1.15185	0.925825	1.12963	0.979131	1.27754	1.09057		0.965685	1.47714	1.19558	0.933328	1.13954	Integrase	Microbiology	Elvitegravir (GS-9137, JTK-303) is an HIV integrase inhibitor for HIV-1 IIIB, HIV-2 EHO and HIV-2 ROD with IC50 of 0.7 nM, 2.8 nM and 1.4 nM in cell-free assays, respectively.	447.88	697761-98-1	89	198.714	<1		http://selleckchem.com/products/Elvitegravir.html	C23H23ClFNO5	free base	N/A	COC1=CC2=C(C=C1CC3=C(F)C(=CC=C3)Cl)C(=O)C(=CN2C(CO)C(C)C)C(O)=O
NCCN-0562	S2005	Raltegravir (MK-0518)	c3	L2000-09	0.874189	1.02797	1.14298	1.27423	1.37069	0.978202	0.913756	1.1382	1.05402	1.18619	0.509548	1.30549	1.22959	1.54614	1.49598		0.871903	1.67183	1.31229	1.35617	1.1267	Integrase	Microbiology	Raltegravir (MK-0518) is a potent integrase (IN) inhibitor for WT and S217Q PFV IN with IC50 of 90 nM and 40 nM in cell-free assays, respectively. It shows greater than 1000-fold selectivity for HIV-1 IN over several related Mg2+-dependent enzyme such as HCV polymerase, HIV reverse transcriptase, HIV RNaseH and human α-, β-, γ-polymerases.	444.42	518048-05-0	88	198.011	<1		http://selleckchem.com/products/Raltegravir-(MK-0518).html	C20H21FN6O5	free base	N/A	CN1C(=O)C(=C(N=C1C(C)(C)NC(=O)C2=NN=C(C)O2)C(=O)NCC3=CC=C(F)C=C3)O
NCCN-0563	S2006	Pyrimethamine	d3	L2000-09	0.827655	0.806619	1.12844	1.43859	1.56712	0.133773	0.986362	1.14803	1.1185	1.12835	1.7989	1.59109	1.32458	1.67905	1.65053		1.00842	1.71155	1.34581	1.09664	1.2549	DHFR	Metabolism	Pyrimethamine is a dihydrofolate reductase (DHFR) inhibitor, used as an antimalarial drug.	248.71	58-14-0	10	40.2075	<1		http://selleckchem.com/products/Pyrimethamine.html	C12H13ClN4	free base	N/A	CCC1=NC(=NC(=C1C2=CC=C(Cl)C=C2)N)N
NCCN-0564	S2015	Suplatast Tosylate	e3	L2000-09	0.510472	0.907593	1.29968	1.51761	1.49345	0.229981	0.829697	0.973508	0.986122	1.13943	1.60811	1.36174	1.30825	1.59452	1.73852		1.03246	1.85825	1.29944	1.25484	1.14507	IL Receptor	Others	Suplatast Tosilate is a novel capsular anti-asthmatic agent that suppresses both IgE production, IL-4 and IL-5 synthesis with IC50 above 100 μM.	499.64	94055-76-2	100	200.144	100	200.144	http://selleckchem.com/products/suplatast-tosilate.html	C23H33NO7S2	Tosylate	IPD-1151T	CCOCC(O)COC1=CC=C(NC(=O)CC[S+](C)C)C=C1.CC2=CC=C(C=C2)[S]([O-])(=O)=O
NCCN-0565	S2016	Mirtazapine	f3	L2000-09	1.16633	1.16368	1.13844	1.34532	1.52522	1.42938	1.0508	1.26371	1.00744	1.04734	0.844168	1.30317	1.18604	1.59263	2.04128		1.07136	1.90878	1.56744	1.1718	1.19214	5-HT Receptor	Neuronal Signaling	Mirtazapine is an adrenergic and seroton receptor antagonist, used to treat depression.	265.35	85650-52-8	53	199.736	<1		http://selleckchem.com/products/mirtazapine-remeron-avanza.html	C17H19N3	free base	Org3770	CN1CCN2C(C1)C3=C(CC4=C2N=CC=C4)C=CC=C3
NCCN-0566	S2045	Doxifluridine	g3	L2000-09	0.761553	1.02157	1.06686	1.24588	1.15408	1.0779	1.09728	1.05683	1.06449	1.07193	1.20114	1.10601	1.12431	1.64276	1.26841		1.15115	1.93422	1.58315	1.20034	1.01083	Phosphorylase	Others	Doxifluridine is an oral prodrug that is converted to the cytotoxic agent 5-fluorouracil (5-FU).	246.19	3094-09-5	49	199.033	49	199.033	http://selleckchem.com/products/doxifluridine.html	C9H11FN2O5	free base	5'-DFUR, AMC 0101	CC1OC(C(O)C1O)N2C=C(F)C(=O)NC2=O
NCCN-0567	S2240	Fesoterodine Fumarate	h3	L2000-09	0.98289	1.21785	1.17642	1.3667	1.41014	1.34031	1.29526	1.46867	1.07954	1.1311	1.30423	1.13573	1.10932	1.52356	1.4193		1.12737	1.64524	1.39824	1.29955	1.21094	AChR	Neuronal Signaling	Fesoterodine Fumarate is a prodrug of 5-hydroxymethyl tolterodine that is a muscarinic AChR receptor antagonist, used to treat overactive bladder syndrome.	527.65	286930-03-8	100	189.52	100	189.52	http://selleckchem.com/products/Fesoterodine-fumarate-Toviaz.html	C30H41NO7	Fumarate	SPM 907	CC(C)N(CCC(C1=CC=CC=C1)C2=CC(=CC=C2OC(=O)C(C)C)CO)C(C)C.OC(=O)/C=C/C(O)=O
NCCN-0568	S2261	Andrographolide	a4	L2000-09	0.736678	0.814818	0.909461	1.15302	0.98132	0.699763	0.752575	1.0027	0.839063	0.991577	0.515758	0.860053	0.799591	0.781392	0.753587		0.692284	0.642232	1.04159	0.89812	0.950504	NF-κB	NF-κB	Andrographolide is a labdane diterpenoid that is the main bioactive component of the medicinal plant Andrographis paniculata.	350.45	5508-58-7	70	199.743	<1		http://selleckchem.com/products/Andrographolide.html	C20H30O5	free base	N/A	CC1(CO)C(O)CCC2(C)C(C\C=C\3C(O)COC3=O)C(=C)CCC12
NCCN-0569	S2269	Baicalin	b4	L2000-09	0.708218	0.728493	0.861111	1.07647	1.07542	0.664501	0.773624	0.867636	0.89666	1.08609	1.27334	1.20407	1.01132	1.19028	1.25445		0.842572	1.3472	1.16904	1.11094	1.05076	GABA Receptor	Neuronal Signaling	Baicalin is a known prolyl endopeptidase inhibitor and affects the GABA receptors.	446.36	21967-41-9	89	199.391	<1		http://selleckchem.com/products/Baicalin.html	C21H18O11	free base	N/A	OC1C(O)C(OC(C1O)C(O)=O)OC2=C(O)C(=C3C(=O)C=C(OC3=C2)C4=CC=CC=C4)O
NCCN-0570	S2270	Bergenin	c4	L2000-09	0.966986	1.28872	1.08956	1.52235	1.59673	1.09923	1.20985	1.35099	1.04347	1.04367	0.573867	1.37357	1.27664	1.69538	1.70364		0.967681	1.92334	1.57194	1.22317	1.01969	Others	Others	Bergenin is trihydroxybenzoic acid glycoside and the C-glycoside of 4-O-methyl gallic acid.	328.27	477-90-7	66	201.054	<1		http://selleckchem.com/products/Bergenin-(Cuscutin).html	C14H16O9	free base	Cuscutin	COC1=C(O)C2=C(C=C1O)C(=O)OC3C(O)C(O)C(CO)OC23
NCCN-0571	S2390	Polydatin	d4	L2000-09	1.10279	1.18678	1.29026	1.95008	2.33745	1.41048	1.08746	1.3502	1.17249	1.23116	0.880656	1.56284	1.49622	2.50936	2.70792		1.74726	1.96781	1.62089	1.55956	1.37129	Phospholipase (e.g. PLA)	Metabolism	Polydatin is a crystal component extracted from the root stem of perennial herbage Polygonum Cuspidatum Sieb.et Zucc.	390.38	65914-17-2	78	199.805	<1		http://selleckchem.com/products/Polydatin(Piceid).html	C20H22O8	free base	Piceid	OCC1OC(OC2=CC(=CC(=C2)\C=C\C3=CC=C(O)C=C3)O)C(O)C(O)C1O
NCCN-0572	S2391	Quercetin	e4	L2000-09	0.879244	0.931019	1.20406	1.79461	1.89199	0.628904	1.17769	1.52044	1.23225	1.30271	1.33596	1.5699	1.48986	2.47781	2.46191		1.53185	2.26039	2.21839	1.50793	1.23755	Src,Sirtuin,PKC,PI3K	Epigenetics	Quercetin, a natural flavonoid present in vegetables, fruit and wine, is a stimulator of recombinant SIRT1 and also a PI3K inhibitor with IC50 of 2.4-5.4 μM. Phase 4.	302.24	117-39-5	61	201.826	<1		http://selleckchem.com/products/Quercetin(Sophoretin).html	C15H10O7	Free Base	Sophoretin	OC1=CC(=C2C(=O)C(=C(OC2=C1)C3=CC=C(O)C(=C3)O)O)O
NCCN-0573	S2487	Mycophenolic acid	f4	L2000-09	0.32633	0.304026	0.608397	0.971589	1.81097	0.0895381	0.662538	0.176149	0.982286	1.16169	1.54589	1.54922	1.40516	2.30183	1.85844		1.22225	1.76632	1.17768	0.807008	1.19925	Dehydrogenase	Metabolism	Mycophenolic acid is a potent IMPDH inhibitor and the active metabolite of an immunosuppressive drug, used to prevent rejection in organ transplantation.	320.34	24280-93-1	64	199.788	<1		http://selleckchem.com/products/Mycophenolic-acid(Mycophenolate).html	C17H20O6	free base	Mycophenolate, RS-61443	COC1=C(C)C2=C(C(=C1C\C=C(/C)CCC(O)=O)O)C(=O)OC2
NCCN-0574	S2489	Nateglinide	g4	L2000-09	0.891813	1.03452	0.960869	1.20752	1.2781	0.945209	0.928494	1.14711	1.07152	1.03941	1.58392	1.08685	1.02665	1.40711	1.74972		1.0197	1.83309	1.21389	1.21177	1.08114	Potassium Channel	Transmembrane Transporters	Nateglinide is an insulin secretagog agent that lowers blood glucose levels by stimulating insulin secretion from the pancreas.	317.42	105816-04-4	63	198.475	<1		http://selleckchem.com/products/Nateglinide(Starlix).html	C19H27NO3	free base	A-4166	CC(C)C1CCC(CC1)C(=O)NC(CC2=CC=CC=C2)C(O)=O
NCCN-0575	S2570	Prednisolone Acetate	h4	L2000-09	0.236628	0.23207	0.279769	0.372498	0.551191	0.105087	0.107747	0.0972281	0.201853	0.131325	1.13278	0.944126	0.952516	1.39072	1.29991		0.718892	1.64521	1.48962	1.07147	0.853547	Glucocorticoid Receptor	Endocrinology & Hormones	Prednisolone Acetate is a synthetic corticosteroid drug that is particularly effective as an immunosuppressant agent.	402.48	52-21-1	81	201.252	<1		http://selleckchem.com/products/Prednisolone-acetate-Omnipred.html	C23H30O6	free base	Omnipred	CC(=O)OCC(=O)C1(O)CCC2C3CCC4=CC(=O)C=CC4(C)C3C(O)CC12C
NCCN-0576	S2604	Dehydroepiandrosterone (DHEA)	a5	L2000-09	0.787283	0.855998	0.943073	0.895801	0.971853	0.74421	0.742277	0.961458	0.78349	0.903212	1.00318	0.83635	0.744844	0.656038	0.659593		0.629476	0.584075	1.01669	0.989705	0.913483	Androgen Receptor,Estrogen/progestogen Receptor	Endocrinology & Hormones	Dehydroepiandrosterone is an important endogenous steroid hormone, which is an androgen receptor antagonist and an estrogen receptor agonist.	288.43	53-43-0	57	197.622	<1		http://selleckchem.com/products/Dehydroepiandrosterone(DHEA).html	C19H28O2	free base	N/A	CC12CCC3C(CC=C4CC(O)CCC34C)C1CCC2=O
NCCN-0577	S2625	Fostamatinib (R788)	b5	L2000-09	0	0	0.206732	0.403748	1.13183	0	0.0812712	0.050038	0.801583	0.605612	0	0	1.00732	1.21121	1.10179		0	1.32362	1.50401	1.04736	0.968971	Syk	Angiogenesis	Fostamatinib (R788), a prodrug of the active metabolite R406, is a Syk inhibitor with IC50 of 41 nM, strongly inhibits Syk but not Lyn, 5-fold less potent to Flt3. Phase 3.	580.46	901119-35-5	116	199.842	<1		http://selleckchem.com/products/R7935788-Fostamatinib.html	C23H26FN6O9P	free base	N/A	COC1=C(OC)C(=CC(=C1)NC2=NC=C(F)C(=N2)NC3=CC=C4OC(C)(C)C(=O)N(CO[P](O)(O)=O)C4=N3)OC
NCCN-0578	S2787	Laquinimod	c5	L2000-09	0.420228	0.541818	1.03585	1.15086	1.5835	0.445573	0.857469	0.901769	0.960634	0.992016	0.98582	1.42223	1.38088	1.75986	1.89897		0.987855	1.83554	1.66018	1.23787	1.16208	Immunology & Inflammation related	Immunology & Inflammation	Laquinimod is a potent immunomodulator. Phase 3.	356.8	248281-84-7	61	170.964	<1		http://selleckchem.com/products/laquinimod-abr-215062.html	C19H17ClN2O3	free base	ABR-215062, LAQ	CCN(C(=O)C1=C(O)C2=C(C=CC=C2Cl)N(C)C1=O)C3=CC=CC=C3
NCCN-0579	S3106	Pidotimod	d5	L2000-09	1.00166	1.33494	1.42118	1.95254	2.60655	1.68325	1.39076	1.92715	1.26874	1.1388	1.20773	1.64069	1.37553	2.3481	3.02966		1.91113	2.55324	2.14718	1.06745	1.25128	Immunology & Inflammation related	Immunology & Inflammation	Pidotimod is an immunostimulant.	244.27	121808-62-6	49	200.598	10	40.9383	http://selleckchem.com/products/pidotimod.html	C9H12N2O4S	free base	N/A	OC(=O)C1CSCN1C(=O)C2CCC(=O)N2
NCCN-0580	S3188	(+,-)-Octopamine HCl	e5	L2000-09	0.940955	1.35509	1.29908	1.97607	2.13425	1.55175	1.22672	1.48089	1.24199	1.28832	1.13726	1.53913	1.59039	2.25078	2.19233		1.77431	2.20179	1.98446	1.26367	1.44265	Dopamine Receptor	Neuronal Signaling	Octopamine (OA), a biogenic monoamine structurally related to noradrenaline, acts as a neurohormone, a neuromodulator and a neurotransmitter in invertebrates.	189.64	770-05-8	38	200.38	38	200.38	http://selleckchem.com/products/octopamine-hcl.html	C8H12ClNO2	HCl	N/A	Cl.NCC(O)C1=CC=C(O)C=C1
NCCN-0581	S4098	Halcinonide	f5	L2000-09	0.245322	0.306777	0.23183	0.393912	0.438963	0.0692486	0.0596653	0.0693431	0.0759456	0.0668794	1.26845	0.945676	0.840164	1.57798	1.58206		0.90858	1.37016	1.63127	0.921099	0.827256	Immunology & Inflammation related	Immunology & Inflammation	Halcinonide is a high potency corticosteroid used in topical preparations as an anti-inflammatory agent.	454.96	3093-35-4	90	197.82	<1		http://selleckchem.com/products/halcinonide.html	C24H32ClFO5	free base	N/A	CC1(C)OC2CC3C4CCC5=CC(=O)CCC5(C)C4(F)C(O)CC3(C)C2(O1)C(=O)CCl
NCCN-0582	S4277	Bambuterol HCl	g5	L2000-09	0.884433	1.00405	0.893138	1.26798	1.22869	1.07737	0.95438	1.1955	0.974482	1.01191	1.39102	1.09361	0.997723	1.49974	1.3893		1.11583	1.6398	1.48041	0.90693	1.14511	Adrenergic Receptor	GPCR & G Protein	Bambuterol HCl is a potent β-adrenoceptor agonist, used in the treatment of asthma.	403.9	81732-46-9	80	198.069	72	178.262	http://selleckchem.com/products/bambuterol-hci.html	C18H30ClN3O5	Hydrochloride	N/A	Cl.CN(C)C(=O)OC1=CC(=CC(=C1)OC(=O)N(C)C)C(O)CNC(C)(C)C
NCCN-0583	S4768	Melibiose	h5	L2000-09	0.686948	1.24553	1.09799	1.39204	1.47137	1.24574	1.11211	1.32171	1.07144	1.14759	0.953371	1.09988	0.986126	1.36532	1.47963		1.02399	1.72655	1.44627	1.1665	1.17853	Others	Others	Melibiose is a nondigestible disaccharide that consists of one galactose and one glucose moiety in an alpha (1-6) glycosidic linkage.	342.3	585-99-9	68	198.656			http://selleckchem.com/products/melibiose.html	C12H22O11	free base	Galalpha1-6Glcbeta	OCC1OC(OCC(O)C(O)C(O)C(O)C=O)C(O)C(O)C1O
NCCN-0584	S5494	Salbutamol	a6	L2000-09	1.00275	0.644311	1.0698	0.667622	0.737086	0.710657	0.571336	0.907067	0.578126	0.715312	0.9482	0.564741	0.719527	0.436848	0.450218		0.524055	0.408817	0.898645	0.638022	0.767692	β-adrenergic receptor	GPCR	Albuterol stimulates beta2-adrenergic receptors in the lungs, thereby activating the enzyme adenylate cyclase that catalyzes the conversion of ATP to cyclic-3',5'-adenosine monophosphate (cAMP)	239.31	18559-94-9	47	196.398			http://selleckchem.com/products/.html	C13H21NO3	free base	Albuterol; AH-3365	CC(C)(C)NCC(O)C1=CC=C(O)C(=C1)CO
NCCN-0585	S5500	Amodiaquine hydrochloride	b6	L2000-09	1.71183	1.43277	1.12734	1.12116	1.08852	1.44905	0.877023	1.05643	0.864635	0.935074	0.979225	1.00757	0.898447	1.04103	1.12147		0.989629	1.38076	1.09761	1.03088	1.04217	HnMT	Immunology	Amodiaquine Hydrochloride is the hydrochloride salt of amodiaquine with antimalarial and anti-inflammatory properties.	428.78	69-44-3	56	130.603			http://selleckchem.com/products/.html	C20H24Cl3N3O	dihydrochloride	N/A	Cl.Cl.CCN(CC)CC1=CC(=CC=C1O)NC2=C3C=CC(=CC3=NC=C2)Cl
NCCN-0586	S5623	Bedaquiline	c6	L2000-09	1.301	1.31166	1.33519	1.26591	1.8949	1.41351	1.14733	1.20681	1.10972	1.09216	0.942752	1.28982	1.29598	1.71017	2.03485		1.00342	1.84748	1.35956	1.32154	1.06876	tuberculosis	Immunology	Bedaquiline(TMC207; R207910) is an anti-tuberculosis drug which selectively inhibit the mycobacterial energy metabolism i.e. ATP synthesis and found to be effective against all states of Mycobacterium tuberculosis.	555.5	843663-66-1	12	21.6022	<1		http://selleckchem.com/products/.html	C32H31BrN2O2	free base	TMC207; R207910	COC1=NC2=CC=C(Br)C=C2C=C1C(C3=CC=CC=C3)C(O)(CCN(C)C)C4=CC=CC5=CC=CC=C45
NCCN-0587	S5626	Benzalkonium chloride	d6	L2000-09	0.630069	0.7253	1.42115	1.86219	2.8321	0.181435	1.21985	1.29102	1.29189	1.19749	1.17038	1.25075	1.45955	2.32901	3.05458		1.46125	2.16738	1.76954	1.07869	1.42768	Immunology & Inflammation related	Immunology	Benzalkonium chloride is a cationic surface-acting agent containing the quaternary ammonium group		63449-41-2	51	10			http://selleckchem.com/products/.html	C15H26ClNR	free base	N/A	[Cl-].CCCCCC[N+](C)(C)CC1=CC=CC=C1
NCCN-0588	S5656	Diphenylpyraline hydrochloride	e6	L2000-09	1.24199	1.21496	1.32905	1.9531	2.42148	1.97522	1.14229	1.31804	1.31873	1.38625	1.14847	1.45254	1.51987	2.21993	2.35655		1.92733	2.18807	1.7867	1.48041	1.57171	Histamine Receptor	Neuronal Signaling	Diphenylpyraline hydrochloride is the hydrochloride salt form of diphenylpyraline, which is an antihistamine used in the treatment of allergic rhinitis, hay fever, and allergic skin disorders.	317.85	132-18-3	63	198.207	-1		http://www.selleckchem.com/products/diphenylpyraline-hydrochloride.html	C19H24ClNO	hydrochloride	N/A	Cl.CN1CCC(CC1)OC(C2=CC=CC=C2)C3=CC=CC=C3
NCCN-0589	S5670	Chloropyramine hydrochloride	f6	L2000-09	1.21376	1.53377	1.23338	1.39049	1.79626	1.30301	1.01439	1.2657	1.05539	1.09474	1.28226	1.21512	1.13193	1.70874	2.06434		1.36456	1.80011	1.62199	1.11478	1.2465	Histamine Receptor	Neuronal Signaling	Chloropyramine hydrochloride is a <b>histamine receptor H1</b> antagonist and has anti-cholinergic, antispasmodic, and antiallergic effects.	326.26	6170-42-9	65	199.228	-1		http://www.selleckchem.com/products/chloropyramine-hydrochloride.html	C16H21Cl2N3	hydrochloride	Halopyramine hydrochloride	Cl.CN(C)CCN(CC1=CC=C(Cl)C=C1)C2=CC=CC=N2
NCCN-0590	S5925	Olodaterol hydrochloride	g6	L2000-09	1.05328	1.12745	1.02363	1.14672	1.35373	1.29417	0.949608	1.09781	0.975605	1.18043	0.949325	1.02165	1.00744	1.30128	1.40681		1.2937	1.50553	1.34605	1.00943	1.19626	Adrenergic Receptor	Neuronal Signaling	Olodaterol hydrochloride is the hydrochloride salt form of Olodaterol, which is a long-acting <b>beta2-adrenergic</b> agonist.	422.9	869477-96-3	85	200.993	85	200.993	http://www.selleckchem.com/products/olodaterol-hydrochloride.html	C21H27ClN2O5	hydrochloride	BI-1744 HCl	Cl.COC1=CC=C(CC(C)(C)NCC(O)C2=C3OCC(=O)NC3=CC(=C2)O)C=C1
NCCN-0591	S6257	N-Acetylglucosamine	h6	L2000-09	0.865051	1.06048	1.06686	1.14579	1.0955	1.06098	1.22722	1.17545	1.06764	1.15696	1.29198	1.04608	1.05745	1.27591	1.15874		1.01221	1.62124	1.27601	1.18209	1.19517	Others	Others	N-Acetylglucosamine is a monosaccharide that usually polymerizes linearly through (1,4)-β-linkages. It may be helpful for the treatment of autoimmune diseases.	221.21	7512-17-6	44.242	200			http://www.selleck.cn/products/n-acetylglucosamine.html	C8H15NO6_x000D_	free base	GlcNAc	CC(=O)NC(C=O)C(O)C(O)C(O)CO
NCCN-0592	S7179	BAF312 (Siponimod)	a7	L2000-09	0.800942	1.12184	0.71026	1.07247	0.956682	0.398072	0.753683	1.0033	0.888419	0.952383	0.785214	0.862539	0.467355	0.614669	0.586098		0.340055	0.534637	0.930741	0.901023	0.924874	S1P Receptor	GPCR & G Protein	BAF312 (Siponimod) is a next-generation S1P receptor modulator, selective for S1P1 and S1P5 receptors with EC50 of 0.39 nM and 0.98 nM, exhibits >1000-fold selectivity over S1P2, S1P3 and S1P4 receptors. Phase 3.	516.6	1230487-00-9	100	193.573	<1		http://selleckchem.com/products/baf312-siponimod.html	C29H35F3N2O3	free base	N/A	CCC1=CC(=CC=C1CN2CC(C2)C(O)=O)\C(C)=N\OCC3=CC=C(C4CCCCC4)C(=C3)C(F)(F)F
NCCN-0593	S8034	Apremilast (CC-10004)	b7	L2000-09	0.796474	0.825348	0.925676	0.930727	1.12149	0.754278	0.711061	1.00122	0.837114	0.922393	0.441913	0.98414	0.879337	1.05266	1.125		0.70421	1.2159	1.15815	0.878082	0.874121	TNF-alpha,PDE	Metabolism	Apremilast (CC-10004) is a potent and orally active PDE4 and TNF-α inhibitor with IC50 of 74 nM and 77 nM, respectively.	460.5	608141-41-9	92	199.783	<1		http://selleckchem.com/products/apremilast-cc-10004.html	C22H24N2O7S	free base	N/A	CCOC1=C(OC)C=CC(=C1)C(C[S](C)(=O)=O)N2C(=O)C3=C(C2=O)C(=CC=C3)NC(C)=O
NCCN-0594	S8133	Resiquimod	c7	L2000-09	1.09211	1.13981	1.16617	1.4262	1.58777	1.50106	1.02491	1.27325	0.978574	1.09502	1.21573	1.31108	1.24061	1.57993	1.64854		1.27265	1.75523	1.34975	1.0271	1.07677	TLR	Immunology & Inflammation	Resiquimod is an immune response modifier that acts as a potent TLR 7/8 agonist. Phase 2.	314.38	144875-48-9	63	200.394	<1		http://selleckchem.com/products/resiquimod.html	C17H22N4O2	free base	R-848	CCOCC1=NC2=C([N]1CC(C)(C)O)C3=C(C=CC=C3)N=C2N
NCCN-0595	S8195	Oclacitinib?maleate	d7	L2000-09	0.337273	0.421182	0.742022	1.03563	1.88045	0.182838	0.449511	0.521858	0.939163	0.65311	1.04816	1.23053	1.39104	2.08331	2.41516		1.39561	2.07084	1.73074	1.36753	0.988328	JAK	JAK/STAT	Oclacitinib(PF 03394197) is a novel inhibitor of JAK family members with IC50 ranging from 10 to 99 nM and JAK1-dependent cytokines with IC50 ranging from 36 to 249 nM. It does not inhibit a panel of 38 non-JAK kinases.	453.51	1640292-55-2	90	198.452	18	39.6904	http://selleckchem.com/products/oclacitinib-maleate.html	C19H27N5O6S	maleate	PF-03394197	CN[S](=O)(=O)CC1CCC(CC1)N(C)C2=C3C=C[NH]C3=NC=N2.OC(=O)\C=C/C(O)=O
NCCN-0596	S2072	Seratrodast(AA-2414, ABT-001)	e7	L2000-09	1.12649	1.41532	1.18757	1.98811	2.45264	2.21608	1.14792	1.49189	1.23188	1.13139	1.26571	1.48101	1.41817	2.10638	2.61154		2.18158	2.22553	1.58685	1.37525	1.35051	Others	Others	Seratrodast is a potent and selective thromboxane A2 receptor (TP) antagonist with IC50 of 40 nM used primarily in the treatment of asthma and used as anti-inflammatory agent. _x000D_	354.44	112665-43-7	71	200.316	<1		http://www.selleck.cn/products/seratrodast.html	C22H26O4	Free Base	N/A	CC1=C(C)C(=O)C(=C(C)C1=O)C(CCCCCC(O)=O)C2=CC=CC=C2
NCCN-0597	S3951	Tannic acid	f7	L2000-09	0.777042	9.88627	1.15953	1.44154	1.05906	0.31974	1.08296	1.2356	1.07109	1.23113	2.06796	2.84542	1.23	1.58631	1.17389		1.69695	1.878	1.5075	0.896383	1.10204	CXCR	Immunology & Inflammation	Tannic acid, a polyphenolic compound, is a CXCL12/CXCR4 inhibitor with antiangiogenic, anti-inflammatory and antitumor activity.	1701.2	1401-55-4	100	58.782			http://selleckchem.com/products/tannic-acid.html	C76H52O46	free base	Gallotannic acid	OC1=CC(=CC(=C1O)O)C(=O)OC2=C(O)C(=CC(=C2)C(=O)OCC3OC(OC(=O)C4=CC(=C(O)C(=C4)O)OC(=O)C5=CC(=C(O)C(=C5)O)O)C(OC(=O)C6=CC(=C(O)C(=C6)O)OC(=O)C7=CC(=C(O)C(=C7)O)O)C(OC(=O)C8=CC(=C(O)C(=C8)O)OC(=O)C9=CC(=C(O)C(=C9)O)O)C3OC(=O)C%10=CC(=C(O)C(=C%10)O)OC(=O)C%11=CC(=C(O)C(=C%11)O)O)O
NCCN-0598	S3968	Histamine	g7	L2000-09	1.07015	1.22293	1.19406	1.14916	1.16986	1.24296	0.980203	1.05808	1.0401	1.05459	1.02741	0.973078	0.982809	1.19349	1.28222		1.04422	1.54899	1.22728	1.22198	1.11227	Histamine Receptor	Immunology & Inflammation	Histamine, an organic nitrogenous compound, is involved in local immune responses regulating physiological function in the gut and acting as a neurotransmitter for the brain, spinal cord, and uterus. It is a potent H1 and H2 receptor agonist.	111.15	51-45-6	22	197.931			http://selleckchem.com/products/histamine.html	C5H9N3	free base	N/A	NCCC1=C[NH]C=N1
NCCN-0599	S4081	Sulfacetamide Sodium	h7	L2000-09	0.695889	0.953484	0.978785	1.2268	1.31021	0.790738	0.897323	1.02817	1.00841	1.03176	0.437685	0.987905	0.94893	1.14457	1.27858		0.741949	1.46897	1.0465	1.02616	1.01485	Anti-infection,Autophagy	Immunology & Inflammation	Sulfacetamide Sodium is an anti-biotic.	236.22	127-56-0	19	80.4335	51	215.9	http://selleckchem.com/products/sulfacetamide-sodium.html	C8H9N2NaO3S	Sodium Salt	N/A	[Na+].CC(=O)[N-][S](=O)(=O)C1=CC=C(N)C=C1
NCCN-0600	S4709	Latanoprost	a8	L2000-09	0.610004	0.593982	0.660025	0.839327	0.719088	0.457061	0.587572	1.02989	0.605782	0.686073	0.232235	0.576354	0.500431	0.594469	0.472916		0.384885	0.430447	0.999339	0.559714	0.67136	Immunology & Inflammation related,RAR/RXR,GPR	Immunology & Inflammation	Latanoprost is a prostaglandin F2alpha analogue and a prostanoid selective FP receptor agonist with an ocular hypertensive effect. Latanoprost increases uveoscleral outflow and thereby reduces intraocular pressure.	432.59	130209-82-4	The physical form of the compound is liquid, which can be dissolved in any proportion.				http://selleckchem.com/products/latanoprost.html	C26H40O5	Free Base	Xalatan, PhXA41, PHXA-41	CC(C)OC(=O)CCC\C=C/CC1C(O)CC(O)C1CCC(O)CCC2=CC=CC=C2
NCCN-0601	S4832	Tolmetin	b8	L2000-09	0.631135	1.03556	0.545583	1.03351	0.664622	0.60609	0.807258	0.942209	0.909794	0.908771	0.346601	1.04376	0.564443	1.06365	0.676498		0.519563	1.33619	1.07083	0.673654	0.90727	Immunology & Inflammation related	Immunology & Inflammation	Tolmetin is a nonsteroidal anti-inflammatory drug of the heterocyclic acetic acid derivative class and also exhibits analgesic and antipyretic activity.	257.28	26171-23-3	51	198.228			http://selleckchem.com/products/tolmetin.html	C15H15NO3	free base	Tolectin	C[N]1C(=CC=C1C(=O)C2=CC=C(C)C=C2)CC(O)=O
NCCN-0602	S4835	Aceclofenac	c8	L2000-09	0.919727	1.05195	1.03203	1.38	1.71506	0.951375	0.854921	1.13406	0.974281	0.938183	0.475935	1.23481	1.18756	1.46025	1.70635		0.783731	1.63132	1.28657	1.20201	0.990456	Immunology & Inflammation related	Immunology & Inflammation	Aceclofenac is a non-steroidal anti-inflammatory drug (NSAID) with anti-inflammatory and analgesic properties.	354.18	89796-99-6	70	197.64			http://selleckchem.com/products/aceclofenac.html	C16H13Cl2NO4	free base	Preservex, Airtal	OC(=O)COC(=O)CC1=C(NC2=C(Cl)C=CC=C2Cl)C=CC=C1
NCCN-0603	S5039	Actarit	d8	L2000-09	0.991784	1.25158	1.24031	1.55501	1.96732	1.43916	1.27467	1.54741	1.32523	1.10894	1.24373	1.41182	1.44183	2.00226	2.37955		1.58483	2.34881	1.58924	1.62491	1.20509	Immunology & Inflammation related	Immunology & Inflammation	Actarit is an orally active immunomodulator used in the treatment of rheumatoid arthritis.	193.2	18699-02-0	38	196.687			http://selleckchem.com/products/actarit.html	C10H11NO3	free base	4-acetylaminophenylacetic acid	CC(=O)NC1=CC=C(CC(O)=O)C=C1
NCCN-0604	S5083	Lentinan	e8	L2000-09	0.905556	1.16615	1.21416	1.4953	2.00266	1.54649	1.1883	1.46953	1.15688	1.16691	0.537055	1.36361	1.34391	1.9644	2.33388		1.71872	2.14508	1.78942	1.3158	1.24335	Immunology & Inflammation related	Immunology & Inflammation	Lentinan, isolated and purified from a hot water extract of Lentinula edodes fruit bodies, is a fungal polysaccharide immunomodulator with anti-tumor effects.		37339-90-5	100	10			http://selleckchem.com/products/lentinan.html	C42H70O35R2	0	A823605, Bromoduline	O(C1C(O)C(CO)OC(OCC2OC(OC3C(O)C(CO)OC(OC4C(O)C(COC5OC(CO)C(O)C(O)C5O)OC(OC6C(O)C(OC(CO)C6O)[*])C4O)C3O)C(O)C(OC7OC(CO)C(O)C(O)C7O)C2O)C1O)[*]
NCCN-0605	S5157	Thymol	f8	L2000-09	0.968836	1.09038	1.10105	1.27879	1.76812	1.04856	1.01032	1.16274	1.17152	1.20603	1.28486	1.20108	1.19233	1.42603	1.70881		1.24772	1.79756	1.25336	1.23263	1.12821	Immunology & Inflammation related	Immunology & Inflammation	Thymol, a naturally occurring monocyclic phenolic compound derived from Thymus vulgaris (Lamiaceae), has been reported to exhibit anti-inflammatory property in vivo and vitro.	150.22	89-83-8	30	199.707			http://selleckchem.com/products/thymol.html	C10H14O	free base	2-isopropyl-5-methylphenol, IPMP	CC(C)C1=CC=C(C)C=C1O
NCCN-0606	S5261	Ufenamate	g8	L2000-09	0.926559	0.850849	0.899109	0.933751	1.23214	0.840124	0.833227	0.981729	1.00643	1.11826	1.00465	0.948917	0.962133	1.1483	1.28468		0.880715	1.46744	1.2373	0.966535	1.08348	Immunology & Inflammation related	Immunology & Inflammation	Ufenamate is an anthranilic acid derivative with anti-inflammatory activity.	337.34	67330-25-0	The physical form of the compound is liquid, which can be dissolved in any proportion.				http://selleckchem.com/products/ufenamate.html	C18H18F3NO2	free base	Butyl flufenamate, Flufenamic acid butyl ester, fenazol	CCCCOC(=O)C1=CC=CC=C1NC2=CC(=CC=C2)C(F)(F)F
NCCN-0607	S5322	Sodium gualenate	h8	L2000-09	0.804046	0.963678	0.687202	1.08388	1.12327	0.698024	0.724346	0.951908	1.06371	1.00341	0.412613	0.935071	0.697764	1.00537	1.07777		0.600677	1.14099	1.08837	1.21207	1.02436	Immunology & Inflammation related	Immunology & Inflammation	Sodium gualenate (Guaiazulenesulfonate sodium), a hydrophilic derivative of guaiazulene (GA), is an unstable compound, which is gradually decomposed in the solid state at room temperature. It has anti-inflammatory and wound-healing effects.	300.35	6223-35-4	60	199.767	18	59.9301	http://selleckchem.com/products/sodium-gualenate.html	C15H17NaO3S	sodium salt	Guaiazulenesulfonate sodium	[Na+].CC(C)C1=CC=C(C)C2=C(C=C(C)C2=C1)[S]([O-])(=O)=O
NCCN-0608	S5360	Diflorasone	a9	L2000-09	0.159217	0.136341	0.128778	0.154255	0.165812	0.0334663	0.0400771	0.0604695	0.0335333	0.0395191	0.339516	0.46503	0.462703	0.462474	0.46911		0.285211	0.279612	0.934631	0.585165	0.42952	Glucocorticoid receptor	Immunology & Inflammation	Diflorasone is a synthetic glucocorticoid with anti-inflammatory and immunosuppressive properties.	410.45	2557-49-5	82	199.781	<1		http://selleckchem.com/products/.html	C22H28F2O5	free base	N/A	CC1CC2C3CC(F)C4=CC(=O)C=CC4(C)C3(F)C(O)CC2(C)C1(O)C(=O)CO
NCCN-0609	S5361	Bendazac	b9	L2000-09	0.859859	0.61753	0.61394	0.956351	1.096	0.644753	0.539316	0.960798	0.571096	0.784591	0.436342	0.675166	0.695165	1.05939	1.07758		0.571469	0.828889	1.1374	0.662553	0.783386	Immunology & Inflammation related	Immunology & Inflammation	Bendazac is a non-steroidal anti-inflammatory drug that delays the cataractogenic process. It may act by preventing protein denaturation.	282.294	20187-55-7	56	198.375	<1		http://selleckchem.com/products/bendazac.html	C16H14N2O3	free base	bendazolic acid, AF-983	OC(=O)COC1=N[N](CC2=CC=CC=C2)C3=C1C=CC=C3
NCCN-0610	S5648	Iguratimod	c9	L2000-09	0.524615	0.601937	0.795986	0.810875	1.36124	0.325687	0.487331	0.623005	0.925898	0.927243	0.741687	1.23473	1.1921	1.38322	1.62377		0.652565	1.14444	1.11365	1.1757	1.09224	Immunology & Inflammation related	Immunology & Inflammation	Iguratimod is a small molecule compound with anti-inflammatory and immunomodulatory actions and used for the treatment of rheumatoid arthritis.	374.368	123663-49-0	50	133.558			http://selleckchem.com/products/iguratimod.html	C17H14N2O6S	free base	T-614	C[S](=O)(=O)NC1=CC2=C(C=C1OC3=CC=CC=C3)C(=O)C(=CO2)NC=O
NCCN-0611	S5661	Tiaprofenic acid	d9	L2000-09	0.996681	1.10832	1.19632	1.26757	2.06254	1.17095	0.731307	1.43489	1.15507	1.0467	0.828709	1.29074	1.42545	1.78801	2.08349		1.08003	1.43029	1.81804	1.46206	1.07017	Immunology & Inflammation related	Immunology & Inflammation	Tiaprofenic acid is a non-steroidal anti-inflammatory drug used to treat pain, especially arthritic pain.	260.308	33005-95-7	52	199.763	<1		http://selleckchem.com/products/tiaprofenic-acid.html	C14H12O3S	free base	Tiaprofensaeure, Acido tiaprofenico	CC(C(O)=O)C1=CC=C(S1)C(=O)C2=CC=CC=C2
NCCN-0612	S3604	Triptolide (PG490)	e9	L2000-09	0.3815	0.447876	0.408198	0.588006	2.33539	0.101648	0.0905823	0.103473	0.314052	0.100298	3.07255	1.64133	1.99042	3.06348	2.12443		1.7099	3.05393	2.31729	0.813961	1.40572	NF-κB	NF-κB	Triptolide is a diterpene triepoxide, immunosuppresive agent extracted from the Chinese herb Tripterygium wilfordii. It functions as a NF-κB inhibitor with dual actions by disruption of p65/CBP interaction and by reduction of p65 protein.	360.4	38748-32-2	72	199.778	<1		http://selleckchem.com/products/triptolide.html	C20H24O6	free base	NSC 163062	CC(C)C12OC1C3OC34C5(C)CCC6=C(COC6=O)C5CC7OC47C2O
NCCN-0613	S3995	Guaiazulene	f9	L2000-09	0.850195	1.04797	1.04311	1.18642	1.61546	1.22578	0.904874	1.16397	0.981761	1.19936	0.603369	1.16876	1.13398	1.43928	1.79449		1.04628	1.70653	1.29807	1.11396	1.23196	Others	Others	Guaiazulene is a bicyclic sesquiterpene that is a constituent of some essential oils, mainly oil of guaiac and chamomile oil, which also serve as its commercial sources.	198.3	489-84-9	39	196.672			http://selleckchem.com/products/guaiazulene.html	C15H18	free base	azulon, Vetivazulen	CC(C)C1=CC2=C(C)C=CC2=C(C)C=C1
NCCN-0614	S5598	p-Cymene	g9	L2000-09	0.887832	0.91772	0.878844	1.06573	1.16698	1.06496	0.831453	0.964233	0.959142	1.11095	1.74433	0.957675	0.892116	1.1579	1.32899		0.843223	1.58897	1.30332	1.07852	1.19422	Others	Others	p-Cymene is a naturally occurring aromatic organic compound produced by high purity separate technique which is applied in distilling of gum turpentine oil.	134.22	99-87-6	The physical form of the compound is liquid, which can be dissolved in any proportion.				http://selleckchem.com/products/p-cymene.html	C10H14	free base	4-Isopropyltoluene, 4-Methylcumene, Paracymene	CC(C)C1=CC=C(C)C=C1
NCCN-0615	S1282	Artemisinin	h9	L2000-09	0.807669	0.904337	0.858494	1.11889	1.18698	0.835918	1.04131	1.0848	1.02132	1.09072	1.01794	0.985707	0.884411	1.13659	1.63489		0.851722	1.52069	1.3998	1.1841	1.24813	Anti-infection	Microbiology	Artemisinin is a sesquiterpene endoperoxide which is a potent antimalarial agent.	282.33	63968-64-9	57	201.891	<1		http://selleckchem.com/products/Artemisinin.html	C15H22O5	free base	Qinghaosu,Artemisinine	CC1CCC2C(C)C(=O)OC3OC4(C)CCC1C23OO4
NCCN-0616	S3023	Bufexamac	a10	L2000-09	0.649474	0.683235	0.667924	0.69316	0.824055	0.593354	0.580057	0.822235	0.577814	0.819087	0.41426	0.652554	0.588399	0.532065	0.57702		0.487015	0.47819	0.831777	0.630307	0.837272	COX	Neuronal Signaling	Bufexamac is a COX inhibitor for IFN-α release with EC50 of 8.9 μM.	223.27	2438-72-4	45	201.55	<1		http://selleckchem.com/products/bufexamac.html	C12H17NO3	free base	N/A	CCCCOC1=CC=C(CC(=O)NO)C=C1
NCCN-0617	S2403	Tetrandrine	b10	L2000-09	2.9051	1.77628	0.870182	1.13815	1.0187	0.844049	0.744353	1.11073	1.01437	1.13532	0.677762	1.03025	0.852183	0.930532	0.946155		0.723089	0.744675	1.14504	1.21059	1.06462	Calcium Channel	Transmembrane Transporters	Tetrandrine, a bis-benzylisoquinoline alkaloid derived from Stephania tetrandra, is a calcium channel blocker.	622.75	518-34-3	7	11.2405	<1		http://www.selleck.cn/products/Tetrandrine-Fanchinine.html	C38H42N2O6	Free Base	Fanchinine	COC1=CC=C2CC3N(C)CCC4=CC(=C(OC)C(=C34)OC5=C(OC)C=C6CCN(C)C(CC7=CC=C(OC1=C2)C=C7)C6=C5)OC
NCCN-0618	S5887	Khellin	c10	L2000-09	0.774924	0.817687	0.815724	0.996544	1.36482	0.689627	0.618586	1.09048	1.00551	1.00317	0.952316	1.17904	0.984186	1.39502	1.54204		0.673765	1.14447	1.39029	0.939761	1.03899	Anti-infection	Microbiology	Khellin, a compound isolated from the seeds of Ammi Visnaga Lam (Umbelliferae), is used to treat a variety of maladies.	260.24	82-02-0	26	99.9078	<1		http://www.selleck.cn/products/khellin.html	C14H12O5_x000D_	Free Base	Amicardine, Corafurone, Methafrone, Kelourin, Rykellin, Visammin, Ammispasmin, Ammivisnagen, Gynokhellan, Interkellin, Interkhellin, Amikellin, Ammipuran, Benecardin, Deltoside, Kelicorin, Khelangin, Khellamine, Khellanals, Khellinorm, Medekellin, Visammimix, Viscardan, Visnagalin, Kalangin, Kelincor	COC1=C2OC(=CC(=O)C2=C(OC)C3=C1OC=C3)C
NCCN-0619	S5940	Bepotastine	d10	L2000-09	0.853062	0.943227	0.964427	1.18604	1.44171	1.12453	0.939893	1.17746	0.942444	1.12808	0.762018	1.16929	1.11655	1.59758	1.96987		1.03558	1.73166	1.25319	1.24525	1.15512	Histamine Receptor	Neuronal Signaling	Bepotastine is a non-sedating, selective antagonist of the <b>histamine 1 (H1) receptor</b> that is indicated in allergic rhinitis, urticaria, and pruritus associated with skin disease.	388.89	125602-71-3	78	200.571	78	200.571	http://www.selleck.cn/products/bepotastine.html	C21H25ClN2O3_x000D_	Free Base	N/A	OC(=O)CCCN1CCC(CC1)OC(C2=CC=C(Cl)C=C2)C3=CC=CC=N3
NCCN-0620	S6409	Zucapsaicin	e10	L2000-09	0.939868	0.960415	0.902348	1.21149	1.4664	1.07081	1.01009	1.16528	1.0865	1.12033	0.80509	1.23189	1.13681	1.48668	1.6653		1.00008	1.85201	1.37048	1.33512	1.17328	TRPV	Transmembrane Transporters	Zucapsaicin, the cis-isomer of capsaicin, is a topical analgesic used to treat osteoarthritis of the knee and other neuropathic pain. It is also a <b>TRPV-1</b> modulator.	305.41	25775-90-0	61	199.732	<1		http://www.selleck.cn/products/zucapsaicin.html	C18H27NO3_x000D_	Free Base	N/A	COC1=C(O)C=CC(=C1)CNC(=O)CCCC\C=C/C(C)C
NCCN-0621	S6435	Mequitazine	f10	L2000-09	2.30937	1.69557	0.988129	1.35742	1.46884	1.51008	1.10987	1.29531	1.07556	1.13694	0.446386	1.15233	1.11503	1.39878	1.573		0.987167	1.66158	1.33959	1.27284	1.19814	Histamine Receptor	Neuronal Signaling	Mequitazine is a <b>histamine H1</b> antagonist which competes with histamine for the normal H1-receptor sites on effector cells of the gastrointestinal tract, blood vessels and respiratory tract.	322.47	29216-28-2	32	99.234	<1		http://www.selleck.cn/products/mequitazine.html	C20H22N2S_x000D_	Free Base	LM-209	C1CN2CCC1C(C2)CN3C4=C(SC5=C3C=CC=C5)C=CC=C4
NCCN-0622	S6587	clobetasone butyrate	g10	L2000-09	0.22665	0.209153	0.145859	0.239534	0.303944	0.0511756	0.0566669	0.0592184	0.0632443	0.0593567	0.551545	0.71466	0.699479	0.98342	1.1814		0.499014	1.36105	1.46125	1.22432	0.70159	Others	Others	Clobetasone butyrate is a new corticosteroid that is often employed topically as a treatment for a variety of conditions such as eczema, psoriasis, various forms of dermatitis, and also for certain ophthalmologic conditions.	478.98	25122-57-0	96	200.426	<1		http://www.selleck.cn/products/clobetasone-butyrate.html	C26H32ClFO5_x000D_	free base	N/A	CCCC(=O)OC1(C(C)CC2C3CCC4=CC(=O)C=CC4(C)C3(F)C(=O)CC12C)C(=O)CCl
NCCN-0623	S6588	Methylprednisolone hemisuccinate	h10	L2000-09	0.196045	0.171055	0.268089	0.276298	0.801651	0.0587605	0.081635	0.0917348	0.281025	0.157462	0.795566	0.76616	0.771403	1.0002	1.14872		0.563381	0.691454	1.35194	1.21764	0.842027	Others	Others	Methylprednisolone sodium succinate is a glucocorticoid used to treat a variety health issues including severe allergic reactions, asthma, autoimmune diseases, blood disorders, gastrointestinal diseases and endocrine disorders.	474.54	2921-57-5	95	200.194	<1		http://www.selleck.cn/products/methylprednisolone-sodium-succinate.html	C26H34O8_x000D_	free base	N/A	CC1CC2C3CCC(O)(C(=O)COC(=O)CCC(O)=O)C3(C)CC(O)C2C4(C)C=CC(=O)C=C14
NCCN-0624	S5783	Montelukast	a11	L2000-09	0.643048	0.761977	0.664994	0.70917	0.896158	0.638425	0.630655	0.911921	0.757885	0.970872	0.511862	0.71602	0.657768	0.659885	0.77507		0.57807	0.570634	0.718766	0.897819	1.16725	LTR	Immunology & Inflammation	Montelukast is a <b>leukotriene receptor</b> antagonist used for the maintenance treatment of asthma and to relieve symptoms of seasonal allergies.	586.18	158966-92-8	100	170.596	1	1.70596	http://www.selleckchem.com/products/montelukast.html	C35H36ClNO3S	Free Base	N/A	CC(C)(O)C1=CC=CC=C1CCC(SCC2(CC2)CC(O)=O)C3=CC=CC(=C3)\C=C\C4=CC=C5C=CC(=CC5=N4)Cl
NCCN-0625	S2127	S- (+)-Rolipram	b11	L2000-09	0.834305	0.780888	0.801533	0.712271	0.987751	0.765943	0.639997	0.949411	0.844866	0.958314	0.403011	0.943119	0.870193	0.944868	1.01463		0.716015	0.69482	0.930324	1.01927	1.12268	PDE	Metabolism	S-(+)-Rolipram inhibits human monocyte cyclic AMP-specific PDE4 with IC50 of 0.75 μM, has anti-inflammatory and anti-depressant activity in the central nervous system, less potent than its R enantiomer.	275.34	85416-73-5	55	199.753	<1		http://selleckchem.com/products/sRolipram.html	C16H21NO3	free base	N/A	COC1=C(OC2CCCC2)C=C(C=C1)C3CNC(=O)C3
NCCN-0626	S5450	Sofalcone	c11	L2000-09	0.93624	0.897678	0.819183	0.84632	1.05677	0.754375	0.805395	0.938684	0.888742	0.899015	1.02034	0.937724	0.986086	1.17637	1.17079		0.662636	0.972462	1.2701	1.06906	1.04807	Autophagy	Infection Inflammation/Immunology	Sofalcone, a gastric antiulcer agent in clinical use, is known to induce the expression of Heme oxygenase-1 (HO-1) in gastric epithelium.	450.524	64506-49-6	90	199.768	-1	-2.21964	http://selleckchem.com/products/.html	C27H30O6	free base		CC(C)=CCOC1=CC=C(/C=C/C(=O)C2=C(OCC(O)=O)C=C(OCC=C(C)C)C=C2)C=C1
NCCN-0627	S9032	Sanguinarine	d11	L2000-09	0	1.27016	0.834015	0.814541	0.970911	0	0.808803	0.879161	0.885367	0.866039	0	1.57378	0.997408	1.16833	1.35914		0	0.969632	1.23142	1.03117	1.06556	Antioxidant	Cancer	Sanguinarine is a specific inhibitor of Rac1b with anti-microbial, anti-oxidant and anti-inflammatory properties.	332.329	2447-54-3	44	132.399				C20H14NO4+	free base	FS40153	C[N+]1=CC2=C3OCOC3=CC=C2C4=C1C5=CC6=C(OCO6)C=C5C=C4
NCCN-0628	S5477	Gefarnate	e11	L2000-09	0.846438	0.904378	0.925533	0.924	1.27129	0.930453	0.851529	0.949065	0.88986	0.950074	1.11498	1.03932	0.917138	1.22255	1.36812		0.834649	1.24233	1.24368	1.08758	1.1018	Others	Inflammation/Immunology	Gefarnate is a drug used for the treatment of gastritis and gastric ulcer, and has been proposed for use in the treatment of dry eye syndrome.	400.637	51-77-4	The physical form of the compound is liquid, which can be dissolved in any proportion.	10		0	http://selleckchem.com/products/.html	C27H44O2	free base		CC(C)=CCC/C(C)=C/CC\C(C)=C\CCC(=O)OC\C=C(C)\CCC=C(C)C
NCCN-0629	S1430	Rolipram	f11	L2000-09	0.746534	0.867663	0.854926	0.847153	0.942998	1.05844	0.849114	0.96801	0.911515	1.01352	1.18055	1.05217	0.981595	1.11095	1.27323		0.855542	0.99172	1.11611	1.22914	1.10447	PDE	Metabolism	The PDE4 selective inhibitor, rolipram, inhibited immunopurified PDE4B and PDE4D activities similarly, with IC50 values of approx. 130 nM and 240 nM respectively an anti-inflammatory agent.	275.34	61413-54-5	55	199.753	<1		http://selleckchem.com/products/Rolipram.html	C16H21NO3	free base	ZK-62711, SB 95952	COC1=C(OC2CCCC2)C=C(C=C1)C3CNC(=O)C3
NCCN-0630	S7650	Peficitinib (ASP015K, JNJ-54781532)	g11	L2000-09	0.262299	0.396803	0.373374	0.423129	0.856728	0.0629171	0.3772	0.349133	0.623527	0.577836	1.2293	2.88539	1.05897	1.3322	1.22431		2.59341	0.77071	1.27299	1.01991	0.946973	JAK	JAK/STAT	Peficitinib (ASP015K, JNJ-54781532) is an orally bioavailable JAK inhibitor. Phase 3.	326.39	944118-01-8	65	199.148	<1		http://selleckchem.com/products/peficitinb-asp015k-jnj-54781532.html	C18H22N4O2	free base	N/A	NC(=O)C1=C(N[CH]2C3C[CH]4CC2C[C](O)(C4)C3)C5=C([NH]C=C5)N=C1
NCCN-0631	S1384	Mizoribine	h11	L2000-09	0.819607	0.997331	0.993947	1.0362	1.36083	0.68301	1.13938	1.18933	1.21473	1.18197	0.905843	1.0244	0.922111	1.1002	1.22792		0.794052	1.0615	1.28978	1.30226	1.28387	DNA Damage	Mizoribine is an imidazole nucleoside, selectively inhibits inosine monophosphate synthetase and guanosine monophosphate synthetase.	Mizoribine is an imidazole nucleoside, selectively inhibits inosine monophosphate synthetase and guanosine monophosphate synthetase.	259.22	50924-49-7	1	3.85773	51	196.744	http://selleckchem.com/products/Mizoribine.html	C9H13N3O6	free base	Bredinin, NSC 289637	NC(=O)C1=C(O)[N](C=N1)C2OC(CO)C(O)C2O
NCCN-0632	S5412	Loxoprofen Sodium	a12	L2000-09	0.802515	1.1056	0.768881	0.903938	1.0842	0.800152	0.754262	1.20966	1.00449	1.06256	1.14981	0.840874	1.01416	1.23835	0.896935		1.06734	1.05703	1.14525	1.14409	1.55906	Immunology	Loxoprofen Sodium is a nonsteroidal anti-inflammatory drug (NSAID) in the propionic acid derivatives group	Loxoprofen Sodium is a nonsteroidal anti-inflammatory drug (NSAID) in the propionic acid derivatives group	268.28	80382-23-6	<1		53	197.555	http://selleckchem.com/products/.html	C15H17NaO3	sodium salt	N/A	[Na+].CC(C([O-])=O)C1=CC=C(CC2CCCC2=O)C=C1
NCCN-0633	S5571	L-Asparagine	b12	L2000-09	0.81663	1.01806	0.769053	1.02173	1.00756	0.988937	0.682621	1.14633	0.963677	1.01471	1.12778	0.916762	1.12092	1.47069	0.945703		1.30765	1.00446	1.09412	1.29933	1.57568	Others	L-Asparagine is a non-essential amino acid that is involved in the metabolic control of cell functions in nerve and brain tissue.	L-Asparagine is a non-essential amino acid that is involved in the metabolic control of cell functions in nerve and brain tissue.	132.12	70-47-3	<1		26	196.791	http://selleckchem.com/products/l-asparagine.html	C4H8N2O3	free base	2-Aminosuccinamic acid, alpha-aminosuccinamic acid	NC(CC(N)=O)C(O)=O
NCCN-0634	S4028	Dexamethasone Sodium Phosphate	c12	L2000-09	0.156931	0.26097	0.22291	0.243478	0.358416	0.0655318	0.0589994	0.0686811	0.0735448	0.0814126	1.52778	0.838599	1.09919	1.3863	0.87978		0.648778	0.650462	0.688446	1.20386	0.941958	Immunology & Inflammation	Dexamethasone is a potent synthetic member of the glucocorticoid class of steroid drugs, and an interleukin receptor modulator that has anti-inflammatory and immunosuppressant effects.	Dexamethasone is a potent synthetic member of the glucocorticoid class of steroid drugs, and an interleukin receptor modulator that has anti-inflammatory and immunosuppressant effects.	516.4	55203-24-2	<1		103	199.458	http://selleckchem.com/products/dexamethasone-sodium-phosphate.html	C22H28FNa2O8P	Disodium salt	N/A	[Na+].[Na+].CC1CC2C3CCC4=CC(=O)C=CC4(C)C3(F)C(O)CC2(C)C1(O)C(=O)CO[P]([O-])([O-])=O
NCCN-0635	S4157	Chloroquine Phosphate	d12	L2000-09	1.00346	1.07552	0.912679	0.986059	1.10358	1.32485	0.907193	1.09146	0.906513	0.939083	1.18367	0.922246	1.29161	1.4847	0.99942		1.31003	1.28061	1.02018	1.2694	1.4819	PI3K/Akt/mTOR	Chloroquine phosphate is a 4-aminoquinoline anti-malarial and anti-rheumatoid agent, also acting as an ATM activator.	Chloroquine phosphate is a 4-aminoquinoline anti-malarial and anti-rheumatoid agent, also acting as an ATM activator.	515.86	50-63-5	<1		100	193.851	http://selleckchem.com/products/chloroquine-phosphate.html	C18H32ClN3O8P2	Diphosphate	N/A	CCN(CC)CCCC(C)NC1=CC=NC2=C1C=CC(=C2)Cl.O[P](O)(O)=O.O[P](O)(O)=O
NCCN-0636	S4008	Pemirolast potassium	e12	L2000-09	0.962907	0.95895	0.8153	0.914123	1.19608	1.12871	1.0383	1.08083	0.964591	1.0247	1.45386	0.946699	0.975286	1.03936	0.901406		1.17924	0.873504	0.894483	1.1385	1.53192	Neuronal Signaling	Pemirolast potassium (BMY 26517) is a histamine H1 antagonist and mast cell stabilizer that acts as an antiallergic agent.	Pemirolast potassium (BMY 26517) is a histamine H1 antagonist and mast cell stabilizer that acts as an antiallergic agent.	266.3	100299-08-9	<1		53	199.024	http://selleckchem.com/products/pemirolast-bmy-26517-potassium.html	C10H7KN6O	Potassium	BMY26517	[K+].CC1=CC=CN2C(=O)C(=CN=C12)C3=NN=N[N-]3
NCCN-0637	S2206	R788 (Fostamatinib) Disodium	f12	L2000-09	0.168737	0.230525	0.804801	0.846112	1.16632	0.0636568	0.901747	0.944751	1.02476	0.976254	1.64617	1.06316	0.900235	0.990503	0.970377		0.981233	0.838442	0.869707	0.981828	1.49623	Syk	Angiogenesis	R788 (Fostamatinib) disodium, a prodrug of the active metabolite R406, is a Syk inhibitor with IC50 of 41 nM in a cell-free assay, strongly inhibits Syk but not Lyn, 5-fold less potent to Flt3. Phase 3.	624.42	1025687-58-4	6	9.60892	<1		http://selleckchem.com/products/R788(Fostamatinib-disodium).html	C23H24FN6Na2O9P	Sodium Salt	Tamatinib Fosdium	[Na+].[Na+].COC1=C(OC)C(=CC(=C1)NC2=NC=C(F)C(=N2)NC3=CC=C4OC(C)(C)C(=O)N(CO[P]([O-])([O-])=O)C4=N3)OC
NCCN-0638	S8030	Plerixafor (AMD3100)	g12	L2000-09	0.953704	1.21491	1.06975	1.03957	1.27297	1.05272	1.19921	1.22607	1.08104	1.0974	1.44854	0.938448	0.909328	0.999547	0.968343		1.05201	1.02828	0.796411	1.30568	1.36426	CXCR	GPCR & G Protein	Plerixafor (AMD3100) is a chemokine receptor antagonist for CXCR4 and CXCL12-mediated chemotaxis with IC50 of 44 nM and 5.7 nM in cell-free assays, respectively.	502.78	110078-46-1	<1		3	5.96682	http://selleckchem.com/products/plerixafor.html	C28H54N8	Free Base	JM 3100	C1CNCCNCCCN(CCNC1)CC2=CC=C(CN3CCCNCCNCCCNCC3)C=C2
NCCN-0639	S1911	Disodium Cromoglycate	h12	L2000-09	1.02197	1.25329	1.06211	1.39631	1.61294	1.22419	1.32003	1.42306	1.2447	1.22288	1.13766	1.07121	1.05333	1.24037	1.22931		1.24257	1.29973	0.9209	1.34393	1.33644	Calcium Channel	Transmembrane Transporters	Disodium Cromoglycate is an antiallergic drug with IC50 of 39 μg/mL.	512.33	15826-37-6	<1		2	3.90373	http://selleckchem.com/products/disodium-Cromoglycate.html	C23H14Na2O11	Disodium Salt	FPL 670 (Cromolyn) Disodium	[Na+].[Na+].OC(COC1=C2C(=O)C=C(OC2=CC=C1)C([O-])=O)COC3=CC=CC4=C3C(=O)C=C(O4)C([O-])=O
NCCN-0640	S1185	Ritonavir	a2	L2000-10	0.811732					0.655444					0.671404						0.606195					HIV Protease,P450 (e.g. CYP17)	Proteases	Ritonavir is a Cytochrome P450 3A and Protease Inhibitor Also inhibits Cytochrome P450 2D6, P-Glycoprotein and induces Cytochrome P450 2C19, Cytochrome P450 1A2, Cytochrome P450 2C9, Cytochrome P450 2B6 and UDP Glucuronosyltransferases.	720.94	155213-67-5	100	138.708	<1		http://selleckchem.com/products/Ritonavir.html	C37H48N6O5S2	free base	ABT-538, A 84538	CC(C)C(NC(=O)N(C)CC1=CSC(=N1)C(C)C)C(=O)NC(CC(O)C(CC2=CC=CC=C2)NC(=O)OCC3=CN=CS3)CC4=CC=CC=C4
NCCN-0641	S1252	Entecavir Hydrate	b2	L2000-10	0.759699					0.757847					0.869329						0.771551					Reverse Transcriptase	Microbiology	Entecavir, a new deoxyguanine nucleoside analogue, is a selective inhibitor of the replication of the hepatitis B virus (HBV).	295.29	209216-23-9	59	199.804	<1		http://selleckchem.com/products/Entecavir.html	C12H17N5O4	Hydrate	N/A	O.NC1=NC(=O)C2=C(N1)[N](C=N2)C3CC(O)C(CO)C3=C
NCCN-0642	S1257	Posaconazole	c2	L2000-10	2.48266					0.783346					1.22869						0.818647					P450 (e.g. CYP17)	Metabolism	Posaconazole is an inhibitor primarily of CYP3A4, but it does not inhibit the activity of other CYP enzymes Also an inhibitor of sterol C14ɑ demethylase inhibitor with IC50 of 0.25 μM. Posaconazole has a median terminal elimination half-life of 15-35 hours.	700.78	171228-49-2	100	142.698	<1		http://selleckchem.com/products/Posaconazole.html	C37H42F2N8O4	free base	SCH56592	CCC(C(C)O)N1N=CN(C1=O)C2=CC=C(C=C2)N3CCN(CC3)C4=CC=C(OCC5COC(C5)(C[N]6C=NC=N6)C7=CC=C(F)C=C7F)C=C4
NCCN-0643	S1331	Fluconazole	d2	L2000-10	0.70255					0.712601					0.901821						0.74433					P450 (e.g. CYP17)	Metabolism	Fluconazole is a fungal lanosterol 14 alpha-demethylase inhibitor, which thereby prevents the formation of ergosterol,used in the treatment and prevention of superficial and systemic fungal infections.	306.27	86386-73-4	61	199.171	<1		http://selleckchem.com/products/Fluconazole.html	C13H12F2N6O	free base	UK 49858	OC(C[N]1C=NC=N1)(C[N]2C=NC=N2)C3=C(F)C=C(F)C=C3
NCCN-0644	S1340	Gatifloxacin	e2	L2000-10	0.654943					0.630238					0.855018						0.700573					Topoisomerase	DNA Damage	Gatifloxacin is an antibiotic of the fourth-generation fluoroquinolone family, and inhibits the bacterial enzymes DNA gyrase and topoisomerase IV.	375.39	112811-59-3	7	18.6473	<1		http://selleckchem.com/products/Gatifloxacin.html	C19H22FN3O4	free base	AM-1155, CG5501, BMS-206584	COC1=C2N(C=C(C(O)=O)C(=O)C2=CC(=C1N3CCNC(C)C3)F)C4CC4
NCCN-0645	S1373	Daptomycin	f2	L2000-10	0.842399					0.862604					0.95595						0.836591					Anti-infection,DNA/RNA Synthesis	DNA Damage	Daptomycin is a novel antibiotic with rapid in vitro bactericidal activity against gram-positive organisms.	1620.67	103060-53-3	100	61.7029	100	61.7029	http://selleckchem.com/products/Daptomycin.html	C72H101N17O26	free base	LY146032	CCCCCCCCCC(=O)NC(CC1=C[NH]C2=C1C=CC=C2)C(=O)NC(CC(N)=O)C(=O)NC(CC(O)=O)C(=O)NC3C(C)OC(=O)C(CC(=O)C4=CC=CC=C4N)NC(=O)C(NC(=O)C(CO)NC(=O)CNC(=O)C(CC(O)=O)NC(=O)C(C)NC(=O)C(CC(O)=O)NC(=O)C(CCCN)NC(=O)CNC3=O)C(C)CC(O)=O
NCCN-0646	S1374	Doripenem Hydrate	g2	L2000-10	0.703727					0.78876					0.905229						0.77004					Anti-infection	Microbiology	Doripenem Hydrate is an ultra-broad-spectrum injectable antibiotic, used to treat complicated intra-abdominal infections and complicated urinary tract infections.	438.52	364622-82-2	36	82.0943	26	59.2903	http://selleckchem.com/products/Doripenem-Hydrate.html	C15H26N4O7S2	Hydrate	S-4661	O.CC(O)C1C2C(C)C(=C(N2C1=O)C(O)=O)SC3CNC(CN[S](N)(=O)=O)C3
NCCN-0647	S1380	Lopinavir	h2	L2000-10	0.869093					0.597785					0.680354						0.616711					HIV Protease	Proteases	Lopinavir is a potent HIV protease inhibitor with Ki of 1.3 pM in a cell-free assay.	628.8	192725-17-0	126	200.382	<1		http://selleckchem.com/products/Lopinavir.html	C37H48N4O5	free base	ABT-378	CC(C)C(N1CCCNC1=O)C(=O)NC(CC(O)C(CC2=CC=CC=C2)NC(=O)COC3=C(C)C=CC=C3C)CC4=CC=CC=C4
NCCN-0648	S1381	Meropenem	a3	L2000-10	0.682639					0.762698					0.936591						0.821629					Anti-infection	Microbiology	Meropenem is an ultra-broad spectrum injectable antibiotic.	383.46	96036-03-2	76	198.195	8	20.8627	http://selleckchem.com/products/Meropenem.html	C17H25N3O5S	free base	SM 7338	CC(O)C1C2C(C)C(=C(N2C1=O)C(O)=O)SC3CNC(C3)C(=O)N(C)C
NCCN-0649	S1398	Stavudine (d4T)	b3	L2000-10	0.68544					0.707347					0.899705						0.706145					Reverse Transcriptase	Microbiology	Stavudine (d4T) is a nucleoside analog reverse transcriptase inhibitor (NARTI) active against HIV.	224.21	3056-17-5	45	200.705	<1		http://selleckchem.com/products/Stavudine.html	C10H12N2O4	free base	BMY-27857, Sanilvudine, NSC 163661	CC1=CN(C2OC(CO)C=C2)C(=O)NC1=O
NCCN-0650	S1400	Tenofovir Disoproxil Fumarate	c3	L2000-10	0.876856					0.584308					1.01091						0.632728					Reverse Transcriptase	Microbiology	Tenofovir Disoproxil Fumarate belongs to a class of antiretroviral drugs, it inhibits the activity of HIV reverse transcriptase by competing with the natural substrate deoxyadenosine 5’-triphosphate and, after incorporation into DNA, by DNA chain termination.	635.51	202138-50-9	100	157.354	<1		http://selleckchem.com/products/Tenofovir-Disoproxil-Fumarate.html	C23H34N5O14P	Fumarate	GS-1278 Disoproxil Fumarate	CC(C)OC(=O)OCO[P](=O)(COC(C)C[N]1C=NC2=C1N=CN=C2N)OCOC(=O)OC(C)C.OC(=O)/C=C/C(O)=O
NCCN-0651	S1401	Tenofovir	d3	L2000-10	0.753635					0.574025					0.957513						0.55509					Reverse Transcriptase	Microbiology	Tenofovir blocks reverse transcriptase and hepatitis B virus infections.	287.21	147127-20-6	4	13.9271	2	6.96355	http://selleckchem.com/products/Tenofovir.html	C9H14N5O4P	free base	GS-1278	CC(C[N]1C=NC2=C(N)N=CN=C12)OC[P](O)(O)=O
NCCN-0652	S1403	Tigecycline	e3	L2000-10	0.790592					0.620361					0.962184						0.599694					Anti-infection	Microbiology	Tigecycline is bacteriostatic and is a protein synthesis inhibitor by binding to the 30S ribosomal subunit of bacteria and thereby blocking entry of Aminoacyl-tRNA into the A site of the ribosome during prokaryotic translation.	585.65	220620-09-7	100	170.75	100	170.75	http://selleckchem.com/products/Tigecycline.html	C29H39N5O8	free base	GAR-936	CN(C)C1C2CC3CC4=C(C(=C(NC(=O)CNC(C)(C)C)C=C4N(C)C)O)C(=O)C3=C(O)C2(O)C(=O)C(=C1O)C(N)=O
NCCN-0653	S1408	Linezolid	f3	L2000-10	0.734502					0.438982					0.943006						0.491469					Anti-infection	Microbiology	Linezolid is a synthetic antibiotic used for the treatment of serious infections.	337.35	165800-03-3	67	198.607	<1		http://selleckchem.com/products/Linezolid(Zyvox).html	C16H20FN3O4	free base	PNU-100766	CC(=O)NCC1CN(C(=O)O1)C2=CC=C(N3CCOCC3)C(=C2)F
NCCN-0654	S1442	Voriconazole	g3	L2000-10	0.651505					0.711359					0.911552						0.687998					P450 (e.g. CYP17)	Metabolism	Voriconazole is a new triazole derivative similar to fluconazole and itraconazole that acts by inhibiting fungal cytochrome P-450-dependent, 14-alpha-sterol demethylase-mediated synthesis of ergosterol.	349.31	137234-62-9	70	200.395	<1		http://selleckchem.com/products/Voriconazole.html	C16H14F3N5O	free base	UK-109496	CC(C1=NC=NC=C1F)C(O)(C[N]2C=NC=N2)C3=CC=C(F)C=C3F
NCCN-0655	S1457	Atazanavir Sulfate	h3	L2000-10	0.799286					0.644507					0.879894						0.688215					HIV Protease	Proteases	Atazanavir Sulfate is a HIV protease inhibitor with Ki of 2.66 nM in a cell-free assay.	802.93	229975-97-7	104	129.526	<1		http://selleckchem.com/products/Atazanavir.html	C38H54N6O11S	Sulfate	BMS-232632	COC(=O)NC(C(=O)NC(CC1=CC=CC=C1)C(O)CN(CC2=CC=C(C=C2)C3=NC=CC=C3)NC(=O)C(NC(=O)OC)C(C)(C)C)C(C)(C)C.O[S](O)(=O)=O
NCCN-0656	S1465	Moxifloxacin HCl	a4	L2000-10	0.904464					0.744149					0.971792						0.81248					Topoisomerase	DNA Damage	Moxifloxacin is a fourth-generation synthetic fluoroquinolone antibacterial agent.	437.89	186826-86-8	87	198.68	60	137.021	http://selleckchem.com/products/Moxifloxacin.html	C21H25ClFN3O4	Hydrochloride	BAY12-8039 HCl	Cl.COC1=C2N(C=C(C(O)=O)C(=O)C2=CC(=C1N3CC4CCCNC4C3)F)C5CC5
NCCN-0657	S1505	Aztreonam	b4	L2000-10	0.715673					0.807483					0.88609						0.759806					Anti-infection	Microbiology	Aztreonam is a synthetic monocyclic beta-lactam antibiotic, used to treat Gram-negative aerobic bacteria infection.	435.43	78110-38-0	87	199.802	11	25.2624	http://selleckchem.com/products/Aztreonam(Azactam).html	C13H17N5O8S2	free base	SQ 26776	CC1C(NC(=O)\C(=N/OC(C)(C)C(O)=O)C2=CSC(=N2)N)C(=O)N1[S](O)(=O)=O
NCCN-0658	S1517	Natamycin	c4	L2000-10	0.787448					0.79162					0.966835						0.779545					Anti-infection	Microbiology	Natamycin, a natural and versatile anti-fungal agent during fermentation by the bacterium Streptomyces natalensis, commonly found in soil with little to no flavour interference	665.73	7681-93-8	7	10.5148	<1		http://selleckchem.com/products/Natamycin(Pimaricin).html	C33H47NO13	free base	Pimaricin	CC1C/C=C/C=C/C=C/C=C/C(CC2OC(O)(CC(O)CC3OC3/C=C/C(=O)O1)CC(O)C2C(O)=O)OC4OC(C)C(O)C(N)C4O
NCCN-0659	S1538	Telaprevir (VX-950)	d4	L2000-10	1.10739					0.438085					0.995628						0.440952					HCV Protease	Proteases	Telaprevir (VX-950) is an HCV NS3-4A serine protease inhibitor with IC50 of 0.35 μM.	679.85	402957-28-2	136	200.044	<1		http://selleckchem.com/products/Telaprevir(VX-950).html	C36H53N7O6	free base	LY-570310, MP-424	CCCC(NC(=O)C1C2CCCC2CN1C(=O)C(NC(=O)C(NC(=O)C3=NC=CN=C3)C4CCCCC4)C(C)(C)C)C(=O)C(=O)NC5CC5
NCCN-0660	S1605	Cefdinir	e4	L2000-10	0.751051					0.564098					1.0233						0.532286					Anti-infection	Microbiology	Cefdinir is an oral cephalosporin antibiotic, used to treat bacterial infections in many different parts of the body.	395.41	91832-40-5	79	199.793	<1		http://selleckchem.com/products/Cefdinir(Omnicef).html	C14H13N5O5S2	free base	FK 482, PD 134393, CI-983	NC1=NC(=CS1)C(=N/O)/C(=O)NC2C3SCC(=C(N3C2=O)C(O)=O)C=C
NCCN-0661	S1606	Clotrimazole	f4	L2000-10	0.700072					0.307966					0.766583						0.340253					Anti-infection	Microbiology	Clotrimazole alters the permeability of the fungal cell wall by inhibiting the biosynthesis of ergosterol, used in the treatment of fungal infections.	344.84	23593-75-1	11	31.8989	<1		http://selleckchem.com/products/Clotrimazole(Canesten).html	C22H17ClN2	free base	BAY b 5097, FB 5097	ClC1=C(C=CC=C1)C([N]2C=CN=C2)(C3=CC=CC=C3)C4=CC=CC=C4
NCCN-0662	S1611	Cefoperazone	g4	L2000-10	0.763963					0.761512					0.821757						0.638352					Anti-infection	Microbiology	Cefoperazone is a cephalosporin antibiotic for inhibition of rMrp2-mediated [3H]E217βG uptake with IC50 of 199 μM.	645.67	62893-19-0	100	154.878	<1		http://selleckchem.com/products/cefoperazone-cefobid.html	C25H27N9O8S2	free base	N/A	CCN1CCN(C(=O)NC(C(=O)NC2C3SCC(=C(N3C2=O)C(O)=O)CSC4=NN=N[N]4C)C5=CC=C(O)C=C5)C(=O)C1=O
NCCN-0663	S1618	Sulfameter	h4	L2000-10	0.737678					0.763119					0.868565						0.736093					DHFR	Metabolism	Sulfameter is a long-acting sulfonamide antibacterial.	280.3	651-06-9	56	199.786	<1		http://selleckchem.com/products/Sulfameter(Bayrena).html	C11H12N4O3S	free base	N/A	COC1=CN=C(N[S](=O)(=O)C2=CC=C(N)C=C2)N=C1
NCCN-0664	S1620	Darunavir Ethanolate	a5	L2000-10	0.901073					0.994256					1.01181						0.991373					HIV Protease	Proteases	Darunavir Ethanolate (DRV) is a nonpeptidic HIV protease inhibitor, used to treat HIV infection.	593.73	635728-49-3	100	168.427	<1		http://selleckchem.com/products/Darunavir-Ethanolate(Prezista).html	C29H43N3O8S	Ethanolate	TMC-114, UIC 94017	CCO.CC(C)CN(CC(O)C(CC1=CC=CC=C1)NC(=O)OC2COC3OCCC23)[S](=O)(=O)C4=CC=C(N)C=C4
NCCN-0665	S1627	Nitazoxanide	b5	L2000-10	0					0					0						0					Others	Others	Nitazoxanide is a synthetic nitrothiazolyl-salicylamide derivative and an antiprotozoal agent. (IC50 for canine influenza virus ranges from 0.17 to 0.21 μM)	307.28	55981-09-4	62	201.77	<1		http://selleckchem.com/products/Nitazoxanide(Alinia).html	C12H9N3O5S	free base	N/A	CC(=O)OC1=C(C=CC=C1)C(=O)NC2=NC=C(S2)[N+]([O-])=O
NCCN-0666	S1635	Erythromycin	c5	L2000-10	0.857357					1.05277					0.973147						0.933192					Anti-infection	Microbiology	Erythromycin is a macrolide antibiotic that has an antimicrobial spectrum similar to or slightly wider than that of penicillin (IC50=1.5 μg/ml).	733.93	114-07-8	147	200.292	3	4.08758	http://selleckchem.com/products/Erythromycin(E-Mycin).html	C37H67NO13	Free Base	E-Mycin	CCC1OC(=O)C(C)C(OC2CC(C)(OC)C(O)C(C)O2)C(C)C(OC3OC(C)CC(C3O)N(C)C)C(C)(O)CC(C)C(=O)C(C)C(O)C1(C)O
NCCN-0667	S1636	Amphotericin B	d5	L2000-10	1.53423					0.923202					1.85328						0.885507					Anti-infection	Microbiology	Amphotericin B (AmB) is an amphipathic polyene antibiotic which permeabilizes ergosterol-containing membranes.	924.08	1397-89-3	22	23.8075	<1		http://selleckchem.com/products/Amphotericin-B(Abelcet).html	C47H73NO17	free base	NSC 527017	CC1OC(OC/2CC3OC(O)(CC(O)CC(O)C(O)CCC(O)CC(O)CC(=O)OC(C)C(C)C(O)C(C)\C=C\C=C\C=C\C=C\C=C\C=C\C=C2)CC(O)C3C(O)=O)C(O)C(N)C1O
NCCN-0668	S1639	Amprenavir	e5	L2000-10	0.942131					0.725854					1.15041						0.703704					HIV Protease	Proteases	Amprenavir is a potent PXR-selective agonist, and an HIV protease inhibitor, used to treat HIV.	505.63	161814-49-9	16	31.6437	<1		http://selleckchem.com/products/Amprenavir-(Agenerase).html	C25H35N3O6S	free base	141W94, VX-478, KVX-478	CC(C)CN(CC(O)C(CC1=CC=CC=C1)NC(=O)OC2CCOC2)[S](=O)(=O)C3=CC=C(N)C=C3
NCCN-0669	S1640	Albendazole	f5	L2000-10	1.30183					0.16309					1.89473						0.530259					Microtubule Associated	Cytoskeletal Signaling	Albendazole is a member of the benzimidazole compounds used as a drug indicated for the treatment of a variety of worm infestations.	265.33	54965-21-8	17	64.0712	<1		http://selleckchem.com/products/Albendazole(Albenza).html	C12H15N3O2S	free base	SKF-62979	CCCSC1=CC=C2N=C(NC(=O)OC)[NH]C2=C1
NCCN-0670	S1644	Nitrofural	g5	L2000-10	0.727513					0.51018					0.84823						0.537754					Anti-infection	Microbiology	Nitrofural is a topical anti-infective agent with an IC50 of 22.83 ± 1.2 μM. (Rat LD50 = 590 mg/kg)	198.14	59-87-0	40	201.877	<1		http://selleckchem.com/products/Nitrofurazone(ACTIN-N).html	C6H6N4O4	free base	Nitrofurazone	NC(=O)N/N=C/C1=CC=C(O1)[N+]([O-])=O
NCCN-0671	S1651	Telbivudine	h5	L2000-10	0.71243					0.722					0.893547						0.763713					Reverse Transcriptase	Microbiology	Telbivudine is a potent, and selective HBV reverse transcriptase inhibitor, used to treat HBV infection.	242.23	3424-98-4	48	198.159	48	198.159	http://selleckchem.com/products/Telbivudine(Sebivo).html	C10H14N2O5	free base	N/A	CC1=CN(C2CC(O)C(CO)O2)C(=O)NC1=O
NCCN-0672	S1666	Flucytosine	a6	L2000-10	0.765922					1.11798					0.939137						1.11266					Anti-infection	Microbiology	Flucytosine (5-Fluorocytosine, 5-FC) is an antifungal drug with IC50 of 0.93 μM in C. albicans.	129.09	2022-85-7	8	61.9723	5	38.7327	http://selleckchem.com/products/Flucytosine(Ancobon).html	C4H4FN3O	free base	N/A	NC1=NC(=O)NC=C1F
NCCN-0673	S1676	Amorolfine HCl	b6	L2000-10	0.573705					0.700149					0.788485						0.771452					Anti-infection	Microbiology	Amorolfine HCl is an antifungal reagent.	353.97	78613-38-4	28	79.1027	9	25.4259	http://selleckchem.com/products/Amorolfine-Hydrochloride.html	C21H36ClNO	Hydrochloride	N/A	Cl.CCC(C)(C)C1=CC=C(CC(C)CN2CC(C)OC(C)C2)C=C1
NCCN-0674	S1677	Chloramphenicol	c6	L2000-10	0.897771					0.973037					1.138						1.05291					Anti-infection	Microbiology	Chloramphenicol is a bacteriostatic by inhibiting protein synthesis.	323.13	56-75-7	65	201.157	<1		http://selleckchem.com/products/Chloramphenicol(Chloromycetin).html	C11H12Cl2N2O5	free base	Chloromycetin	OCC(NC(=O)C(Cl)Cl)C(O)C1=CC=C(C=C1)[N+]([O-])=O
NCCN-0675	S1685	Sulfanilamide	d6	L2000-10	1.02092					1.2884					1.09132						1.05512					Anti-infection	Microbiology	Sulfanilamide (Sulphanilamide) is a competitive inhibitor for bacterial enzyme dihydropteroate synthetase with IC50 of 320 μM.	172.2	63-74-1	34	197.445	<1		http://selleckchem.com/products/Sulfanilamide.html	C6H8N2O2S	free base	N/A	NC1=CC=C(C=C1)[S](N)(=O)=O
NCCN-0676	S1691	Praziquantel	e6	L2000-10	0.894878					0.52968					1.14038						0.52342					Anti-infection	Microbiology	Praziquantel is an anthelmintic effective against flatworms.	312.41	55268-74-1	63	201.658	<1		http://selleckchem.com/products/Praziquantel(Biltricide).html	C19H24N2O2	free base	N/A	O=C1CN(CC2N1CCC3=CC=CC=C23)C(=O)C4CCCCC4
NCCN-0677	S1702	Didanosine	f6	L2000-10	0.781267					0.574297					0.916761						0.549226					Reverse Transcriptase	Microbiology	Didanosine is a reverse transcriptase inhibitor with an IC50 of 0.49 μM.	236.23	69655-05-6	47	198.959	<1		http://selleckchem.com/products/Didanosine(Videx).html	C10H12N4O3	free base	N/A	OCC1CCC(O1)[N]2C=NC3=C2N=CNC3=O
NCCN-0678	S1704	Emtricitabine	g6	L2000-10	0.614026					0.596238					0.782364						0.543379					Reverse Transcriptase	Microbiology	Emtricitabine (FTC) is a new nucleoside agent that has activity against both human immunodeficiency virus (HIV) and hepatitis B virus. It is a reverse transcriptase inhibitor. Intracellular half-life is 39 h.	247.25	143491-57-0	49	198.18	49	198.18	http://selleckchem.com/products/Emtricitabine.html	C8H10FN3O3S	free base	N/A	NC1=NC(=O)N(C=C1F)C2CSC(CO)O2
NCCN-0679	S1706	Lamivudine	h6	L2000-10	0.964456					0.795643					1.00949						0.703764					Reverse Transcriptase	Microbiology	Lamivudine is a potent nucleoside analog reverse transcriptase inhibitor, used for treatment of chronic HBV and HIV/AIDS. It works by blocking the HIV reverse transcriptase and hepatitis B virus polymerase.	229.26	134678-17-4	46	200.646	46	200.646	http://selleckchem.com/products/Lamivudine(Epivir).html	C8H11N3O3S	free base	GR109714X	NC1=NC(=O)N(C=C1)C2CSC(CO)O2
NCCN-0680	S1718	Adefovir Dipivoxil	a7	L2000-10	2.95851					1.34579					1.35323						1.21463					Reverse Transcriptase	Microbiology	Adefovir Dipivoxil is a reverse transcriptase inhibitor, used in the treatment of chronic hepatitis B virus (HBV).	501.47	142340-99-6	100	199.414	<1		http://selleckchem.com/products/Adefovir-Dipivoxil(Preveon).html	C20H32N5O8P	free base	N/A	CC(C)(C)C(=O)OCO[P](=O)(COCC[N]1C=NC2=C1N=CN=C2N)OCOC(=O)C(C)(C)C
NCCN-0681	S1719	Zalcitabine	b7	L2000-10	0.727745					1.13961					0.880242						0.936535					Reverse Transcriptase	Microbiology	Zalcitabine is a nucleoside analog HIV reverse transcriptase inhibitor (NARTI).	211.22	7481-89-2	7	33.1408	42	198.845	http://selleckchem.com/products/Zalcitabine.html	C9H13N3O3	free base	NSC 606170, Ro 24-2027/000	NC1=NC(=O)N(C=C1)C2CCC(CO)O2
NCCN-0682	S1725	Terbinafine	c7	L2000-10	1.02193					1.3926					0.995385						1.19755					Anti-infection	Microbiology	Terbinafine is used to treat infections caused by a fungus. It works by killing the fungus or preventing its growth.	291.43	91161-71-6	58	199.019	<1		http://selleckchem.com/products/Terbinafine(Lamisil).html	C21H25N	Free Base	SF 86-327	CN(C\C=C\C#CC(C)(C)C)CC1=CC=CC2=CC=CC=C12
NCCN-0683	S1739	Thiabendazole	d7	L2000-10	1.02954					1.38778					1.35867						1.1796					P450 (e.g. CYP17)	Metabolism	Thiabendazole inhibits the mitochondrial helminth-specific enzyme, fumarate reductase, with anthelminthic property, used as an anthelmintic and fungicide agent. It is a potent inhibitor of cytochrome P450 1A2 (CYP1A2).	201.25	148-79-8	40	198.758	<1		http://selleckchem.com/products/Thiabendazole.html	C10H7N3S	free base	N/A	[NH]1C2=C(C=CC=C2)N=C1C3=CSC=N3
NCCN-0684	S1741	Rifabutin	e7	L2000-10	1.38384					1.4293					1.21848						1.10315					Anti-infection	Microbiology	Rifabutin is a semisynthetic ansamycin antibiotic, used in the treatment of Mycobacterium avium intracellulare (MAI) and tuberculosis.	847	72559-06-9	60	70.8383	<1		http://selleckchem.com/products/Rifabutin(Mycobutin).html	C46H62N4O11	free base	LM427, Ansamycin	COC1\C=C\OC2(C)OC3=C(C2=O)C4=C(C(=C3C)O)C(=O)C(=C5NC6(CCN(CC6)CC(C)C)N=C45)NC(=O)/C(=C/C=C/C(C)C(O)C(C)C(O)C(C)C(OC(C)=O)C1C)C
NCCN-0685	S1742	Nevirapine	f7	L2000-10	0.831914					0.685949					0.912187						0.571041					Reverse Transcriptase	Microbiology	Nevirapine is a non-nucleoside reverse transcriptase inhibitor (NNRTI) used to treat HIV-1 infection and AIDS.	266.3	129618-40-2	53	199.024	<1		http://selleckchem.com/products/Nevirapine(Viramune).html	C15H14N4O	free base	NSC 641530	CC1=CC=NC2=C1NC(=O)C3=C(N=CC=C3)N2C4CC4
NCCN-0686	S1756	Enoxacin	g7	L2000-10	0.680382					0.631534					0.861297						0.672551					Topoisomerase	DNA Damage	Enoxacin is an oral broad-spectrum fluoroquinolone antibacterial agent by inhibiting bacterial DNA gyrase and topoisomerase IV, used to treat a wide variety of infections.	320.32	74011-58-8	32	99.9001	<1		http://selleckchem.com/products/Enoxacin(Penetrex).html	C15H17FN4O3	free base	AT-2266, CI919, Pd107779, NSC 629661	CCN1C=C(C(O)=O)C(=O)C2=CC(=C(N=C12)N3CCNCC3)F
NCCN-0687	S1760	Rifapentine	h7	L2000-10	1.09566					0.557773					0.946607						0.559491					DNA/RNA Synthesis	DNA Damage	Rifapentine is an antibiotic, which inhibits DNA-dependent RNA polymerase activity, used to treat tuberculosis.	877.03	61379-65-5	100	114.021	<1		http://selleckchem.com/products/Rifapentine(Priftin).html	C47H64N4O12	free base	MDL473	COC1\C=C\OC2(C)OC3=C(C2=O)C4=C(O)C(=C(NC(=O)\C(=C\C=C\C(C)C(O)C(C)C(O)C(C)C(OC(C)=O)C1C)C)C(=C4C(=C3C)O)O)\C=N\N5CCN(CC5)C6CCCC6
NCCN-0688	S1762	Pyrazinamide	a8	L2000-10	0.806595					0.954931					0.953901						0.997628					Anti-infection	Microbiology	Pyrazinamide is an agent used to treat tuberculosis.	123.11	98-96-4	25	203.07	12	97.4738	http://selleckchem.com/products/Pyrazinamide(Pyrazinoic-acid-amide).html	C5H5N3O	free base	Pyrazinoic Acid Amide	NC(=O)C1=NC=CN=C1
NCCN-0689	S1764	Rifampin	b8	L2000-10	0.830482					1.02647					1.03981						0.990596					DNA/RNA Synthesis	DNA Damage	Rifampin is a DNA-dependent RNA polymerase inhibitor, used to treat a number of bacterial infections.	822.94	13292-46-1	100	121.516	<1		http://selleckchem.com/products/Rifampin(Rifadin).html	C43H58N4O12	free base	Rimactane	COC1\C=C\OC2(C)OC3=C(C2=O)C4=C(O)C(=C(NC(=O)\C(=C\C=C\C(C)C(O)C(C)C(O)C(C)C(OC(C)=O)C1C)C)C(=C4C(=C3C)O)O)\C=N\N5CCN(C)CC5
NCCN-0690	S1768	Cefditoren Pivoxil	c8	L2000-10	0.790522					0.638731					0.984393						0.639289					Anti-infection	Microbiology	Cefditoren Pivoxil is a broad-spectrum antibiotic against Gram-negative and Gram-positive bacteria.	620.72	117467-28-4	100	161.103	<1		http://selleckchem.com/products/Cefditoren-pivoxil.html	C25H28N6O7S3	free base	ME-1207	CO\N=C(/C(=O)NC1C2SCC(=C(N2C1=O)C(=O)OCOC(=O)C(C)(C)C)\C=C/C3=C(C)N=CS3)C4=CSC(=N4)N
NCCN-0691	S1770	Sulfadiazine	d8	L2000-10	0.903982					0.709845					1.15935						0.628653					Anti-infection	Microbiology	Sulfadiazine is a sulfonamide antibiotic.	250.28	68-35-9	50	199.776	<1		http://selleckchem.com/products/Sulfadiazine.html	C10H10N4O2S	free base	N/A	NC1=CC=C(C=C1)[S](=O)(=O)NC2=NC=CC=N2
NCCN-0692	S1773	Oxytetracycline (Terramycin)	e8	L2000-10	0.977222					0.670113					1.19484						0.578528					Anti-infection	Others	Oxytetracycline is a broad-spectrum tetracycline antibiotic, used to treat infections with bacteria.	460.43	79-57-2	92	199.813	<1		http://selleckchem.com/products/Oxytetracycline(Terramycin).html	C22H24N2O9	free base	N/A	CN(C)C1C2C(O)C3C(=C(O)C4=C(C=CC=C4O)C3(C)O)C(=O)C2(O)C(=O)C(=C1O)C(N)=O
NCCN-0693	S1777	Ethionamide	f8	L2000-10	0.611028					0.531379					0.922427						0.646019					Anti-infection	Microbiology	Ethionamide is an antibiotic used in the treatment of tuberculosis.	166.24	536-33-4	33	198.508	<1		http://selleckchem.com/products/Ethionamide.html	C8H10N2S	free base	Bayer 5312	CCC1=NC=CC(=C1)C(N)=S
NCCN-0694	S1778	Trifluridine	g8	L2000-10	2.36358					0.42959					1.69422						0.656431					DNA/RNA Synthesis	DNA Damage	Trifluridine is an anti-herpesvirus antiviral agent by interacting viral DNA replication, used primarily on the eye.	296.2	70-00-8	59	199.19	59	199.19	http://selleckchem.com/products/Trifluridine(Viroptic).html	C10H11F3N2O5	free base	NSC 529182, NSC 75520	OCC1OC(CC1O)N2C=C(C(=O)NC2=O)C(F)(F)F
NCCN-0695	S1784	Vidarabine	h8	L2000-10	0.983091					0.758114					1.03412						0.710118					DNA/RNA Synthesis	DNA Damage	Vidarabine is an antiviral drug by interfering with the synthesis of viral DNA, used to treat herpes simplex and varicella zoster viruses.	267.24	5536-17-4	53	198.324	3	11.2259	http://selleckchem.com/products/Vidarabine(Vira-A).html	C10H13N5O4	free base	N/A	NC1=C2N=C[N](C3OC(CO)C(O)C3O)C2=NC=N1
NCCN-0696	S1790	Rifaximin	a9	L2000-10	1.15288					0.931765					1.05329						0.808573					DNA/RNA Synthesis	DNA Damage	Rifaximin is a RNA synthesis inhibitor by binding the β subunit of the bacterial DNA-dependent RNA polymerase, used to treat traveler's diarrhea caused by certain bacteria.	785.88	80621-81-4	47	59.8056	<1		http://selleckchem.com/products/Rifaximin(Xifaxan).html	C43H51N3O11	free base	N/A	COC1\C=C\OC2(C)OC3=C(C2=O)C4=C(C(=C3C)O)C(=C(NC(=O)\C(=C/C=C/C(C)C(O)C(C)C(O)C(C)C(OC(C)=O)C1C)C)C5=C4N=C6C=C(C)C=C[N]56)O
NCCN-0697	S1807	Aciclovir	b9	L2000-10	0.738992					0.759767					0.893718						0.705658					Anti-infection	Microbiology	Aciclovir is a synthetic nucleoside analogue active against herpesviruses.	225.2	59277-89-3	45	199.822	<1		http://selleckchem.com/products/Acyclovir(Aciclovir).html	C8H11N5O3	free base	Acyclovir	NC1=NC2=C(N=C[N]2COCCO)C(=O)N1
NCCN-0698	S1830	Oxfendazole	c9	L2000-10	2.2369					0.700029					1.6768						0.793761					Anti-infection	Microbiology	Oxfendazole is a broad spectrum benzimidazole anthelmintic.	315.35	53716-50-0	10	31.7108	<1		http://selleckchem.com/products/oxfendazole.html	C15H13N3O3S	free base	RS-8858	COC(=O)NC1=NC2=C([NH]1)C=C(C=C2)[S](=O)C3=CC=CC=C3
NCCN-0699	S1833	Butoconazole nitrate	d9	L2000-10	1.13612					0.613803					1.08781						0.598331					Anti-infection	Microbiology	Butoconazole nitrate is an anti-fungal agent that inhibits PHA-stimulated release of cytokines-- IL-2, TNFα, IFN and GM-CSF from human peripheral blood lymphocytes (IC50 of 7.2 μg/mL, 14.4 μg/mL, 7.36 μg/mL and 7.6 μg/mL, respectively).	474.79	64872-77-1	95	200.088	<1		http://selleckchem.com/products/butoconazole-nitrate.html	C19H18Cl3N3O3S	Nitrate	RS-35887	O[N+]([O-])=O.ClC1=CC=C(CCC(C[N]2C=CN=C2)SC3=C(Cl)C=CC=C3Cl)C=C1
NCCN-0700	S1835	Azithromycin	e9	L2000-10	1.6237					0.825014					1.24196						0.625621					Anti-infection,Autophagy	Autophagy	Azithromycin is an antibiotic by inhibiting protein synthesis, used for the treatment of bacterial infections.	748.98	83905-01-5	100	133.515	<1		http://selleckchem.com/products/azithromycin-zithromax.html	C38H72N2O12	Free Base	CP-62993, XZ-450	CCC1OC(=O)C(C)C(OC2CC(C)(OC)C(O)C(C)O2)C(C)C(OC3OC(C)CC(C3O)N(C)C)C(C)(O)CC(C)CN(C)C(C)C(O)C1(C)O
NCCN-0701	S1836	Albendazole Oxide	f9	L2000-10	1.83442					0.731589					1.35735						0.825726					Microtubule Associated	Cytoskeletal Signaling	Albendazole is a tubulin polymerization or assembly inhibitor, used for the treatment of a variety of parasitic worm infestations.	281.33	54029-12-8	11	39.1	<1		http://selleckchem.com/products/albendazole-oxide-ricobendazole.html	C12H15N3O3S	free base	Ricobendazole	CCC[S](=O)C1=CC2=C(C=C1)N=C(NC(=O)OC)[NH]2
NCCN-0702	S1839	Chloroxine	g9	L2000-10	0.183927					0.0836215					0.392335						0.259322					Anti-infection	Microbiology	Chloroxine is a synthetic antibacterial compound that is effective in the treatment of dandruff and seborrheic dermatitis when incorporated in a shampoo.	214.05	773-76-2	43	200.888	<1		http://selleckchem.com/products/Chloroxine.html	C9H5Cl2NO	free base	N/A	OC1=C(Cl)C=C(Cl)C2=C1N=CC=C2
NCCN-0703	S1854	Bifonazole	h9	L2000-10	0.473192					0.330465					0.804182						0.468498					Anti-infection	Microbiology	Bifonazole is a substituted imidazole antifungal agent.	310.39	60628-96-8	62	199.749	<1		http://selleckchem.com/products/bifonazole.html	C22H18N2	free base	Bay h 4502	C1=CC=C(C=C1)C([N]2C=CN=C2)C3=CC=C(C=C3)C4=CC=CC=C4
NCCN-0704	S1855	Pefloxacin Mesylate	a10	L2000-10	0.772893					0.747297					1.08186						0.827147					Anti-infection	Microbiology	Pefloxacin Mesylate is a synthetic chemotherapeutic agent and an antibacterial agent with IC50 of 6.7 nM.	429.46	70458-95-6	14	32.5991	67	156.01	http://selleckchem.com/products/pefloxacin-mesylate.html	C18H24FN3O6S	Mesylate	N/A	CCN1C=C(C(O)=O)C(=O)C2=CC(=C(C=C12)N3CCN(C)CC3)F.C[S](O)(=O)=O
NCCN-0705	S1876	Valaciclovir HCl	b10	L2000-10	0.772938					0.609943					0.876859						0.643655					Anti-infection	Microbiology	Valaciclovir HCl, an aciclovir prodrug, inhibits activity of virus DNA polymerase, used to treat infections caused by herpes simplex virus (HSV) and varicella zoster virus, and for prophylaxis against cytomegalovirus (CMV).	360.8	124832-27-5	14	38.8027	72	199.557	http://selleckchem.com/products/valaciclovir-hcl.html	C13H21ClN6O4	Hydrochloride	N/A	Cl.CC(C)C(N)C(=O)OCCOC[N]1C=NC2=C1N=C(N)NC2=O
NCCN-0706	S1878	Ganciclovir	c10	L2000-10	0.72006					0.607027					0.943532						0.608721					Anti-infection	Microbiology	Ganciclovir is an antiviral drug for feline herpesvirus type-1 with IC50 of 5.2 μM in a cell-free assay.	255.23	82410-32-0	27	105.787	<1		http://selleckchem.com/products/ganciclovir.html	C9H13N5O4	free base	RS-21592, BW-759	NC1=NC2=C(N=C[N]2COC(CO)CO)C(=O)N1
NCCN-0707	S1881	Protionamide	d10	L2000-10	0.712183					0.689099					0.990812						0.707999					Anti-infection	Microbiology	Protionamide is a drug used in the treatment of tuberculosis.	180.27	14222-60-7	36	199.7	<1		http://selleckchem.com/products/protionamide-prothionamide.html	C9H12N2S	free base	Prothionamide, 1321-TH	CCCC1=NC=CC(=C1)C(N)=S
NCCN-0708	S1883	Idoxuridine	e10	L2000-10	0.965978					0.445343					1.015						0.550232					Anti-infection	Microbiology	Idoxuridine is an antiviral agent for feline herpesvirus type-1 with IC50 of 4.3 μM.	354.1	54-42-2	35	98.8421	<1		http://selleckchem.com/products/idoxuridine.html	C9H11IN2O5	free base	NSC 39661, SKF 14287	OCC1OC(CC1O)N2C=C(I)C(=O)NC2=O
NCCN-0709	S1884	Sparfloxacin	f10	L2000-10	0.779182					0.578233					0.962399						0.595201					Anti-infection	Microbiology	Sparfloxacin is a fluoroquinolone antibiotic, shows broad and potent antibacterial activity.	392.4	110871-86-8	9	22.9358	<1		http://selleckchem.com/products/sparfloxacin.html	C19H22F2N4O3	free base	AT-4140,CI-978,PD 131501	CC1CN(CC(C)N1)C2=C(F)C3=C(C(=C2F)N)C(=O)C(=CN3C4CC4)C(O)=O
NCCN-0710	S1907	Metronidazole	g10	L2000-10	0.72282					0.684031					0.863462						0.647626					DNA/RNA Synthesis	DNA Damage	Metronidazole, a synthetic antibacterial and antiprotozoal agent of the nitroimidazole class, is used against protozoa.	171.15	443-48-1	34	198.656	<1		http://selleckchem.com/products/Metronidazole(Flagyl).html	C6H9N3O3	free base	N/A	CC1=NC=C([N]1CCO)[N+]([O-])=O
NCCN-0711	S1910	Tioconazole	h10	L2000-10	0.443348					0.294011					0.550235						0.319615					Anti-infection	Microbiology	Tioconazole is an antifungal medication with an average IC50 of 1.7 μM.	387.71	65899-73-2	78	201.181	<1		http://selleckchem.com/products/tioconazole.html	C16H13Cl3N2OS	free base	UK-20349	ClC1=CC=C(C(C[N]2C=CN=C2)OCC3=C(Cl)SC=C3)C(=C1)Cl
NCCN-0712	S1915	Sulfamethoxazole	a11	L2000-10	0.771435					0.903556					1.08264						0.916069					Anti-infection	Microbiology	Sulfamethoxazole is a sulfonamide bacteriostatic antibiotic with an IC50 of 2.7 μM.	253.28	723-46-6	51	201.358	<1		http://selleckchem.com/products/Sulfamethoxazole.html	C10H11N3O3S	free base	N/A	CC1=CC(=NO1)N[S](=O)(=O)C2=CC=C(N)C=C2
NCCN-0713	S1916	Sulfisoxazole	b11	L2000-10	0.674337					0.771951					0.946218						0.719783					Anti-infection	Microbiology	Sulfisoxazole is a sulfonamide antibacterial with an oxazole substituent.	267.3	127-69-5	53	198.279	<1		http://selleckchem.com/products/Sulfisoxazole.html	C11H13N3O3S	free base	NU-445	CC1=NOC(=C1C)N[S](=O)(=O)C2=CC=C(N)C=C2
NCCN-0714	S1917	Crystal Violet	c11	L2000-10	0.755115					0.111703					2.02137						1.17001					Others	Others	Crystal violet is a triarylmethane dye.	407.98	548-62-9	82	200.99	14	34.3154	http://selleckchem.com/products/Crystal-violet.html	C25H30ClN3	quaternary-N chloride salt	N/A	[Cl-].CN(C)C1=CC=C(C=C1)C(C2=CC=C(C=C2)N(C)C)=C3C=CC(C=C3)=[N+](C)C
NCCN-0715	S1934	Nystatin (Fungicidin)	d11	L2000-10	0.594102					0.504832					0.866731						0.561562					Anti-infection	Microbiology	Nystatin, which belongs to the polyene group of antimycotics, is frequently used as a topical agent in the treatment of oro-pharyngeal candidosis.	1056.24	62997-67-5	19	17.9883	<1		http://selleckchem.com/products/Nystatin(Mycostatin).html	C47H75NO17	free base	N/A	CC1OC(=O)CC(O)CC(O)CC(O)CCC(O)C(O)CC2(O)CC(O)C(C(CC(OC3OC(C)C(O)C(N)C3O)/C=C/C=C/C=C/C=C/CC/C=C/C=C/C(C)C(O)C1C)O2)C(O)=O
NCCN-0716	S1937	Isoniazid	e11	L2000-10	0.651025					0.695164					0.848336						0.639615					Fatty Acid Synthase	Metabolism	Isoniazid is a prodrug that blocks the action of fatty acid synthase by interacting with KatG , used for the prevention and treatment of tuberculosis.	137.14	54-85-3	27	196.879	27	196.879	http://selleckchem.com/products/Isoniazid(Tubizid).html	C6H7N3O	free base	N/A	NNC(=O)C1=CC=NC=C1
NCCN-0717	S1940	Levofloxacin	f11	L2000-10	0.627806					0.685171					0.83338						0.683485					Topoisomerase	DNA Damage	Levofloxacin is a broad-spectrum antibiotic topoisomerase II and topoisomerase IV inhibitor, used to treat respiratory, urinary tract, gastrointestinal, and abdominal infections.	361.37	100986-85-4	24	66.4139	11	30.4397	http://selleckchem.com/products/levofloxacin-levaquin.html	C18H20FN3O4	Free Base	Fluoroquinolone	CC1COC2=C(N3CCN(C)CC3)C(=CC4=C2N1C=C(C(O)=O)C4=O)F
NCCN-0718	S1956	Miconazole Nitrate	g11	L2000-10	0.556001					0.3344					0.691934						0.472252					Anti-infection	Microbiology	Miconazole Nitrate is an imidazole antifungal agent by inhibiting ergosterol biosynthesis and inducing ROS, used to treat vaginal yeast infections.	479.14	22832-87-7	96	200.359	<1		http://selleckchem.com/products/Miconazole-nitrate.html	C18H15Cl4N3O4	Nitrate	NSC 169434 Nitrate	O[N+]([O-])=O.ClC1=CC=C(COC(C[N]2C=CN=C2)C3=CC=C(Cl)C=C3Cl)C(=C1)Cl
NCCN-0719	S1957	Sulfamethizole	h11	L2000-10	0.679421					0.684079					0.914297						0.698126					Anti-infection	Microbiology	Sulfamethizole is a sulfathiazole antibacterial agent.	270.33	144-82-1	54	199.756	<1		http://selleckchem.com/products/Sulfamethizole(Proklar).html	C9H10N4O2S2	free base	N/A	CC1=NN=C(N[S](=O)(=O)C2=CC=C(N)C=C2)S1
NCCN-0720	S1958	Sulbactam	a12	L2000-10	0.754827					0.945998					1.10788						0.977288					Anti-infection	Microbiology	Sulbactam is a beta-lactamase inhibitor with an average IC50 of 0.8 μM.	233.24	68373-14-8	47	201.509	47	201.509	http://selleckchem.com/products/sulbactam.html	C8H11NO5S	free base	N/A	CC1(C)C(N2C(CC2=O)[S]1(=O)=O)C(O)=O
NCCN-0721	S1964	Rimantadine	b12	L2000-10	0.97044					1.1328					1.02918						0.952989					Anti-infection	Microbiology	Rimantadine (Flumadine) is an anti-influenza virus drug for T. brucei with IC50 of 7 μM.	179.3	13392-28-4	33	184.049	33	184.049	http://selleckchem.com/products/rimantadine-flumadine.html	C12H21N	free base	N/A	CC(N)[C]12C[CH]3[CH2]C([CH2][CH](C3)C1)C2
NCCN-0722	S2029	Uridine	c12	L2000-10	0.729793					0.710932					0.996033						0.74578					DNA/RNA Synthesis	DNA Damage	Uridine is a nucleoside, contains a uracil attached to a ribose ring via a β-N1-glycosidic bond.	244.2	58-96-8	49	200.655	49	200.655	http://selleckchem.com/products/uridine.html	C9H12N2O6	free base	NSC 20256	OCC1OC(C(O)C1O)N2C=CC(=O)NC2=O
NCCN-0723	S2031	Fenticonazole Nitrate	d12	L2000-10	0.582294					0.291442					0.708158						0.466568					Anti-infection	Microbiology	Fenticonazole Nitrate is an azole antifungal agent.	518.41	73151-29-8	104	200.613	<1		http://selleckchem.com/products/fenticonazole-nitrate.html	C24H21Cl2N3O4S	Nitrate	N/A	O[N+]([O-])=O.ClC1=CC=C(C(C[N]2C=CN=C2)OCC3=CC=C(SC4=CC=CC=C4)C=C3)C(=C1)Cl
NCCN-0724	S2052	Oxytetracycline Dihydrate	e12	L2000-10	0.931869					0.722556					0.954048						0.728404					Anti-infection	Microbiology	Oxytetracycline Dihydrate is a prescription antibiotic, interfering with the ability of bacteria to produce essential proteins.	496.46	6153-64-6	5	10.0713	<1		http://selleckchem.com/products/oxytetracycline-dihydrate.html	C22H28N2O11	Dihydrate	N/A	O.O.CN(C)C1C2C(O)C3C(=C(O)C2(O)C(=O)C(=C1O)C(N)=O)C(=O)C4=C(O)C=CC=C4C3(C)O
NCCN-0725	S2064	Balofloxacin	f12	L2000-10	0.952172					0.677841					0.943633						0.871106					Topoisomerase	DNA Damage	Balofloxacin is a quinolone antibiotic, inhibiting the synthesis of bacterial DNA by interference with the enqyme DNA gyrase.	389.42	127294-70-6	5	12.8396	<1		http://selleckchem.com/products/balofloxacin.html	C20H24FN3O4	free base	N/A	CNC1CCCN(C1)C2=C(OC)C3=C(C=C2F)C(=O)C(=CN3C4CC4)C(O)=O
NCCN-0726	S2065	Lafutidine	g12	L2000-10	0.842084					0.870445					1.01107						0.893469					Histamine Receptor	Neuronal Signaling	Lafutidine, a newly developed histamine H(2)-receptor antagonist, inhibits gastric acid secretion.	431.55	118288-08-7	86	199.282	<1		http://selleckchem.com/products/lafutidine.html	C22H29N3O4S	free base	FRG-8813	O=C(C[S](=O)CC1=CC=CO1)NC\C=C/COC2=CC(=CC=N2)CN3CCCCC3
NCCN-0727	S2071	Prulifloxacin (NM441, AF 3013)	h12	L2000-10	0.879826					0.879262					1.10386						0.965587					Others	Others	Prulifloxacin, the prodrug of ulifloxacin, is a broad-spectrum oral fluoroquinolone antibacterial agent._x000D_	461.46	123447-62-1	11	23.8374	<1		http://www.selleckchem.com/products/prulifloxacin-pruvel.html	C21H20FN3O6S	Free Base	N/A	CC1SC2=C(C(O)=O)C(=O)C3=CC(=C(C=C3N12)N4CCN(CC4)CC5=C(C)OC(=O)O5)F
NCCN-0728	S2120	Arbidol HCl	a2	L2000-11	0.9182					0.909532					0.934947						0.856884					Anti-infection	Microbiology	Arbidol HCl is a broad-spectrum antiviral compound that blocks viral fusion, used in treatment of influenza and other respiratory viral infections.	513.88	131707-23-8	103	200.436	<1		http://selleckchem.com/products/Arbidol-hcl.html	C22H26BrClN2O3S	Hydrochloride	N/A	Cl.CCOC(=O)C1=C(CSC2=CC=CC=C2)[N](C)C3=CC(=C(O)C(=C13)CN(C)C)Br
NCCN-0729	S2159	Tebipenem Pivoxil	b2	L2000-11	0.758172					0.836799					1.01336						0.870068					Anti-infection	Microbiology	Tebipenem pivoxil is an oral carbapenem antibiotic, use to treat otolaryngologic and respiratory infections.	497.63	161715-24-8	99	198.943	<1		http://selleckchem.com/products/Tebipenem-pivoxil(L-084).html	C22H31N3O6S2	free base	L-084, ME1211	CC(O)C1C2C(C)C(=C(N2C1=O)C(=O)OCOC(=O)C(C)(C)C)SC3CN(C3)C4=NCCS4
NCCN-0730	S2263	Arbutin	c2	L2000-11	0.994798					0.929867					1.00083						0.920264					Tyrosinase	Proteases	Arbutin is a tyrosinase inhibitor with an IC50 of 1.09 mM.	272.25	497-76-7	55	202.02	55	202.02	http://selleckchem.com/products/Arbutin(Uva,-p-Arbutin).html	C12H16O7	free base	Uva,p-Arbutin	OCC1OC(OC2=CC=C(O)C=C2)C(O)C(O)C1O
NCCN-0731	S2265	Artesunate	d2	L2000-11	2.15038					0.444076					1.32213						0.822797					STAT	JAK/STAT	Artesunate is a part of the artemisinin group of agents with an IC50 of < 5 μM for small cell lung carcinoma cell line H69. It is a potential inhibitor of STAT-3 and exhibits selective cytotoxicity of cancer cells over normal cells in vitro A potent inhibitor of EXP1.	384.42	88495-63-0	77	200.302	<1		http://selleckchem.com/products/Artesunate.html	C19H28O8	free base	WR-256283	CC1CCC2C(C)C(OC3OC4(C)CCC1C23OO4)OC(=O)CCC(O)=O
NCCN-0732	S2290	Dihydroartemisinin (DHA)	e2	L2000-11	2.8744					0.645458					1.48306						0.930146					Others	Others	Dihydroartemisinin (DHA) is a semi-synthetic derivative of artemisinin and isolated from the traditional Chinese herb Artemisia annua.	284.35	71939-50-9	56	196.94	<1		http://selleckchem.com/products/Dihydroartemisinin(DHA).html	C15H24O5	free base	N/A	CC1CCC2C(C)C(O)OC3OC4(C)CCC1C23OO4
NCCN-0733	S2328	Nalidixic acid	f2	L2000-11	0.892376					0.805722					1.06414						0.809368					Topoisomerase	DNA Damage	Nalidixic acid is a synthetic 1,8-naphthyridine antimicrobial agent with a limited bacteriocidal spectrum. It is an inhibitor of the A subunit of bacterial DNA gyrase.	232.24	389-08-2	6	25.8353	<1		http://selleckchem.com/products/Nalidixic-acid(NegGram).html	C12H12N2O3	free base	NSC-82174	CCN1C=C(C(O)=O)C(=O)C2=C1N=C(C)C=C2
NCCN-0734	S2380	Diosmetin	g2	L2000-11	0.841557					0.655443					1.18355						0.836463					P450 (e.g. CYP17)	Metabolism	Diosmetin is a bioflavonoid found in spearmint, oregano, and many other plants.	300.26	520-34-3	60	199.827	<1		http://selleckchem.com/products/Diosmetin(Luteolin-4-methyl-ether).html	C16H12O6	free base	Luteolin 4-methyl ether	COC1=CC=C(C=C1O)C2=CC(=O)C3=C(O)C=C(O)C=C3O2
NCCN-0735	S2452	Amfebutamone (Bupropion) HCl	h2	L2000-11	0.631965					0.989596					0.899914						0.978773					AChR,Dopamine Receptor	Neuronal Signaling	Amfebutamone (Bupropion) HCl is a selective norepinephrine-dopamine reuptake inhibitor with IC50 of 6.5 and 3.4 μM for the reuptake of dopamine and norepinephrine, respectively.	276.2	31677-93-7	8	28.9645	<1		http://selleckchem.com/products/Amfebutamone-hydrochloride(Bupropion).html	C13H19Cl2NO	Hydrochloride	N/A	Cl.CC(NC(C)(C)C)C(=O)C1=CC=CC(=C1)Cl
NCCN-0736	S2468	Fenbendazole	a3	L2000-11	1.08392					0.185263					1.98295						0.78951					Anti-infection	Microbiology	Fenbendazole is a broad spectrum benzimidazole anthelmintic used against gastrointestinal parasites with an IC50 of about 0.01 μg/mL.	299.35	43210-67-9	4	13.3623	<1		http://selleckchem.com/products/Fenbendazole(Panacur).html	C15H13N3O2S	free base	N/A	COC(=O)NC1=NC2=C([NH]1)C=C(SC3=CC=CC=C3)C=C2
NCCN-0737	S2486	Moroxydine HCl	b3	L2000-11	0.782075					0.874079					0.914863						0.734428					Anti-infection	Microbiology	Moroxydine HCl is a synthetic antiviral compound chemically belonging to the series of the heterocyclic biguanidines.	207.66	3160-91-6	42	202.254	42	202.254	http://selleckchem.com/products/Moroxydine-hydrochloride.html	C6H14ClN5O	Hydrochloride	N/A	Cl.NC(=N)NC(=N)N1CCOCC1
NCCN-0738	S2501	Pyrantel Pamoate	c3	L2000-11	0.525793					0.401015					1.38332						0.943197					Anti-infection	Microbiology	Pyrantel pamoate, a broad-spectrum anthelmintic drug, is used to treat a number of parasitic worm infections.	594.692	22204-24-6	100	168.154	<1		http://selleckchem.com/products/Pyrantel-pamoate(Pyrantel-embonate).html	C34H30N2O6S	salt	Pyrantel Embonate	CN1CCCN=C1\C=C\C2=CC=CS2.OC(=O)C3=CC4=CC=CC=C4C(=C3O)CC5=C6C=CC=CC6=CC(=C5O)C(O)=O
NCCN-0739	S2503	Racecadotril	d3	L2000-11	0.788169					0.704015					0.996105						0.757994					Opioid Receptor	Neuronal Signaling	Racecadotril is a peripherally acting enkephalinase inhibitor with an IC50 of 4.5 μM.	385.48	81110-73-8	22	57.0717	<1		http://selleckchem.com/products/Racecadotril(Acetorphan).html	C21H23NO4S	free base	Acetorphan	CC(=O)SCC(CC1=CC=CC=C1)C(=O)NCC(=O)OCC2=CC=CC=C2
NCCN-0740	S2504	Ribavirin	e3	L2000-11	0.889769					0.712608					1.08865						0.745708					Anti-infection	Microbiology	Ribavirin, a synthetic guanosine analogue, possesses a broad spectrum of activity against DNA and RNA viruses.	244.209	36791-04-5	49	200.648	49	200.648	http://selleckchem.com/products/Ribavirin(Copegus).html	C8H12N4O5	free base	NSC-163039, ICN-1229 ,RTCA, Tribavirin	NC(=O)C1=N[N](C=N1)C2OC(CO)C(O)C2O
NCCN-0741	S2506	Roxithromycin	f3	L2000-11	0.938477					0.849274					0.994057						0.774087					Anti-infection	Microbiology	Roxithromycin is a semi-synthetic macrolide antibiotic. It is used to treat respiratory tract, urinary and soft tissue infections.	837.067	80214-83-1	167	199.506	<1		http://selleckchem.com/products/Roxithromycin(Roxl-150).html	C41H76N2O15	free base	Roxl-150	CCC1OC(=O)C(C)C(OC2CC(C)(OC)C(O)C(C)O2)C(C)C(OC3OC(C)CC(C3O)N(C)C)C(C)(O)CC(C)C(=N/OCOCCOC)/C(C)C(O)C1(C)O
NCCN-0742	S2510	Spectinomycin 2HCl	g3	L2000-11	0.874826					0.84124					1.03456						0.830919					Anti-infection	Microbiology	Spectinomycin 2HCl is a new parenteral antibiotic prepared from Streptomyces spectabilis.	405.27	21736-83-4	81	199.867	81	199.867	http://selleckchem.com/products/Spectinomycin-hydrochloride.html	C14H26Cl2N2O7	dihydrochloride	Actinospectacin	Cl.Cl.CNC1C(O)C(NC)C2OC3(O)C(OC(C)CC3=O)OC2C1O
NCCN-0743	S2511	Sulfadoxine	h3	L2000-11	0.799035					0.920139					0.95584						0.995865					Anti-infection	Microbiology	Sulfadoxine is an ultra-long-lasting sulfonamide with an IC50 of 249 μg/ml for P. vivax.	310.334	2447-57-6	62	199.785	<1		http://selleckchem.com/products/Sulfadoxine(Sulphadoxine).html	C12H14N4O4S	free base	Sulphadoxine	COC1=C(OC)C(=NC=N1)N[S](=O)(=O)C2=CC=C(N)C=C2
NCCN-0744	S2528	Ciclopirox	a4	L2000-11	0.797002					0.170284					1.24424						0.561838					ATPase,Anti-infection	Transmembrane Transporters	Ciclopirox is a broad-spectrum antifungal agent working as an iron chelator.	207.27	29342-05-0	42	202.634	<1		http://selleckchem.com/products/Ciclopirox-Penlac.html	C12H17NO2	Free Base	N/A	CC1=CC(=O)N(O)C(=C1)C2CCCCC2
NCCN-0745	S2534	Isoconazole nitrate	b4	L2000-11	0.397001					0.437612					0.492603						0.463407					Anti-infection	Microbiology	Isoconazole nitrate (Travogen) is an azole antifungal reagent.	479.14	24168-96-5	41	85.57	<1		http://selleckchem.com/products/Isoconazole-nitrate-Travogen.html	C18H15Cl4N3O4	Nitrate	N/A	O[N+]([O-])=O.ClC1=CC=C(C(C[N]2C=CN=C2)OCC3=C(Cl)C=CC=C3Cl)C(=C1)Cl
NCCN-0746	S2536	Miconazole	c4	L2000-11	0.530164					0.519943					0.692687						0.534729					Anti-infection	Microbiology	Miconazole (Monistat) is an imidazole antifungal agent.	416.13	22916-47-8	83	199.457	<1		http://selleckchem.com/products/Miconazole-Monistat.html	C18H14Cl4N2O	Free Base	N/A	ClC1=CC=C(COC(C[N]2C=CN=C2)C3=C(Cl)C=C(Cl)C=C3)C(=C1)Cl
NCCN-0747	S2537	Secnidazole	d4	L2000-11	0.94106					0.770327					1.10335						0.780192					Anti-infection	Microbiology	Secnidazole (Flagentyl) is a nitroimidazole anti-infective.	185.18	3366-95-8	37	199.806	37	199.806	http://selleckchem.com/products/Secnidazole-Flagentyl.html	C7H11N3O3	free base	PM 185184, RP 14539	CC(O)C[N]1C(=NC=C1[N+]([O-])=O)C
NCCN-0748	S2543	Ceftiofur HCl	e4	L2000-11	0.864477					0.710342					1.08276						0.682947					Anti-infection	Microbiology	Ceftiofur HCl is a cephalosporin antibiotic, used to treat both Gram-positive and Gram-negative bacteria infection.	560.02	103980-44-5	100	178.565	<1		http://selleckchem.com/products/Ceftiofur-hydrochloride.html	C19H18ClN5O7S3	Hydrochloride	U-67279A	Cl.CO/N=C(/C(=O)NC1C2SCC(=C(N2C1=O)C(O)=O)CSC(=O)C3=CC=CO3)C4=CSC(=N4)N
NCCN-0749	S2551	Sulbactam sodium	f4	L2000-11	0.832631					0.691253					1.07661						0.752599					Anti-infection	Microbiology	Sulbactam sodium (Unasyn) is an irreversible β-lactamase inhibitor.	255.22	69388-84-7	3	11.7546	51	199.828	http://selleckchem.com/products/sulbactam-sodium-unasyn.html	C8H10NNaO5S	Sodium salt	CP-45899-2	[Na+].CC1(C)C(N2C(CC2=O)[S]1(=O)=O)C([O-])=O
NCCN-0750	S2557	Terbinafine HCl	g4	L2000-11	0.861157					0.975678					1.00728						0.736367					Anti-infection	Microbiology	Terbinafine HCl inhibits ergosterol synthesis by inhibiting squalene epoxidase, used as an antifungal drug.	327.89	78628-80-5	66	201.287	<1		http://selleckchem.com/products/Terbinafine-hydrochloride-Lamisil.html	C21H26ClN	Hydrochloride	KWD 2019	Cl.CN(C\C=C\C#CC(C)(C)C)CC1=CC=CC2=C1C=CC=C2
NCCN-0751	S2565	Amoxicillin Sodium	h4	L2000-11	0.800922					0.952813					0.930358						0.90872					Anti-infection	Microbiology	Amoxicillin Sodium is a moderate- spectrum, bacteriolytic, β-lactam antibiotic.	387.39	34642-77-8	78	201.347	78	201.347	http://selleckchem.com/products/amoxicillin-amox.html	C16H18N3NaO5S	Sodium Salt	Clavulanate	[Na+].CC1(C)SC2C(NC(=O)C(N)C3=CC=C(O)C=C3)C(=O)N2C1C([O-])=O
NCCN-0752	S2574	Tetracycline HCl	a5	L2000-11	0.73612					0.499208					0.87416						0.727748					Anti-infection	Microbiology	Tetracycline HCl is a hydrochloride salt of tetracycline that is a broad-spectrum polyketide antibiotic.	480.9	64-75-5	96	199.626	96	199.626	http://selleckchem.com/products/tetracycline-hydrochloride.html	C22H25ClN2O8	Hydrochloride	NCI-c55561	Cl.CN(C)C1C2CC3C(=C(O)C2(O)C(=O)C(=C1O)C(N)=O)C(=O)C4=C(O)C=CC=C4C3(C)O
NCCN-0753	S2576	Xylometazoline HCl	b5	L2000-11	0.845737					0.921566					0.85597						0.838705					Adrenergic Receptor	GPCR & G Protein	Xylometazoline is an α-adrenoceptor agonist commonly used as nasal decongestant, exhibits highest potency at α2B-adrenoceptor subtype with EC50 of 99 μM.	280.84	1218-35-5	27	96.1402	56	199.402	http://selleckchem.com/products/xylometazoline-hcl.html	C16H25ClN2	HCl	N/A	Cl.CC1=C(CC2=NCCN2)C(=CC(=C1)C(C)(C)C)C
NCCN-0754	S2596	Clindamycin palmitate HCl	c5	L2000-11	0.825777					1.02148					0.953619						0.847042					Others	Others	Clindamycin palmitate HCl is a water soluble hydrochloride salt of the ester of clindamycin and palmitic acid and a lincosamide antibiotic.	699.85	25507-04-4	140	200.043	140	200.043	http://selleckchem.com/products/clindamycin-palmitate-hcl.html	C34H64Cl2N2O6S	Hydrochloride	N/A	Cl.CCCCCCCCCCCCCCCC(=O)OC1C(O)C(O)C(OC1SC)C(NC(=O)C2CC(CCC)CN2C)C(C)Cl
NCCN-0755	S2667	Dolutegravir (GSK1349572)	d5	L2000-11	0.640264					0.464795					0.838915						0.588188					Integrase	Microbiology	Dolutegravir (GSK1349572) is a two-metal-binding HIV integrase inhibitor with IC50 of 2.7 nM in a cell-free assay, modest activity against raltegravir-resistant signature mutants Y143R, Q148K, N155H, and G140S/Q148H.	419.38	1051375-16-6	83	197.911	<1		http://selleckchem.com/products/s-gsk1349572.html	C20H19F2N3O5	free base	S/GSK1349572	CC1CCOC2CN3C=C(C(=O)NCC4=C(F)C=C(F)C=C4)C(=O)C(=C3C(=O)N12)O
NCCN-0756	S2765	MK-2048	e5	L2000-11	2.61885					0.856385					1.32127						0.826981					Integrase	Microbiology	MK-2048 is a potent inhibitor of integrase (IN) and INR263K with IC50 of 2.6 nM and 1.5 nM, respectively.	461.87	869901-69-9	9	19.486	<1		http://selleckchem.com/products/mk-2048.html	C21H21ClFN5O4	free base	N/A	CCN1CC(C)[N]2C(=C(O)C3=C2C(=NN(CC4=CC=C(F)C(=C4)Cl)C3=O)C(=O)NC)C1=O
NCCN-0757	S2794	Sofosbuvir (PSI-7977, GS-7977)	f5	L2000-11	0.803718					0.744612					1.10784						0.827793					DNA/RNA Synthesis	DNA Damage	Sofosbuvir (PSI-7977, GS-7977) is a HCV NS5B polymerase inhibitor for the treatment of chronic hepatitis C virus (HCV) infection.	529.45	1190307-88-0	100	188.875	11	20.7763	http://selleckchem.com/products/psi-7977-gs-7977.html	C22H29FN3O9P	free base	N/A	CC(C)OC(=O)C(C)N[P](=O)(OCC1OC(N2C=CC(=O)NC2=O)C(C)(F)C1O)OC3=CC=CC=C3
NCCN-0758	S3001	Clevudine	g5	L2000-11	0.788825					0.75959					1.03207						0.734199					DNA/RNA Synthesis	DNA Damage	Clevudine is an antiviral drug for the treatment of hepatitis B.	260.22	163252-36-6	52	199.831	52	199.831	http://selleckchem.com/products/clevudine-levovir.html	C10H13FN2O5	free base	N/A	CC1=CN(C2OC(CO)C(O)C2F)C(=O)NC1=O
NCCN-0759	S3015	Amoxicillin	h5	L2000-11	0.710895					0.80526					0.9245						0.841888					Anti-infection	Microbiology	Amoxicillin is a moderate-spectrum, bacteriolytic, β-lactam antibiotic used to treat bacterial infections caused by susceptible microorganisms.	365.4	26787-78-0	73	199.781	<1		http://selleckchem.com/products/amoxicillin-amoxycillin.html	C16H19N3O5S	Free Base	Amoxycillin	CC1(C)SC2C(NC(=O)C(N)C3=CC=C(O)C=C3)C(=O)N2C1C(O)=O
NCCN-0760	S3067	Chlorhexidine?2HCl	a6	L2000-11	5.12875					1.78804					2.62419						2.48404					Anti-infection	Microbiology	Chlorhexidine hydrochloride is an antiseptic effective against a wide variety of gram-negative and gram-positive organisms.	578.37	3697-42-5	100	172.9	<1		http://selleckchem.com/products/chlorhexidine-hcl.html	C22H32Cl4N10	HCl	NSC-185	Cl.Cl.ClC1=CC=C(NC(=N)NC(=N)NCCCCCCNC(=N)NC(=N)NC2=CC=C(Cl)C=C2)C=C1
NCCN-0761	S3077	Tazobactam	b6	L2000-11	0.747752					1.11102					0.879015						0.953895					Anti-infection	Microbiology	Tazobactam is a β-lactamases Inhibitor with antibacterial activity. It also inhibits the class D oxacillinase OXA-2. It is used in combination with piperacillin and other β-lactam antibiotics to broaden their spectrum and enhance their effect.	300.29	89786-04-9	60	199.807	<1		http://selleckchem.com/products/tazobactam.html	C10H12N4O5S	free base	Tazobactam acid, Tazobactamum	CC1(C[N]2C=CN=N2)C(N3C(CC3=O)[S]1(=O)=O)C(O)=O
NCCN-0762	S3116	Sulfathiazole	c6	L2000-11	0.866678					1.30082					0.95043						1.16763					Anti-infection	Microbiology	Sulfathiazole is an organosulfur compound that has been used as a short-acting sulfa drug.	255.32	72-14-0	51	199.749	<1		http://selleckchem.com/products/sulfathiazole.html	C9H9N3O2S2	free base	N/A	NC1=CC=C(C=C1)[S](=O)(=O)NC2=NC=CS2
NCCN-0763	S3129	Trimethoprim	d6	L2000-11	0.799138					1.21315					1.08742						0.970066					Anti-infection	Microbiology	Trimethoprim is a bacteriostatic antibiotic mainly used in the prophylaxis and treatment of urinary tract infections.	290.32	738-70-5	58	199.78	<1		http://selleckchem.com/products/trimethoprim.html	C14H18N4O3	free base	BW 56-72, NIH 204, NSC-106568	COC1=C(OC)C(=CC(=C1)CC2=CN=C(N)N=C2N)OC
NCCN-0764	S3132	Sulfamerazine	e6	L2000-11	0.722681					0.799049					1.02819						0.862532					Anti-infection	Microbiology	Sulfamerazine is a sulfonamide antibacterial.	264.3	127-79-7	53	200.53	<1		http://selleckchem.com/products/sulfamerazine.html	C11H12N4O2S	free base	RP 2632	CC1=NC(=NC=C1)N[S](=O)(=O)C2=CC=C(N)C=C2
NCCN-0765	S3138	Methylthiouracil	f6	L2000-11	0.818666					0.827098					1.104						0.777496					Others	Others	Methylthiouracil is an antithyroid preparation.	142.18	56-04-2	28	196.933	<1		http://selleckchem.com/products/methylthiouracil.html	C5H6N2OS	free base	NSC-193526, NSC-9378	CC1=CC(=O)NC(=S)N1
NCCN-0766	S3161	Sertaconazole nitrate	g6	L2000-11	0.590138					0.417745					0.715142						0.470855					Anti-infection	Microbiology	Sertaconazole nitrate is a topical broad-spectrum antifungal that is developed to provide an additional agent for the treatment of superficial cutaneous and mucosal infections.	500.78	99592-39-9	100	199.688	<1		http://selleckchem.com/products/sertaconazole-nitrate.html	C20H16Cl3N3O4S	Nitrate	FI-7045	O[N+]([O-])=O.ClC1=CC=C(C(C[N]2C=CN=C2)OCC3=CSC4=C(Cl)C=CC=C34)C(=C1)Cl
NCCN-0767	S3162	Tylosin tartrate	h6	L2000-11	0.746177					0.930116					0.904475						0.818686					Anti-infection	Microbiology	Tylosin tartrate is a macrolide antibiotic approved for the control of mycoplasmosis in poultry.	1066.19	74610-55-2	300	281.376	200	187.584	http://selleckchem.com/products/tylosin-tartrate.html	C50H83NO23	Tartrate	N/A	CCC1OC(=O)CC(O)C(C)C(OC2OC(C)C(OC3CC(C)(O)C(O)C(C)O3)C(C2O)N(C)C)C(CC=O)CC(C)C(=O)\C=C\C(=C\C1COC4OC(C)C(O)C(OC)C4OC)C.OC(C(O)C(O)=O)C(O)=O
NCCN-0768	S3170	Ampicillin sodium	a7	L2000-11	0.847148					1.10897					0.870749						1.0423					Anti-infection	Microbiology	Ampicillin is a beta-lactam antibiotic that is part of the aminopenicillin family.	371.39	69-52-3	37	99.6257	74	199.251	http://selleckchem.com/products/ampicillin-sodium.html	C16H18N3NaO4S	Sodium	N/A	[Na+].CC1(C)SC2C(NC(=O)C(N)C3=CC=CC=C3)C(=O)N2C1C([O-])=O
NCCN-0769	S3173	Antipyrine	b7	L2000-11	0.834043					1.0488					0.939532						0.905066					COX	Neuronal Signaling	Antipyrine is an analgesic and antipyretic agent selective COX-3 inhibitor.	188.23	60-80-0	38	201.881	38	201.881	http://selleckchem.com/products/antipyrine.html	C11H12N2O	free base	Phenazone	CN1N(C(=O)C=C1C)C2=CC=CC=C2
NCCN-0770	S3179	Carbenicillin disodium	c7	L2000-11	0.934284					1.27858					1.04098						1.10536					Anti-infection	Microbiology	Carbenicillin is a semi-synthetic penicillin antibiotic which interferes with cell wall synthesis of gram-negative bacteria while displaying low toxicity.	422.36	4800-94-6	5	11.8382	84	198.882	http://selleckchem.com/products/carbenicillin-disodium.html	C17H16N2Na2O6S	Disodium	BRL-2064	[Na+].[Na+].CC1(C)SC2C(NC(=O)C(C([O-])=O)C3=CC=CC=C3)C(=O)N2C1C([O-])=O
NCCN-0771	S3181	Flumequine	d7	L2000-11	0.872936					1.02385					1.08747						1.05659					Topoisomerase	DNA Damage	Flumequine is a synthetic chemotherapeutic antibiotic, inhibiting topoisomerase II with IC50 of 15 μM.	261.25	42835-25-6	3	11.4833	<1		http://selleckchem.com/products/flumequine.html	C14H12FNO3	free base	N/A	CC1CCC2=C3N1C=C(C(O)=O)C(=O)C3=CC(=C2)F
NCCN-0772	S3193	Ticarcillin sodium	e7	L2000-11	0.834069					1.09747					1.11855						0.840147					Anti-infection	Microbiology	Ticarcillin is a semisynthetic antibiotic with a broad spectrum of bactericidal activity against many gram-positive and gram-negative aerobic and anaerobic bacteria.	430.41	29457-07-6	86	199.809	86	199.809	http://selleckchem.com/products/ticarcillin-sodium.html	C15H16N2Na2O6S2	Sodium	AB 2288, BRL 2288	[NaH].[NaH].CC1(C)SC2C(NC(=O)C(C(O)=O)C3=CSC=C3)C(=O)N2C1C(O)=O
NCCN-0773	S3618	Acetylspiramycin (ASPM)	f7	L2000-11	1.05928					1.04051					0.990202						0.72274					Anti-infection	Microbiology	Acetylspiramycin (ASPM) is a macrolide antimicrobial agent.	885.09	24916-51-6	100	112.983	<1		http://selleckchem.com/products/acetylspiramycin.html	C45H76N2O15	free base	Spiramycin II, Foromacidin B	COC1C(CC(=O)OC(C)C/C=C/C=C/C(OC2CCC(C(C)O2)N(C)C)C(C)CC(CC=O)C1OC3OC(C)C(OC4CC(C)(O)C(O)C(C)O4)C(C3O)N(C)C)OC(C)=O
NCCN-0774	S3621	Pazufloxacin mesylate	g7	L2000-11	0.70907					0.76917					0.952879						0.764297					Anti-infection	Microbiology	Pazufloxacin Mesylate, also known as Pazucross and T-3762, is a quinolone antibacterial agent used for the intravenous therapy of several infections.	414.41	163680-77-1	82	197.872	82	197.872	http://selleckchem.com/products/pazufloxacin-mesylate.html	C17H19FN2O7S	methanesulfonate	T-3762, Pazucross	CC1COC2=C(C(=CC3=C2N1C=C(C(O)=O)C3=O)F)C4(N)CC4.C[S](O)(=O)=O
NCCN-0775	S3637	Cefpirome sulfate	h7	L2000-11	0.802508					0.869341					0.932195						0.771242					Anti-infection	Microbiology	Cefpirome is a fourth-generation cephalosporin and is considered highly active against Gram-negative bacteria.	612.66	98753-19-6	100	163.223	100	163.223	http://selleckchem.com/products/cefpirome-sulfate.html	C22H24N6O9S3	sulfate	N/A	CO\N=C(/C(=O)NC1C2SCC(=C(N2C1=O)C([O-])=O)C[N+]3=CC=CC4=C3CCC4)C5=CSC(=N5)N.O[S](O)(=O)=O
NCCN-0776	S3638	Cefamandole nafate	a8	L2000-11	0.895829					0.893307					1.07046						0.973173					Anti-infection	Microbiology	Cefamandole Nafate is the sodium salt form of cefamandole formyl ester. Cefamandole binds to and inactivates penicillin-binding proteins (PBP) located on the inner membrane of the bacterial cell wall, interferes with the cross-linkage of peptidoglycan chains necessary for bacterial cell wall strength and rigidity. This results in the weakening of the bacterial cell wall and causes cell lysis.	512.49	42540-40-9	100	195.126	100	195.126	http://selleckchem.com/products/cefamandole-nafate.html	C19H17N6NaO6S2	sodium salt	N/A	[Na+].C[N]1N=NN=C1SCC2=C(N3C(SC2)C(NC(=O)C(OC=O)C4=CC=CC=C4)C3=O)C([O-])=O
NCCN-0777	S3643	Amitraz	b8	L2000-11	0.993439					1.01107					1.0811						0.980332					Adrenergic Receptor	Neuronal Signaling	Amitraz is a triazapentadiene, an α2 adrenergic agonist and a member of the amidine chemical family. It is a non-systemic acaricide and insecticide.	293.41	33089-61-1	58	197.676	<1		http://selleckchem.com/products/amitraz.html	C19H23N3	free base	NSC 324552	CN(C=NC1=CC=C(C)C=C1C)C=NC2=CC=C(C)C=C2C
NCCN-0778	S3644	Sulfamonomethoxine	c8	L2000-11	1.0393					0.978429					1.10162						0.91651					Anti-infection	Microbiology	Sulfamonomethoxine is a long-acting sulfonamide antibacterial agent and blocks the synthesis of folic acid by inhibiting synthetase of dihydropteroate.	280.3	1220-83-3	56	199.786	<1		http://selleckchem.com/products/sulfamonomethoxine.html	C11H12N4O3S	free base	N/A	COC1=NC=NC(=C1)N[S](=O)(=O)C2=CC=C(N)C=C2
NCCN-0779	S3645	Kitasamycin	d8	L2000-11	0.792427					0.621023					1.17675						0.778822					Anti-infection	Microbiology	Kitasamycin is a macrolide antibiotic. It has antimicrobial activity against a wide spectrum of pathogens.	785.96	1392-21-8	100	127.233	<1		http://selleckchem.com/products/kitasamycin.html	C40H67NO14	free base	leucomycin	COC1C(O)CC(=O)OC(C)C/C=C/C=C/C(O)C(C)CC(CC=O)C1OC2OC(C)C(OC3CC(C)(O)C(OC(=O)CC(C)C)C(C)O3)C(C2O)N(C)C
NCCN-0780	S3647	Mafenide Acetate	e8	L2000-11	0.911325					0.852993					1.07236						0.836286					Carbonic Anhydrase	Metabolism	Mafenide Acetate is a sulfonamide that inhibits the enzyme carbonic anhydrase and is used as topical anti-infective, especially in burn therapy.	246.28	13009-99-9	49	198.961	49	198.961	http://selleckchem.com/products/mafenide-acetate.html	C9H14N2O4S	acetate	N/A	CC(O)=O.NCC1=CC=C(C=C1)[S](N)(=O)=O
[truncated: 1,815 more rows]
