# Supplementary material for: Comprehensive screening for drugs that modify radiation-induced immune responses
Source: Br J Cancer. 2022 Feb 19;126(12):1815–23. doi: 10.1038/s41416-021-01688-0 (PMC9174493; doi:10.1038/s41416-021-01688-0)
Supplement: Supplementary file 5 — Supplementary Table 2 [file 41416_2021_1688_MOESM5_ESM.xlsx]

## Sheet: Supplementary Table 2
Supplementary Table 2. Gene ontology analysis in A549-Dual cells during and after irradiation
	P value
Gene Ontology	day 3	day 5	day 8
type I interferon signaling pathway	1.23e-16	6.32e-17	1.43e-25
I-kappa B kinase/NF-kappa B signaling	ns	0.002339	0.014163
