# Supplementary material for: Comprehensive screening for drugs that modify radiation-induced immune responses
Source: Br J Cancer. 2022 Feb 19;126(12):1815–23. doi: 10.1038/s41416-021-01688-0 (PMC9174493; doi:10.1038/s41416-021-01688-0)
Supplement: Supplementary file 6 — Supplementary Table 3 [file 41416_2021_1688_MOESM6_ESM.xlsx]

## Sheet: Supplementary Table 3
Supplementary Table 3. Gene ontology analysis (total biological process) in IR, IR with PEM, PTX, CDDP, DOC, CBDCA, ETP, and VNR groups
IR					IR_PEM					IR_PTX					IR_CDDP					IR_DOC					IR_CBDCA					IR_ETP					IR_VNR
ID	Description	GeneRatio	p.adjust	qvalue	ID	Description	GeneRatio	p.adjust	qvalue	ID	Description	GeneRatio	p.adjust	qvalue	ID	Description	GeneRatio	p.adjust	qvalue	ID	Description	GeneRatio	p.adjust	qvalue	ID	Description	GeneRatio	p.adjust	qvalue	ID	Description	GeneRatio	p.adjust	qvalue	ID	Description	GeneRatio	p.adjust	qvalue
GO:0060337	type I interferon signaling pathway	22/141	2.6008e-23	2.05982e-23	GO:0060337	type I interferon signaling pathway	13/115	6.3102e-11	4.8182e-11	GO:0009615	response to virus	13/82	1.28368e-05	1.03059e-05	GO:0060337	type I interferon signaling pathway	17/87	2.7045e-19	2.23764e-19	GO:0009615	response to virus	16/77	2.96154e-09	2.36232e-09	GO:0060337	type I interferon signaling pathway	20/135	1.83345e-20	1.46329e-20	GO:0097193	intrinsic apoptotic signaling pathway	15/110	1.08698e-06	8.89232e-07	GO:0051385	response to mineralocorticoid	5/77	0.000352945	0.000298561
GO:0071357	cellular response to type I interferon	22/141	2.6008e-23	2.05982e-23	GO:0071357	cellular response to type I interferon	13/115	6.3102e-11	4.8182e-11	GO:0045069	regulation of viral genome replication	8/82	2.06524e-05	1.65805e-05	GO:0071357	cellular response to type I interferon	17/87	2.7045e-19	2.23764e-19	GO:0060337	type I interferon signaling pathway	10/77	8.38517e-09	6.68854e-09	GO:0071357	cellular response to type I interferon	20/135	1.83345e-20	1.46329e-20	GO:0072332	intrinsic apoptotic signaling pathway by p53 class mediator	9/110	2.1806e-06	1.78389e-06	GO:2000147	positive regulation of cell motility	13/77	0.000352945	0.000298561
GO:0034340	response to type I interferon	22/141	5.06564e-23	4.01196e-23	GO:0034340	response to type I interferon	13/115	7.58677e-11	5.79293e-11	GO:0019079	viral genome replication	8/82	9.11682e-05	7.31933e-05	GO:0034340	response to type I interferon	17/87	4.03676e-19	3.33992e-19	GO:0071357	cellular response to type I interferon	10/77	8.38517e-09	6.68854e-09	GO:0034340	response to type I interferon	20/135	3.19128e-20	2.54699e-20	GO:0044773	mitotic DNA damage checkpoint	9/110	4.19694e-06	3.43341e-06	GO:0051272	positive regulation of cellular component movement	13/77	0.000352945	0.000298561
GO:0009615	response to virus	26/141	1.74563e-15	1.38253e-15	GO:0009615	response to virus	19/115	5.28371e-10	4.03441e-10	GO:0045071	negative regulation of viral genome replication	6/82	0.000193098	0.000155026	GO:0009615	response to virus	20/87	1.31429e-13	1.08741e-13	GO:0034340	response to type I interferon	10/77	9.84337e-09	7.8517e-09	GO:0009615	response to virus	22/135	1.12235e-11	8.95759e-12	GO:0044774	mitotic DNA integrity checkpoint	9/110	4.19694e-06	3.43341e-06	GO:0031960	response to corticosteroid	8/77	0.000352945	0.000298561
GO:0060333	interferon-gamma-mediated signaling pathway	13/141	3.3493e-10	2.65263e-10	GO:0045069	regulation of viral genome replication	9/115	8.83439e-06	6.74556e-06	GO:1903900	regulation of viral life cycle	8/82	0.000230419	0.000184989	GO:0045069	regulation of viral genome replication	10/87	2.43959e-08	2.01845e-08	GO:0045069	regulation of viral genome replication	9/77	2.02678e-07	1.61669e-07	GO:0034341	response to interferon-gamma	15/135	5.84231e-09	4.66279e-09	GO:0031571	mitotic G1 DNA damage checkpoint	8/110	4.19694e-06	3.43341e-06	GO:0030335	positive regulation of cell migration	12/77	0.000477995	0.000404343
GO:0051607	defense response to virus	18/141	5.74253e-10	4.54805e-10	GO:0072332	intrinsic apoptotic signaling pathway by p53 class mediator	8/115	2.15269e-05	1.6437e-05	GO:0071222	cellular response to lipopolysaccharide	8/82	0.000705788	0.000566634	GO:1903900	regulation of viral life cycle	11/87	7.5449e-08	6.24246e-08	GO:0019079	viral genome replication	9/77	1.46131e-06	1.16563e-06	GO:0071346	cellular response to interferon-gamma	14/135	1.15269e-08	9.19973e-09	GO:0044819	mitotic G1/S transition checkpoint	8/110	4.19694e-06	3.43341e-06	GO:0043062	extracellular structure organization	11/77	0.000477995	0.000404343
GO:0034341	response to interferon-gamma	16/141	5.99352e-10	4.74683e-10	GO:1903900	regulation of viral life cycle	10/115	2.19866e-05	1.6788e-05	GO:0050727	regulation of inflammatory response	11/82	0.000705788	0.000566634	GO:0051607	defense response to virus	13/87	7.5449e-08	6.24246e-08	GO:1903900	regulation of viral life cycle	9/77	6.48059e-06	5.16934e-06	GO:0060333	interferon-gamma-mediated signaling pathway	11/135	6.17762e-08	4.93041e-08	GO:0044783	G1 DNA damage checkpoint	8/110	4.19694e-06	3.43341e-06	GO:0030198	extracellular matrix organization	10/77	0.000814048	0.000688616
GO:0071346	cellular response to interferon-gamma	15/141	1.12233e-09	8.88879e-10	GO:0051385	response to mineralocorticoid	6/115	2.2689e-05	1.73243e-05	GO:0071219	cellular response to molecule of bacterial origin	8/82	0.000721651	0.000579369	GO:0071346	cellular response to interferon-gamma	11/87	1.16592e-07	9.64653e-08	GO:0050792	regulation of viral process	10/77	8.318e-06	6.63497e-06	GO:0045071	negative regulation of viral genome replication	9/135	2.66504e-07	2.12699e-07	GO:0052547	regulation of peptidase activity	15/110	1.15432e-05	9.44317e-06	GO:0051384	response to glucocorticoid	7/77	0.000865292	0.000731964
GO:0098542	defense response to other organism	23/141	4.84341e-09	3.83595e-09	GO:0007093	mitotic cell cycle checkpoint	10/115	2.37988e-05	1.81718e-05	GO:1903901	negative regulation of viral life cycle	6/82	0.000721651	0.000579369	GO:0045071	negative regulation of viral genome replication	8/87	1.23154e-07	1.01894e-07	GO:0043903	regulation of symbiosis, encompassing mutualism through parasitism	10/77	2.57138e-05	2.0511e-05	GO:0045069	regulation of viral genome replication	10/135	1.36341e-06	1.08815e-06	GO:0007093	mitotic cell cycle checkpoint	10/110	1.61545e-05	1.32156e-05	GO:0000302	response to reactive oxygen species	8/77	0.00155172	0.00131262
GO:0045069	regulation of viral genome replication	11/141	1.13495e-07	8.98874e-08	GO:0071346	cellular response to interferon-gamma	10/115	2.76505e-05	2.11127e-05	GO:0019058	viral life cycle	10/82	0.000865453	0.000694819	GO:0050792	regulation of viral process	12/87	1.23154e-07	1.01894e-07	GO:0051607	defense response to virus	10/77	2.61784e-05	2.08816e-05	GO:0048525	negative regulation of viral process	10/135	1.51721e-06	1.2109e-06	GO:0052548	regulation of endopeptidase activity	14/110	2.47801e-05	2.0272e-05	GO:1903034	regulation of response to wounding	7/77	0.00175951	0.0014884
GO:0002479	antigen processing and presentation of exogenous peptide antigen via MHC class I, TAP-dependent	10/141	1.94459e-07	1.5401e-07	GO:0019079	viral genome replication	9/115	3.07856e-05	2.35066e-05	GO:0048660	regulation of smooth muscle cell proliferation	7/82	0.000865453	0.000694819	GO:0019079	viral genome replication	10/87	1.23154e-07	1.01894e-07	GO:0048660	regulation of smooth muscle cell proliferation	8/77	3.94981e-05	3.15062e-05	GO:0051607	defense response to virus	14/135	1.68636e-06	1.3459e-06	GO:0000077	DNA damage checkpoint	9/110	6.58057e-05	5.38339e-05	GO:0001525	angiogenesis	11/77	0.00207058	0.00175153
GO:0042590	antigen processing and presentation of exogenous peptide antigen via MHC class I	10/141	2.6627e-07	2.10884e-07	GO:0044773	mitotic DNA damage checkpoint	8/115	3.07856e-05	2.35066e-05	GO:0048659	smooth muscle cell proliferation	7/82	0.000865453	0.000694819	GO:0060333	interferon-gamma-mediated signaling pathway	9/87	1.70353e-07	1.40946e-07	GO:0048659	smooth muscle cell proliferation	8/77	4.06618e-05	3.24345e-05	GO:1903901	negative regulation of viral life cycle	9/135	4.60023e-06	3.67148e-06	GO:2000134	negative regulation of G1/S transition of mitotic cell cycle	8/110	8.53415e-05	6.98156e-05	GO:0009636	response to toxic substance	11/77	0.00238572	0.00201811
GO:1903900	regulation of viral life cycle	12/141	7.25695e-07	5.74746e-07	GO:0050792	regulation of viral process	11/115	3.07856e-05	2.35066e-05	GO:0060337	type I interferon signaling pathway	6/82	0.000865453	0.000694819	GO:0034341	response to interferon-gamma	11/87	2.64883e-07	2.19157e-07	GO:0045071	negative regulation of viral genome replication	6/77	4.17222e-05	3.32803e-05	GO:1903900	regulation of viral life cycle	11/135	5.27285e-06	4.20831e-06	GO:0042771	intrinsic apoptotic signaling pathway in response to DNA damage by p53 class mediator	6/110	8.53415e-05	6.98156e-05	GO:1902905	positive regulation of supramolecular fiber organization	7/77	0.00340108	0.00287702
GO:0019079	viral genome replication	11/141	1.08916e-06	8.62605e-07	GO:0051412	response to corticosterone	5/115	3.23748e-05	2.472e-05	GO:0071357	cellular response to type I interferon	6/82	0.000865453	0.000694819	GO:0048525	negative regulation of viral process	9/87	2.64883e-07	2.19157e-07	GO:0048525	negative regulation of viral process	7/77	4.62203e-05	3.68682e-05	GO:0019882	antigen processing and presentation	13/135	6.01225e-06	4.79842e-06	GO:0031570	DNA integrity checkpoint	9/110	8.53415e-05	6.98156e-05	GO:1901654	response to ketone	7/77	0.00450249	0.00380873
GO:0019882	antigen processing and presentation	14/141	1.0991e-06	8.70479e-07	GO:0060333	interferon-gamma-mediated signaling pathway	8/115	3.38387e-05	2.58378e-05	GO:0050792	regulation of viral process	8/82	0.000920079	0.000738675	GO:0043903	regulation of symbiosis, encompassing mutualism through parasitism	12/87	3.90528e-07	3.23113e-07	GO:0043900	regulation of multi-organism process	12/77	5.04701e-05	4.02582e-05	GO:0019079	viral genome replication	10/135	8.49612e-06	6.78082e-06	GO:1902807	negative regulation of cell cycle G1/S phase transition	8/110	9.12114e-05	7.46176e-05	GO:0061041	regulation of wound healing	6/77	0.00456159	0.00385872
GO:0002474	antigen processing and presentation of peptide antigen via MHC class I	10/141	1.4531e-06	1.15084e-06	GO:0044774	mitotic DNA integrity checkpoint	8/115	3.4654e-05	2.64603e-05	GO:0071216	cellular response to biotic stimulus	8/82	0.000920079	0.000738675	GO:1903901	negative regulation of viral life cycle	8/87	1.37858e-06	1.1406e-06	GO:0098542	defense response to other organism	12/77	0.000269977	0.000215351	GO:0002474	antigen processing and presentation of peptide antigen via MHC class I	9/135	1.43536e-05	1.14557e-05	GO:0070613	regulation of protein processing	8/110	0.000122661	0.000100345	GO:0048660	regulation of smooth muscle cell proliferation	6/77	0.00456159	0.00385872
GO:0050792	regulation of viral process	13/141	2.82573e-06	2.23796e-06	GO:0034341	response to interferon-gamma	10/115	5.24506e-05	4.0049e-05	GO:0034340	response to type I interferon	6/82	0.000920079	0.000738675	GO:0098542	defense response to other organism	15/87	3.28884e-06	2.7211e-06	GO:1903901	negative regulation of viral life cycle	6/77	0.000269977	0.000215351	GO:0050792	regulation of viral process	12/135	1.52136e-05	1.21421e-05	GO:1903317	regulation of protein maturation	8/110	0.000125957	0.000103042	GO:0048659	smooth muscle cell proliferation	6/77	0.00470264	0.00397804
GO:0045071	negative regulation of viral genome replication	8/141	4.00988e-06	3.17581e-06	GO:0043903	regulation of symbiosis, encompassing mutualism through parasitism	11/115	8.3724e-05	6.3928e-05	GO:0048525	negative regulation of viral process	6/82	0.000924513	0.000742234	GO:0043900	regulation of multi-organism process	13/87	2.2491e-05	1.86085e-05	GO:0019058	viral life cycle	10/77	0.000284266	0.000226749	GO:0002479	antigen processing and presentation of exogenous peptide antigen via MHC class I, TAP-dependent	8/135	2.62233e-05	2.0929e-05	GO:0000075	cell cycle checkpoint	10/110	0.000125957	0.000103042	GO:0048545	response to steroid hormone	9/77	0.00681287	0.00576311
GO:0002478	antigen processing and presentation of exogenous peptide antigen	12/141	4.39665e-06	3.48212e-06	GO:0051607	defense response to virus	11/115	9.03926e-05	6.90199e-05	GO:0014910	regulation of smooth muscle cell migration	5/82	0.00154521	0.00124055	GO:0043901	negative regulation of multi-organism process	9/87	4.23934e-05	3.50753e-05	GO:0009636	response to toxic substance	12/77	0.000284266	0.000226749	GO:0002478	antigen processing and presentation of exogenous peptide antigen	11/135	2.62233e-05	2.0929e-05	GO:0031960	response to corticosteroid	9/110	0.000140492	0.000114933	GO:0000910	cytokinesis	6/77	0.00681287	0.00576311
GO:0019884	antigen processing and presentation of exogenous antigen	12/141	4.75439e-06	3.76545e-06	GO:0000075	cell cycle checkpoint	10/115	0.000164697	0.000125756	GO:0043903	regulation of symbiosis, encompassing mutualism through parasitism	8/82	0.00192172	0.00154283	GO:0019058	viral life cycle	11/87	0.000107478	8.89243e-05	GO:0033002	muscle cell proliferation	8/77	0.000312204	0.000249034	GO:0019884	antigen processing and presentation of exogenous antigen	11/135	2.80261e-05	2.23678e-05	GO:0031589	cell-substrate adhesion	12/110	0.000193629	0.000158403	GO:1902903	regulation of supramolecular fiber organization	8/77	0.00793189	0.00670971
GO:0043900	regulation of multi-organism process	17/141	8.5498e-06	6.77139e-06	GO:0031960	response to corticosteroid	9/115	0.000178066	0.000135963	GO:0002237	response to molecule of bacterial origin	9/82	0.00199477	0.00160148	GO:0072332	intrinsic apoptotic signaling pathway by p53 class mediator	6/87	0.000281112	0.000232585	GO:0048661	positive regulation of smooth muscle cell proliferation	6/77	0.000312204	0.000249034	GO:0042590	antigen processing and presentation of exogenous peptide antigen via MHC class I	8/135	3.11209e-05	2.48379e-05	GO:1901991	negative regulation of mitotic cell cycle phase transition	10/110	0.000193629	0.000158403	GO:0031032	actomyosin structure organization	6/77	0.00801102	0.00677665
GO:0048002	antigen processing and presentation of peptide antigen	12/141	9.08162e-06	7.19259e-06	GO:0098586	cellular response to virus	6/115	0.000179943	0.000137397	GO:0014909	smooth muscle cell migration	5/82	0.00202391	0.00162487	GO:0098586	cellular response to virus	5/87	0.000745365	0.000616696	GO:0042326	negative regulation of phosphorylation	11/77	0.000433585	0.000345855	GO:0098542	defense response to other organism	17/135	4.40417e-05	3.51501e-05	GO:0072331	signal transduction by p53 class mediator	11/110	0.000202154	0.000165377	GO:0006979	response to oxidative stress	9/77	0.0121597	0.0102861
GO:0043903	regulation of symbiosis, encompassing mutualism through parasitism	13/141	9.98594e-06	7.9088e-06	GO:0002697	regulation of immune effector process	13/115	0.000266261	0.000203305	GO:0050918	positive chemotaxis	5/82	0.00202391	0.00162487	GO:0002474	antigen processing and presentation of peptide antigen via MHC class I	6/87	0.00103608	0.000857225	GO:0050727	regulation of inflammatory response	10/77	0.000855389	0.000682313	GO:0007093	mitotic cell cycle checkpoint	10/135	4.40417e-05	3.51501e-05	GO:0006977	DNA damage response, signal transduction by p53 class mediator resulting in cell cycle arrest	6/110	0.000228363	0.000186818	GO:0030968	endoplasmic reticulum unfolded protein response	5/77	0.0137162	0.0116028
GO:0048525	negative regulation of viral process	9/141	1.39967e-05	1.10853e-05	GO:0019058	viral life cycle	12/115	0.000266261	0.000203305	GO:1901342	regulation of vasculature development	9/82	0.00214818	0.00172464	GO:0007093	mitotic cell cycle checkpoint	7/87	0.00117598	0.000972976	GO:0014910	regulation of smooth muscle cell migration	5/77	0.00091972	0.000733628	GO:0043903	regulation of symbiosis, encompassing mutualism through parasitism	12/135	4.40417e-05	3.51501e-05	GO:1901990	regulation of mitotic cell cycle phase transition	13/110	0.000228363	0.000186818	GO:0033002	muscle cell proliferation	6/77	0.0185802	0.0157172
GO:1903901	negative regulation of viral life cycle	8/141	4.94931e-05	3.91983e-05	GO:0072331	signal transduction by p53 class mediator	11/115	0.000266261	0.000203305	GO:0042119	neutrophil activation	11/82	0.00318216	0.00255476	GO:0097193	intrinsic apoptotic signaling pathway	9/87	0.00123254	0.00101977	GO:0031667	response to nutrient levels	11/77	0.000920871	0.000734545	GO:0048002	antigen processing and presentation of peptide antigen	11/135	4.40417e-05	3.51501e-05	GO:0072431	signal transduction involved in mitotic G1 DNA damage checkpoint	6/110	0.000228363	0.000186818	GO:0007565	female pregnancy	6/77	0.0187229	0.015838
GO:0007093	mitotic cell cycle checkpoint	10/141	5.97955e-05	4.73577e-05	GO:0045071	negative regulation of viral genome replication	6/115	0.000266751	0.00020368	GO:0033002	muscle cell proliferation	7/82	0.00369597	0.00296727	GO:0019882	antigen processing and presentation	8/87	0.00173399	0.00143466	GO:0030335	positive regulation of cell migration	11/77	0.000920871	0.000734545	GO:0000075	cell cycle checkpoint	11/135	7.53066e-05	6.01028e-05	GO:1902400	intracellular signal transduction involved in G1 DNA damage checkpoint	6/110	0.000228363	0.000186818	GO:0034620	cellular response to unfolded protein	5/77	0.0187229	0.015838
GO:0019058	viral life cycle	14/141	7.03615e-05	5.57259e-05	GO:0097193	intrinsic apoptotic signaling pathway	11/115	0.000329117	0.000251299	GO:0014812	muscle cell migration	5/82	0.00383819	0.00308145	GO:0070613	regulation of protein processing	6/87	0.00205944	0.00170393	GO:0001933	negative regulation of protein phosphorylation	10/77	0.00100758	0.000803714	GO:0002576	platelet degranulation	9/135	0.000112607	8.98729e-05	GO:0002576	platelet degranulation	8/110	0.000228363	0.000186818	GO:0010631	epithelial cell migration	7/77	0.0195994	0.0165795
GO:0044773	mitotic DNA damage checkpoint	8/141	7.07495e-05	5.60332e-05	GO:0000077	DNA damage checkpoint	8/115	0.000391849	0.000299199	GO:0061041	regulation of wound healing	6/82	0.00393585	0.00315985	GO:1903317	regulation of protein maturation	6/87	0.00220169	0.00182162	GO:0051817	modification of morphology or physiology of other organism involved in symbiotic interaction	6/77	0.0010446	0.000833243	GO:0043901	negative regulation of multi-organism process	10/135	0.000178174	0.000142202	GO:0072413	signal transduction involved in mitotic cell cycle checkpoint	6/110	0.000228363	0.000186818	GO:0043542	endothelial cell migration	6/77	0.0195994	0.0165795
GO:0002697	regulation of immune effector process	15/141	8.33624e-05	6.60225e-05	GO:0002474	antigen processing and presentation of peptide antigen via MHC class I	7/115	0.000391849	0.000299199	GO:0097193	intrinsic apoptotic signaling pathway	8/82	0.00475289	0.0038158	GO:0002697	regulation of immune effector process	10/87	0.00225458	0.00186538	GO:1901342	regulation of vasculature development	9/77	0.00108782	0.000867716	GO:0044773	mitotic DNA damage checkpoint	7/135	0.000594549	0.000474514	GO:1902402	signal transduction involved in mitotic DNA damage checkpoint	6/110	0.000228363	0.000186818	GO:0090132	epithelium migration	7/77	0.0195994	0.0165795
GO:0045930	negative regulation of mitotic cell cycle	13/141	9.1098e-05	7.21491e-05	GO:0048525	negative regulation of viral process	7/115	0.000391849	0.000299199	GO:0048661	positive regulation of smooth muscle cell proliferation	5/82	0.00475289	0.0038158	GO:0052547	regulation of peptidase activity	10/87	0.00228049	0.00188682	GO:0071222	cellular response to lipopolysaccharide	7/77	0.0010948	0.000873282	GO:0044774	mitotic DNA integrity checkpoint	7/135	0.000782268	0.000624335	GO:1902403	signal transduction involved in mitotic DNA integrity checkpoint	6/110	0.000228363	0.000186818	GO:0042542	response to hydrogen peroxide	5/77	0.0206003	0.0174261
GO:0044774	mitotic DNA integrity checkpoint	8/141	9.1098e-05	7.21491e-05	GO:0045930	negative regulation of mitotic cell cycle	11/115	0.000405631	0.000309723	GO:0051384	response to glucocorticoid	6/82	0.00475289	0.0038158	GO:0002479	antigen processing and presentation of exogenous peptide antigen via MHC class I, TAP-dependent	5/87	0.00329468	0.00272594	GO:0014909	smooth muscle cell migration	5/77	0.00109536	0.00087373	GO:0097191	extrinsic apoptotic signaling pathway	10/135	0.00087135	0.000695432	GO:1901988	negative regulation of cell cycle phase transition	10/110	0.000254764	0.000208415	GO:0051495	positive regulation of cytoskeleton organization	6/77	0.0206003	0.0174261
GO:0031571	mitotic G1 DNA damage checkpoint	7/141	9.81411e-05	7.77272e-05	GO:0031571	mitotic G1 DNA damage checkpoint	6/115	0.00042253	0.000322626	GO:0045765	regulation of angiogenesis	8/82	0.00509461	0.00409014	GO:0042590	antigen processing and presentation of exogenous peptide antigen via MHC class I	5/87	0.00386596	0.0031986	GO:0050918	positive chemotaxis	5/77	0.00109536	0.00087373	GO:0019058	viral life cycle	12/135	0.00110042	0.000878257	GO:0045930	negative regulation of mitotic cell cycle	11/110	0.000263869	0.000215865	GO:0090130	tissue migration	7/77	0.0206579	0.0174749
GO:0044819	mitotic G1/S transition checkpoint	7/141	9.81411e-05	7.77272e-05	GO:0044819	mitotic G1/S transition checkpoint	6/115	0.00042253	0.000322626	GO:0032496	response to lipopolysaccharide	8/82	0.00617228	0.00495534	GO:0000075	cell cycle checkpoint	7/87	0.00530979	0.00439319	GO:2000147	positive regulation of cell motility	11/77	0.00111776	0.000891601	GO:0000077	DNA damage checkpoint	8/135	0.00111653	0.000891113	GO:0009411	response to UV	8/110	0.000334789	0.000273882	GO:0035967	cellular response to topologically incorrect protein	5/77	0.0232748	0.0196885
GO:0044783	G1 DNA damage checkpoint	7/141	0.000106186	8.40988e-05	GO:0044783	G1 DNA damage checkpoint	6/115	0.000447057	0.000341353	GO:0048545	response to steroid hormone	9/82	0.00668349	0.00536576	GO:0044773	mitotic DNA damage checkpoint	5/87	0.00551756	0.00456509	GO:0043901	negative regulation of multi-organism process	7/77	0.00116144	0.000926441	GO:0052547	regulation of peptidase activity	13/135	0.00113902	0.000909058	GO:0051384	response to glucocorticoid	8/110	0.000343025	0.00028062	GO:0050878	regulation of body fluid levels	9/77	0.0265482	0.0224575
GO:1901991	negative regulation of mitotic cell cycle phase transition	11/141	0.000158323	0.000125391	GO:0051384	response to glucocorticoid	8/115	0.000447057	0.000341353	GO:0030335	positive regulation of cell migration	10/82	0.00668349	0.00536576	GO:0052548	regulation of endopeptidase activity	9/87	0.00584025	0.00483207	GO:0071496	cellular response to external stimulus	9/77	0.00116144	0.000926441	GO:0051384	response to glucocorticoid	8/135	0.00145989	0.00116515	GO:0006956	complement activation	6/110	0.000350884	0.000287049	GO:0007568	aging	7/77	0.0265803	0.0224847
GO:1901988	negative regulation of cell cycle phase transition	11/141	0.000314385	0.000248991	GO:0031570	DNA integrity checkpoint	8/115	0.000483458	0.000369148	GO:0001525	angiogenesis	10/82	0.00692552	0.00556007	GO:0044774	mitotic DNA integrity checkpoint	5/87	0.0063735	0.00527327	GO:0071219	cellular response to molecule of bacterial origin	7/77	0.0011817	0.000942596	GO:1901990	regulation of mitotic cell cycle phase transition	13/135	0.00153727	0.00122691	GO:2000045	regulation of G1/S transition of mitotic cell cycle	8/110	0.000380119	0.000310965	GO:0110053	regulation of actin filament organization	6/77	0.0282739	0.0239173
GO:1901990	regulation of mitotic cell cycle phase transition	14/141	0.00051247	0.000405873	GO:0009636	response to toxic substance	14/115	0.000520226	0.000397222	GO:0071347	cellular response to interleukin-1	6/82	0.00692552	0.00556007	GO:0008630	intrinsic apoptotic signaling pathway in response to DNA damage	5/87	0.00723048	0.00598232	GO:0009991	response to extracellular stimulus	11/77	0.0011817	0.000942596	GO:0031570	DNA integrity checkpoint	8/135	0.00153727	0.00122691	GO:1901987	regulation of cell cycle phase transition	13/110	0.000391306	0.000320118	GO:1901342	regulation of vasculature development	7/77	0.0285133	0.0241198
GO:0000075	cell cycle checkpoint	10/141	0.000556107	0.000440434	GO:0042771	intrinsic apoptotic signaling pathway in response to DNA damage by p53 class mediator	5/115	0.000862758	0.000658765	GO:0002526	acute inflammatory response	6/82	0.00692552	0.00556007	GO:0016485	protein processing	7/87	0.0113782	0.00941404	GO:0051272	positive regulation of cellular component movement	11/77	0.00123943	0.000988647	GO:0045930	negative regulation of mitotic cell cycle	11/135	0.00154994	0.00123702	GO:0043281	regulation of cysteine-type endopeptidase activity involved in apoptotic process	9/110	0.000433736	0.000354828	GO:0044706	multi-multicellular organism process	6/77	0.0285133	0.0241198
GO:0002576	platelet degranulation	8/141	0.000992489	0.000786046	GO:0002479	antigen processing and presentation of exogenous peptide antigen via MHC class I, TAP-dependent	6/115	0.000915315	0.000698895	GO:0031960	response to corticosteroid	6/82	0.00692552	0.00556007	GO:0009636	response to toxic substance	10/87	0.0113782	0.00941404	GO:0014812	muscle cell migration	5/77	0.00200694	0.00160087	GO:0043900	regulation of multi-organism process	13/135	0.00186431	0.00148792	GO:0051272	positive regulation of cellular component movement	14/110	0.00045967	0.000376044	GO:0046677	response to antibiotic	7/77	0.0285133	0.0241198
GO:1901987	regulation of cell cycle phase transition	14/141	0.0011894	0.000942	GO:0042590	antigen processing and presentation of exogenous peptide antigen via MHC class I	6/115	0.00109967	0.000839662	GO:1903034	regulation of response to wounding	6/82	0.00777059	0.00623853	GO:0002478	antigen processing and presentation of exogenous peptide antigen	6/87	0.0139732	0.0115611	GO:0071216	cellular response to biotic stimulus	7/77	0.00234711	0.00187221	GO:0052548	regulation of endopeptidase activity	12/135	0.00216904	0.00173113	GO:0010810	regulation of cell-substrate adhesion	9/110	0.00045967	0.000376044	GO:0097305	response to alcohol	6/77	0.0294096	0.0248781
GO:0000077	DNA damage checkpoint	8/141	0.00125388	0.000993062	GO:1901991	negative regulation of mitotic cell cycle phase transition	9/115	0.00109967	0.000839662	GO:0051607	defense response to virus	7/82	0.00807113	0.00647981	GO:0019884	antigen processing and presentation of exogenous antigen	6/87	0.014277	0.0118124	GO:0045765	regulation of angiogenesis	8/77	0.00258502	0.00206198	GO:0031960	response to corticosteroid	8/135	0.0027647	0.00220653	GO:0010951	negative regulation of endopeptidase activity	9/110	0.00045967	0.000376044	GO:0031589	cell-substrate adhesion	7/77	0.0294096	0.0248781
GO:0043901	negative regulation of multi-organism process	9/141	0.00130747	0.00103551	GO:2001233	regulation of apoptotic signaling pathway	12/115	0.00112664	0.000860254	GO:2000147	positive regulation of cell motility	10/82	0.00813199	0.00652867	GO:0048002	antigen processing and presentation of peptide antigen	6/87	0.0179022	0.0148118	GO:0031669	cellular response to nutrient levels	7/77	0.00388538	0.00309922	GO:1901987	regulation of cell cycle phase transition	13/135	0.00309697	0.00247172	GO:0070482	response to oxygen levels	12/110	0.00045967	0.000376044	GO:0007015	actin filament organization	7/77	0.0294096	0.0248781
GO:0045088	regulation of innate immune response	14/141	0.0013323	0.00105517	GO:0097191	extrinsic apoptotic signaling pathway	9/115	0.00113095	0.000863547	GO:0002446	neutrophil mediated immunity	10/82	0.00919384	0.00738116	GO:0072331	signal transduction by p53 class mediator	7/87	0.0190399	0.0157532	GO:0002237	response to molecule of bacterial origin	8/77	0.00421377	0.00336118	GO:0000731	DNA synthesis involved in DNA repair	5/135	0.00353312	0.00281981	GO:0030330	DNA damage response, signal transduction by p53 class mediator	7/110	0.00045967	0.000376044	GO:0030168	platelet activation	5/77	0.0294096	0.0248781
GO:0031349	positive regulation of defense response	15/141	0.00144709	0.00114608	GO:1903901	negative regulation of viral life cycle	6/115	0.00127165	0.000970974	GO:0097529	myeloid leukocyte migration	6/82	0.00919384	0.00738116	GO:0043281	regulation of cysteine-type endopeptidase activity involved in apoptotic process	6/87	0.0200265	0.0165694	GO:1901990	regulation of mitotic cell cycle phase transition	9/77	0.00432694	0.00345144	GO:1901991	negative regulation of mitotic cell cycle phase transition	9/135	0.00371218	0.00296272	GO:0071156	regulation of cell cycle arrest	7/110	0.00045967	0.000376044	GO:0006937	regulation of muscle contraction	5/77	0.02977	0.0251829
GO:0051384	response to glucocorticoid	8/141	0.00158258	0.00125339	GO:0043900	regulation of multi-organism process	12/115	0.00145777	0.00111309	GO:0071496	cellular response to external stimulus	8/82	0.00919384	0.00738116	GO:0002576	platelet degranulation	5/87	0.020349	0.0168362	GO:0035821	modification of morphology or physiology of other organism	6/77	0.00460514	0.00367335	GO:0002697	regulation of immune effector process	12/135	0.00380638	0.0030379	GO:0072401	signal transduction involved in DNA integrity checkpoint	6/110	0.000532569	0.000435681	GO:0006898	receptor-mediated endocytosis	6/77	0.0312562	0.0264401
GO:2000134	negative regulation of G1/S transition of mitotic cell cycle	7/141	0.0015965	0.00126442	GO:0001525	angiogenesis	13/115	0.00154917	0.00118288	GO:0051272	positive regulation of cellular component movement	10/82	0.00919384	0.00738116	GO:0000077	DNA damage checkpoint	5/87	0.0236905	0.0196009	GO:0042119	neutrophil activation	10/77	0.00496731	0.00396224	GO:0010952	positive regulation of peptidase activity	8/135	0.00497818	0.00397312	GO:0072422	signal transduction involved in DNA damage checkpoint	6/110	0.000532569	0.000435681	GO:0032970	regulation of actin filament-based process	7/77	0.0325955	0.027573
GO:0031570	DNA integrity checkpoint	8/141	0.00165008	0.00130686	GO:0098542	defense response to other organism	13/115	0.0015501	0.00118359	GO:0070613	regulation of protein processing	5/82	0.0101614	0.00815793	GO:0045930	negative regulation of mitotic cell cycle	7/87	0.0246019	0.020355	GO:0046677	response to antibiotic	8/77	0.00496731	0.00396224	GO:1901988	negative regulation of cell cycle phase transition	9/135	0.00589314	0.00470336	GO:0072395	signal transduction involved in cell cycle checkpoint	6/110	0.000564824	0.000462068	GO:0007596	blood coagulation	7/77	0.0333974	0.0282514
GO:1902807	negative regulation of cell cycle G1/S phase transition	7/141	0.00181636	0.00143855	GO:1901988	negative regulation of cell cycle phase transition	9/115	0.00168227	0.00128451	GO:1903317	regulation of protein maturation	5/82	0.0104363	0.00837869	GO:1903305	regulation of regulated secretory pathway	5/87	0.024821	0.0205363	GO:0000086	G2/M transition of mitotic cell cycle	7/77	0.00520079	0.00414849	GO:0031571	mitotic G1 DNA damage checkpoint	5/135	0.00896231	0.00715289	GO:1902806	regulation of cell cycle G1/S phase transition	8/110	0.000600587	0.000491324	GO:0006986	response to unfolded protein	5/77	0.0333974	0.0282514
GO:0050688	regulation of defense response to virus	6/141	0.00215297	0.00170514	GO:0002460	adaptive immune response based on somatic recombination of immune receptors built from immunoglobulin superfamily domains	9/115	0.00202488	0.00154611	GO:0043901	negative regulation of multi-organism process	6/82	0.0104363	0.00837869	GO:1901991	negative regulation of mitotic cell cycle phase transition	6/87	0.0257312	0.0212893	GO:1901987	regulation of cell cycle phase transition	9/77	0.00692916	0.00552714	GO:0044819	mitotic G1/S transition checkpoint	5/135	0.00896231	0.00715289	GO:2001242	regulation of intrinsic apoptotic signaling pathway	8/110	0.000604994	0.000494929	GO:0022900	electron transport chain	5/77	0.0333974	0.0282514
GO:0072332	intrinsic apoptotic signaling pathway by p53 class mediator	6/141	0.00228253	0.00180775	GO:0048660	regulation of smooth muscle cell proliferation	7/115	0.00217259	0.00165889	GO:0007596	blood coagulation	8/82	0.0104363	0.00837869	GO:0051604	protein maturation	7/87	0.0257312	0.0212893	GO:0031668	cellular response to extracellular stimulus	7/77	0.00720415	0.00574649	GO:0006956	complement activation	5/135	0.00906211	0.00723255	GO:0010466	negative regulation of peptidase activity	9/110	0.000604994	0.000494929	GO:0050817	coagulation	7/77	0.0335589	0.028388
GO:0070613	regulation of protein processing	7/141	0.00232144	0.00183857	GO:0048659	smooth muscle cell proliferation	7/115	0.00229988	0.00175609	GO:0070555	response to interleukin-1	6/82	0.0104363	0.00837869	GO:0031570	DNA integrity checkpoint	5/87	0.0257312	0.0212893	GO:0044839	cell cycle G2/M phase transition	7/77	0.00779798	0.00622017	GO:0044783	G1 DNA damage checkpoint	5/135	0.00906211	0.00723255	GO:0006959	humoral immune response	9/110	0.000640658	0.000524106	GO:0007599	hemostasis	7/77	0.0336426	0.0284588
GO:1903317	regulation of protein maturation	7/141	0.00256099	0.00202829	GO:0008630	intrinsic apoptotic signaling pathway in response to DNA damage	6/115	0.00233911	0.00178604	GO:0050817	coagulation	8/82	0.0105684	0.00848472	GO:0097191	extrinsic apoptotic signaling pathway	6/87	0.0257312	0.0212893	GO:0002687	positive regulation of leukocyte migration	5/77	0.0102043	0.00813957	GO:1901654	response to ketone	8/135	0.00906211	0.00723255	GO:0034644	cellular response to UV	6/110	0.000695678	0.000569116	GO:0097529	myeloid leukocyte migration	5/77	0.036647	0.0310003
GO:0034644	cellular response to UV	6/141	0.00270676	0.00214374	GO:0002237	response to molecule of bacterial origin	10/115	0.00253599	0.00193637	GO:0034976	response to endoplasmic reticulum stress	7/82	0.0105684	0.00848472	GO:0002262	myeloid cell homeostasis	5/87	0.0270396	0.0223719	GO:0002576	platelet degranulation	5/77	0.0117269	0.00935414	GO:0010212	response to ionizing radiation	7/135	0.0091284	0.00728545	GO:0030198	extracellular matrix organization	11/110	0.000730847	0.000597887	GO:0034976	response to endoplasmic reticulum stress	6/77	0.0381126	0.0322401
GO:0031960	response to corticosteroid	8/141	0.0028572	0.00226288	GO:0050727	regulation of inflammatory response	11/115	0.00286124	0.00218472	GO:1904018	positive regulation of vasculature development	6/82	0.0105684	0.00848472	GO:0010212	response to ionizing radiation	5/87	0.0274466	0.0227086	GO:0042542	response to hydrogen peroxide	5/77	0.0124448	0.0099268	GO:0010810	regulation of cell-substrate adhesion	8/135	0.0100955	0.00805729	GO:0030335	positive regulation of cell migration	13/110	0.000740089	0.000605448	GO:0035966	response to topologically incorrect protein	5/77	0.0419401	0.0354778
GO:0001906	cell killing	8/141	0.00307599	0.00243616	GO:1901654	response to ketone	8/115	0.00292786	0.00223559	GO:0007599	hemostasis	8/82	0.0105684	0.00848472	GO:2000116	regulation of cysteine-type endopeptidase activity	6/87	0.0286423	0.0236979	GO:0050921	positive regulation of chemotaxis	5/77	0.0124448	0.0099268	GO:0031589	cell-substrate adhesion	10/135	0.013185	0.0105231	GO:0071158	positive regulation of cell cycle arrest	6/110	0.000802965	0.000656884	GO:0051493	regulation of cytoskeleton organization	8/77	0.0431789	0.0365257
GO:0035821	modification of morphology or physiology of other organism	8/141	0.00316325	0.00250528	GO:0010212	response to ionizing radiation	7/115	0.00331451	0.00253082	GO:0030595	leukocyte chemotaxis	6/82	0.0126036	0.0101187	GO:1901988	negative regulation of cell cycle phase transition	6/87	0.0325254	0.0269107	GO:0002697	regulation of immune effector process	8/77	0.0124448	0.0099268	GO:0031100	animal organ regeneration	5/135	0.0152332	0.0121577	GO:2000116	regulation of cysteine-type endopeptidase activity	9/110	0.000802965	0.000656884	GO:0001667	ameboidal-type cell migration	7/77	0.0457514	0.0387018
GO:0038061	NIK/NF-kappaB signaling	8/141	0.00347744	0.00275411	GO:2000134	negative regulation of G1/S transition of mitotic cell cycle	6/115	0.00360864	0.0027554	GO:0002687	positive regulation of leukocyte migration	5/82	0.0126036	0.0101187	GO:0002526	acute inflammatory response	5/87	0.0345086	0.0285516	GO:0061041	regulation of wound healing	5/77	0.0125521	0.0100123	GO:0072332	intrinsic apoptotic signaling pathway by p53 class mediator	5/135	0.0152332	0.0121577	GO:0001525	angiogenesis	13/110	0.000802965	0.000656884	GO:0046890	regulation of lipid biosynthetic process	5/77	0.0458438	0.0387799
GO:0098586	cellular response to virus	5/141	0.00347744	0.00275411	GO:0097194	execution phase of apoptosis	5/115	0.00391243	0.00298736	GO:0050921	positive regulation of chemotaxis	5/82	0.0160869	0.0129152	GO:0031960	response to corticosteroid	5/87	0.0345086	0.0285516	GO:0032496	response to lipopolysaccharide	7/77	0.0126605	0.0100988	GO:0008637	apoptotic mitochondrial changes	6/135	0.0152332	0.0121577	GO:0048260	positive regulation of receptor-mediated endocytosis	5/110	0.00090689	0.000741903	0.0458438	0.0387799
GO:0071356	cellular response to tumor necrosis factor	10/141	0.00347744	0.00275411	GO:1902807	negative regulation of cell cycle G1/S phase transition	6/115	0.0041057	0.00313493	GO:0031667	response to nutrient levels	9/82	0.0161094	0.0129332	GO:0002449	lymphocyte mediated immunity	6/87	0.0351754	0.0291032	GO:0071236	cellular response to antibiotic	5/77	0.0135831	0.0108348	GO:0043280	positive regulation of cysteine-type endopeptidase activity involved in apoptotic process	6/135	0.0160964	0.0128467	GO:0009636	response to toxic substance	13/110	0.000983036	0.000804196
GO:0071214	cellular response to abiotic stimulus	11/141	0.00349114	0.00276496	GO:1901990	regulation of mitotic cell cycle phase transition	11/115	0.00413085	0.00315414	GO:0070482	response to oxygen levels	8/82	0.0161094	0.0129332	GO:0045862	positive regulation of proteolysis	7/87	0.0380619	0.0314915	GO:0051701	interaction with host	6/77	0.0135831	0.0108348	GO:0030198	extracellular matrix organization	10/135	0.0161336	0.0128764	GO:1903035	negative regulation of response to wounding	6/110	0.000983036	0.000804196
GO:0104004	cellular response to environmental stimulus	11/141	0.00349114	0.00276496	GO:0002526	acute inflammatory response	7/115	0.0046469	0.00354817	GO:0098542	defense response to other organism	9/82	0.0170692	0.0137038	GO:0048872	homeostasis of number of cells	6/87	0.038824	0.032122	GO:0097191	extrinsic apoptotic signaling pathway	6/77	0.0142623	0.0113765	GO:0097193	intrinsic apoptotic signaling pathway	9/135	0.0161336	0.0128764	GO:0036293	response to decreased oxygen levels	11/110	0.000983036	0.000804196
GO:0006959	humoral immune response	9/141	0.00362514	0.00287109	GO:0070613	regulation of protein processing	6/115	0.00507161	0.00387246	GO:0071236	cellular response to antibiotic	5/82	0.0170692	0.0137038	GO:0010952	positive regulation of peptidase activity	5/87	0.0452854	0.0374681	GO:0051384	response to glucocorticoid	5/77	0.0142683	0.0113813	GO:0034644	cellular response to UV	5/135	0.0163195	0.0130247	GO:0043312	neutrophil degranulation	13/110	0.000983036	0.000804196
GO:0033209	tumor necrosis factor-mediated signaling pathway	8/141	0.00362514	0.00287109	GO:0051817	modification of morphology or physiology of other organism involved in symbiotic interaction	6/115	0.00525036	0.00400894	GO:0051701	interaction with host	6/82	0.0174022	0.0139712	GO:0001819	positive regulation of cytokine production	8/87	0.0452854	0.0374681	GO:0050729	positive regulation of inflammatory response	5/77	0.0143427	0.0114407	GO:0030335	positive regulation of cell migration	12/135	0.0170992	0.013647	GO:0002283	neutrophil activation involved in immune response	13/110	0.00101597	0.000831139
GO:0010948	negative regulation of cell cycle process	11/141	0.00372527	0.00295039	GO:1903317	regulation of protein maturation	6/115	0.00543391	0.0041491	GO:0043410	positive regulation of MAPK cascade	9/82	0.0182093	0.0146191	GO:0071478	cellular response to radiation	5/87	0.0453119	0.03749	GO:0032103	positive regulation of response to external stimulus	7/77	0.0143427	0.0114407	GO:0071103	DNA conformation change	9/135	0.0170992	0.013647	GO:2000147	positive regulation of cell motility	13/110	0.00101597	0.000831139
GO:0097191	extrinsic apoptotic signaling pathway	9/141	0.00372527	0.00295039	GO:0030968	endoplasmic reticulum unfolded protein response	6/115	0.00562235	0.00429298	GO:0050729	positive regulation of inflammatory response	5/82	0.0182093	0.0146191	GO:0034976	response to endoplasmic reticulum stress	6/87	0.0453119	0.03749	GO:0000302	response to reactive oxygen species	6/77	0.0147648	0.0117773	GO:0001525	angiogenesis	12/135	0.0183055	0.0146098	GO:0006979	response to oxidative stress	12/110	0.0010689	0.000874437
GO:0045824	negative regulation of innate immune response	5/141	0.00372527	0.00295039	GO:0001822	kidney development	9/115	0.00563964	0.00430619	GO:0009636	response to toxic substance	9/82	0.0182093	0.0146191	GO:0051051	negative regulation of transport	8/87	0.0499046	0.0412898	GO:0002446	neutrophil mediated immunity	9/77	0.0147957	0.011802	GO:0071478	cellular response to radiation	7/135	0.0200555	0.0160065	GO:0030449	regulation of complement activation	5/110	0.0010689	0.000874437
GO:0042119	neutrophil activation	14/141	0.00405126	0.00320857	GO:0019882	antigen processing and presentation	8/115	0.00577289	0.00440793	GO:0043312	neutrophil degranulation	9/82	0.0185268	0.014874	GO:0002703	regulation of leukocyte mediated immunity	5/87	0.051348	0.0424841	GO:0002262	myeloid cell homeostasis	5/77	0.0155024	0.0123657	GO:0097305	response to alcohol	8/135	0.0200555	0.0160065	GO:0016485	protein processing	9/110	0.00107291	0.000877722
GO:0052547	regulation of peptidase activity	12/141	0.00408712	0.00323697	GO:0052548	regulation of endopeptidase activity	10/115	0.00656487	0.00501265	GO:0002283	neutrophil activation involved in immune response	9/82	0.0185413	0.0148856	GO:0017157	regulation of exocytosis	5/87	0.0533281	0.0441224	GO:0007093	mitotic cell cycle checkpoint	5/77	0.0164889	0.0131526	GO:0009636	response to toxic substance	12/135	0.0210791	0.0168234	GO:0072376	protein activation cascade	6/110	0.00107291	0.000877722
GO:0006977	DNA damage response, signal transduction by p53 class mediator resulting in cell cycle arrest	5/141	0.00465716	0.00368845	GO:1902532	negative regulation of intracellular signal transduction	12/115	0.00656487	0.00501265	GO:0032103	positive regulation of response to external stimulus	7/82	0.018617	0.0149464	GO:0031667	response to nutrient levels	8/87	0.0533281	0.0441224	GO:0097237	cellular response to toxic substance	6/77	0.017798	0.0141968	GO:0002449	lymphocyte mediated immunity	8/135	0.0210791	0.0168234	GO:0042770	signal transduction in response to DNA damage	7/110	0.00109966	0.000899599
GO:0097193	intrinsic apoptotic signaling pathway	10/141	0.00473598	0.00375087	GO:0071222	cellular response to lipopolysaccharide	7/115	0.00704084	0.00537608	GO:0010212	response to ionizing radiation	5/82	0.0192452	0.0154508	GO:1903531	negative regulation of secretion by cell	5/87	0.053378	0.0441637	GO:0071346	cellular response to interferon-gamma	5/77	0.017798	0.0141968	GO:2000147	positive regulation of cell motility	12/135	0.0223879	0.0178679	GO:2000257	regulation of protein activation cascade	5/110	0.00109966	0.000899599
GO:0071478	cellular response to radiation	8/141	0.00477176	0.00377921	GO:1901987	regulation of cell cycle phase transition	11/115	0.00704084	0.00537608	GO:0031669	cellular response to nutrient levels	6/82	0.0192452	0.0154508	GO:0060627	regulation of vesicle-mediated transport	8/87	0.053378	0.0441637	GO:0034614	cellular response to reactive oxygen species	5/77	0.0185175	0.0147707	GO:0000086	G2/M transition of mitotic cell cycle	8/135	0.0227116	0.0181263	GO:0045787	positive regulation of cell cycle	11/110	0.00109966	0.000899599
GO:0072431	signal transduction involved in mitotic G1 DNA damage checkpoint	5/141	0.00477176	0.00377921	GO:0002478	antigen processing and presentation of exogenous peptide antigen	7/115	0.00739609	0.00564733	GO:0009991	response to extracellular stimulus	9/82	0.0192452	0.0154508	GO:0002699	positive regulation of immune effector process	5/87	0.0545771	0.0451558	GO:0071347	cellular response to interleukin-1	5/77	0.0187761	0.014977	GO:0072376	protein activation cascade	5/135	0.0228586	0.0182437	GO:0042119	neutrophil activation	13/110	0.00111639	0.00091329
GO:1902400	intracellular signal transduction involved in G1 DNA damage checkpoint	5/141	0.00477176	0.00377921	GO:0034644	cellular response to UV	5/115	0.00739609	0.00564733	GO:0007093	mitotic cell cycle checkpoint	5/82	0.0192452	0.0154508	GO:0010951	negative regulation of endopeptidase activity	5/87	0.0560164	0.0463466	GO:0002526	acute inflammatory response	5/77	0.0187761	0.014977	GO:0043687	post-translational protein modification	10/135	0.0236741	0.0188945	GO:0002446	neutrophil mediated immunity	13/110	0.00112436	0.000919806
GO:0034612	response to tumor necrosis factor	10/141	0.00477176	0.00377921	GO:0072001	renal system development	9/115	0.00739609	0.00564733	GO:0050878	regulation of body fluid levels	9/82	0.0193784	0.0155577	GO:2001233	regulation of apoptotic signaling pathway	7/87	0.0602593	0.0498571	GO:0031960	response to corticosteroid	5/77	0.0187761	0.014977	GO:0031099	regeneration	7/135	0.0236741	0.0188945	GO:0031099	regeneration	8/110	0.00123558	0.0010108
GO:0072413	signal transduction involved in mitotic cell cycle checkpoint	5/141	0.00496561	0.00393273	GO:0019884	antigen processing and presentation of exogenous antigen	7/115	0.00758931	0.00579487	GO:0043900	regulation of multi-organism process	8/82	0.019636	0.0157645	GO:0009991	response to extracellular stimulus	8/87	0.0628031	0.0519617	GO:1903034	regulation of response to wounding	5/77	0.0208507	0.0166319	GO:2001056	positive regulation of cysteine-type endopeptidase activity	6/135	0.0236741	0.0188945	GO:0009314	response to radiation	12/110	0.00129205	0.00105699
GO:1902402	signal transduction involved in mitotic DNA damage checkpoint	5/141	0.00496561	0.00393273	GO:0071478	cellular response to radiation	7/115	0.00758931	0.00579487	GO:0071346	cellular response to interferon-gamma	5/82	0.021022	0.0168773	GO:0042119	neutrophil activation	8/87	0.0628031	0.0519617	GO:0007596	blood coagulation	7/77	0.0214628	0.0171201	GO:0042119	neutrophil activation	12/135	0.0240554	0.0191988	GO:0008630	intrinsic apoptotic signaling pathway in response to DNA damage	6/110	0.00131909	0.00107911
GO:1902403	signal transduction involved in mitotic DNA integrity checkpoint	5/141	0.00496561	0.00393273	GO:0043901	negative regulation of multi-organism process	7/115	0.00773816	0.00590852	GO:0097237	cellular response to toxic substance	6/82	0.0213981	0.0171792	GO:0010466	negative regulation of peptidase activity	5/87	0.0628031	0.0519617	GO:0050817	coagulation	7/77	0.0227835	0.0181736	GO:0051272	positive regulation of cellular component movement	12/135	0.024306	0.0193988	GO:0001836	release of cytochrome c from mitochondria	5/110	0.00143034	0.00117013
GO:0070555	response to interleukin-1	8/141	0.00504755	0.00399763	GO:0034620	cellular response to unfolded protein	6/115	0.00773816	0.00590852	GO:0034614	cellular response to reactive oxygen species	5/82	0.0214319	0.0172063	GO:0006959	humoral immune response	5/87	0.063651	0.0526633	GO:0007599	hemostasis	7/77	0.0229494	0.0183059	GO:0071897	DNA biosynthetic process	7/135	0.024306	0.0193988	GO:0009416	response to light stimulus	10/110	0.00143034	0.00117013
GO:0048660	regulation of smooth muscle cell proliferation	7/141	0.00506649	0.00401263	GO:0070555	response to interleukin-1	7/115	0.00801968	0.00612348	GO:0002460	adaptive immune response based on somatic recombination of immune receptors built from immunoglobulin superfamily domains	6/82	0.0225148	0.0180758	GO:0007160	cell-matrix adhesion	5/87	0.063651	0.0526633	GO:0060759	regulation of response to cytokine stimulus	5/77	0.0243942	0.0194584	GO:0007568	aging	9/135	0.0245096	0.0195613	GO:0002474	antigen processing and presentation of peptide antigen via MHC class I	6/110	0.0014333	0.00117254
GO:1903902	positive regulation of viral life cycle	5/141	0.00519556	0.00411485	GO:0071219	cellular response to molecule of bacterial origin	7/115	0.00801968	0.00612348	GO:0016485	protein processing	6/82	0.0225148	0.0180758	GO:0002237	response to molecule of bacterial origin	6/87	0.0641094	0.0530426	GO:0097529	myeloid leukocyte migration	5/77	0.0243942	0.0194584	GO:0009314	response to radiation	11/135	0.0247113	0.0197223	GO:0045861	negative regulation of proteolysis	10/110	0.00147365	0.00120556
GO:0048659	smooth muscle cell proliferation	7/141	0.00543169	0.00430186	GO:0001819	positive regulation of cytokine production	11/115	0.00806516	0.00615821	GO:0035821	modification of morphology or physiology of other organism	5/82	0.023828	0.01913	GO:0032386	regulation of intracellular transport	7/87	0.0641094	0.0530426	GO:0034341	response to interferon-gamma	5/77	0.0252294	0.0201246	GO:0009411	response to UV	6/135	0.0247967	0.0197905	GO:0010948	negative regulation of cell cycle process	10/110	0.00173788	0.00142171
GO:0014910	regulation of smooth muscle cell migration	5/141	0.00587916	0.00465626	GO:0006898	receptor-mediated endocytosis	8/115	0.00806516	0.00615821	GO:0019318	hexose metabolic process	6/82	0.0239028	0.0191901	GO:0007568	aging	6/87	0.0654203	0.0541271	GO:0071356	cellular response to tumor necrosis factor	6/77	0.0262804	0.0209629	GO:0008630	intrinsic apoptotic signaling pathway in response to DNA damage	5/135	0.0247967	0.0197905	GO:0010212	response to ionizing radiation	7/110	0.00175994	0.00143976
GO:0000209	protein polyubiquitination	10/141	0.00594971	0.00471213	GO:0002690	positive regulation of leukocyte chemotaxis	5/115	0.00820145	0.00626227	GO:0042326	negative regulation of phosphorylation	8/82	0.0246564	0.0197951	GO:0051048	negative regulation of secretion	5/87	0.0659642	0.0545772	GO:0070555	response to interleukin-1	5/77	0.0281384	0.022445	GO:0050727	regulation of inflammatory response	10/135	0.0247967	0.0197905	GO:0043062	extracellular structure organization	11/110	0.00178416	0.00145958
GO:0009411	response to UV	7/141	0.00594971	0.00471213	GO:0048545	response to steroid hormone	10/115	0.00937976	0.00716198	GO:0045766	positive regulation of angiogenesis	5/82	0.0249774	0.0200528	GO:0045861	negative regulation of proteolysis	6/87	0.0673324	0.0557092	GO:1904018	positive regulation of vasculature development	5/77	0.0297976	0.0237684	GO:0001819	positive regulation of cytokine production	11/135	0.0247967	0.0197905	GO:0014910	regulation of smooth muscle cell migration	5/110	0.00178944	0.00146389
GO:0071897	DNA biosynthetic process	8/141	0.00658089	0.00521203	GO:0042542	response to hydrogen peroxide	6/115	0.00937976	0.00716198	GO:0001666	response to hypoxia	7/82	0.0276431	0.022193	GO:2001234	negative regulation of apoptotic signaling pathway	5/87	0.0673324	0.0557092	GO:0050920	regulation of chemotaxis	5/77	0.0299115	0.0238593	GO:0007249	I-kappaB kinase/NF-kappaB signaling	8/135	0.0255907	0.0204241	GO:2001233	regulation of apoptotic signaling pathway	11/110	0.00186982	0.00152965
GO:0052548	regulation of endopeptidase activity	11/141	0.00668826	0.00529706	GO:0052547	regulation of peptidase activity	10/115	0.00957527	0.00731126	GO:0060326	cell chemotaxis	6/82	0.0278676	0.0223732	GO:0031669	cellular response to nutrient levels	5/87	0.0676152	0.0559431	GO:0010389	regulation of G2/M transition of mitotic cell cycle	5/77	0.0299115	0.0238593	GO:1901342	regulation of vasculature development	9/135	0.0256653	0.0204837	GO:0045862	positive regulation of proteolysis	10/110	0.00199869	0.00163508
GO:2000045	regulation of G1/S transition of mitotic cell cycle	7/141	0.00668826	0.00529706	GO:1901342	regulation of vasculature development	9/115	0.00957527	0.00731126	GO:0031668	cellular response to extracellular stimulus	6/82	0.0278676	0.0223732	GO:0010948	negative regulation of cell cycle process	6/87	0.0703229	0.0581834	GO:0001525	angiogenesis	8/77	0.0299115	0.0238593	GO:0043281	regulation of cysteine-type endopeptidase activity involved in apoptotic process	7/135	0.0256653	0.0204837	GO:0090068	positive regulation of cell cycle process	9/110	0.00247691	0.0020263
GO:0006956	complement activation	5/141	0.00668826	0.00529706	GO:0048661	positive regulation of smooth muscle cell proliferation	5/115	0.00957527	0.00731126	GO:0060485	mesenchyme development	6/82	0.0278676	0.0223732	GO:0097305	response to alcohol	5/87	0.0740339	0.0612538	GO:0002685	regulation of leukocyte migration	5/77	0.0304923	0.0243226	GO:0002673	regulation of acute inflammatory response	5/135	0.0256653	0.0204837	GO:0014909	smooth muscle cell migration	5/110	0.00265545	0.00217235
GO:0010212	response to ionizing radiation	7/141	0.00738576	0.00584948	GO:0048002	antigen processing and presentation of peptide antigen	7/115	0.00957527	0.00731126	GO:0034341	response to interferon-gamma	5/82	0.028732	0.0230671	GO:0002460	adaptive immune response based on somatic recombination of immune receptors built from immunoglobulin superfamily domains	5/87	0.0777478	0.0643266	GO:0034612	response to tumor necrosis factor	6/77	0.031416	0.0250594	GO:0071214	cellular response to abiotic stimulus	9/135	0.0256653	0.0204837	GO:0001666	response to hypoxia	10/110	0.00265545	0.00217235
GO:1901654	response to ketone	8/141	0.00738576	0.00584948	GO:0071214	cellular response to abiotic stimulus	9/115	0.0096724	0.00738543	GO:0036293	response to decreased oxygen levels	7/82	0.0302259	0.0242665	GO:0051924	regulation of calcium ion transport	5/87	0.0833535	0.0689646	GO:0030595	leukocyte chemotaxis	5/77	0.0322423	0.0257185	GO:0104004	cellular response to environmental stimulus	9/135	0.0256653	0.0204837	GO:0042246	tissue regeneration	5/110	0.00279294	0.00228483
GO:0009636	response to toxic substance	13/141	0.00782276	0.00619558	GO:0104004	cellular response to environmental stimulus	9/115	0.0096724	0.00738543	GO:0035690	cellular response to drug	7/82	0.030805	0.0247314	GO:0008016	regulation of heart contraction	5/87	0.0844279	0.0698536	GO:0043312	neutrophil degranulation	8/77	0.032723	0.026102	GO:2000045	regulation of G1/S transition of mitotic cell cycle	6/135	0.0258071	0.0205969	GO:1903034	regulation of response to wounding	7/110	0.00282477	0.00231087
GO:0014909	smooth muscle cell migration	5/141	0.00783127	0.00620232	GO:0002822	regulation of adaptive immune response based on somatic recombination of immune receptors built from immunoglobulin superfamily domains	6/115	0.00969686	0.0074041	GO:0050920	regulation of chemotaxis	5/82	0.0331777	0.0266363	GO:0031668	cellular response to extracellular stimulus	5/87	0.0918076	0.0759594	GO:0034599	cellular response to oxidative stress	6/77	0.0331374	0.0264325	GO:0010948	negative regulation of cell cycle process	9/135	0.0274505	0.0219085	GO:0010811	positive regulation of cell-substrate adhesion	6/110	0.00287366	0.00235087
GO:0043312	neutrophil degranulation	13/141	0.00784853	0.00621599	GO:0030595	leukocyte chemotaxis	7/115	0.00969686	0.0074041	GO:0002685	regulation of leukocyte migration	5/82	0.0346618	0.0278278	GO:0010959	regulation of metal ion transport	6/87	0.0938995	0.0776901	GO:0002283	neutrophil activation involved in immune response	8/77	0.033507	0.0267273	GO:0044839	cell cycle G2/M phase transition	8/135	0.0274505	0.0219085	GO:0061045	negative regulation of wound healing	5/110	0.00306347	0.00250615
GO:0043687	post-translational protein modification	11/141	0.00784853	0.00621599	GO:0046677	response to antibiotic	9/115	0.00972774	0.00742768	GO:0005996	monosaccharide metabolic process	6/82	0.0364857	0.0292921						GO:1901654	response to ketone	5/77	0.0338141	0.0269723	GO:0071356	cellular response to tumor necrosis factor	8/135	0.0287965	0.0229827	GO:0019882	antigen processing and presentation	8/110	0.00306347	0.00250615
GO:0002283	neutrophil activation involved in immune response	13/141	0.00822876	0.00651713	GO:0033002	muscle cell proliferation	7/115	0.00973908	0.00743634	GO:0002697	regulation of immune effector process	7/82	0.0385216	0.0309266						GO:1902532	negative regulation of intracellular signal transduction	8/77	0.0344932	0.027514	GO:0043062	extracellular structure organization	10/135	0.0287965	0.0229827	GO:2001234	negative regulation of apoptotic signaling pathway	8/110	0.00306347	0.00250615
GO:0030330	DNA damage response, signal transduction by p53 class mediator	6/141	0.00830577	0.00657812	GO:0002824	positive regulation of adaptive immune response based on somatic recombination of immune receptors built from immunoglobulin superfamily domains	5/115	0.00973908	0.00743634	GO:0034599	cellular response to oxidative stress	6/82	0.0385216	0.0309266						GO:2001233	regulation of apoptotic signaling pathway	7/77	0.035161	0.0280467	GO:0045862	positive regulation of proteolysis	9/135	0.0309891	0.0247326	GO:0071482	cellular response to light stimulus	6/110	0.00316103	0.00258595
GO:0071156	regulation of cell cycle arrest	6/141	0.00830577	0.00657812	GO:0010948	negative regulation of cell cycle process	9/115	0.0098771	0.00754173	GO:0090130	tissue migration	6/82	0.0406716	0.0326527						GO:0000075	cell cycle checkpoint	5/77	0.035161	0.0280467	GO:2000134	negative regulation of G1/S transition of mitotic cell cycle	5/135	0.0321641	0.0256705	GO:0002920	regulation of humoral immune response	5/110	0.00316103	0.00258595
GO:0045089	positive regulation of innate immune response	11/141	0.00882455	0.00698899	GO:0035967	cellular response to topologically incorrect protein	6/115	0.0098771	0.00754173	GO:0000075	cell cycle checkpoint	5/82	0.0406716	0.0326527						GO:0050878	regulation of body fluid levels	8/77	0.035161	0.0280467	GO:0065004	protein-DNA complex assembly	7/135	0.0341069	0.027221	GO:0002479	antigen processing and presentation of exogenous peptide antigen via MHC class I, TAP-dependent	5/110	0.00373775	0.00305776
GO:0070482	response to oxygen levels	11/141	0.00936978	0.00742081	GO:0045778	positive regulation of ossification	5/115	0.0098771	0.00754173	GO:0045785	positive regulation of cell adhesion	7/82	0.0406716	0.0326527						GO:1902749	regulation of cell cycle G2/M phase transition	5/77	0.0357286	0.0284994	GO:0010950	positive regulation of endopeptidase activity	6/135	0.0342963	0.0273721	GO:0031100	animal organ regeneration	5/110	0.00373775	0.00305776
GO:0002446	neutrophil mediated immunity	13/141	0.0095873	0.00759308	GO:0009411	response to UV	6/115	0.0101264	0.00773211	GO:0001933	negative regulation of protein phosphorylation	7/82	0.0407534	0.0327184						GO:0006959	humoral immune response	5/77	0.0409438	0.0326594	GO:0002688	regulation of leukocyte chemotaxis	5/135	0.0344381	0.0274854	GO:0051604	protein maturation	9/110	0.00386433	0.00316131
GO:0009314	response to radiation	12/141	0.0095873	0.00759308	GO:0071496	cellular response to external stimulus	9/115	0.0101264	0.00773211	GO:1902532	negative regulation of intracellular signal transduction	8/82	0.0407534	0.0327184						GO:0007584	response to nutrient	5/77	0.0422692	0.0337166	GO:1902807	negative regulation of cell cycle G1/S phase transition	5/135	0.0344381	0.0274854	GO:0002478	antigen processing and presentation of exogenous peptide antigen	7/110	0.00402231	0.00329054
GO:0051272	positive regulation of cellular component movement	13/141	0.00961132	0.00761211	GO:0043281	regulation of cysteine-type endopeptidase activity involved in apoptotic process	7/115	0.0101264	0.00773211	GO:2001233	regulation of apoptotic signaling pathway	7/82	0.0407534	0.0327184						GO:0071214	cellular response to abiotic stimulus	6/77	0.0430879	0.0343696	GO:0030111	regulation of Wnt signaling pathway	9/135	0.0345358	0.0275633	GO:0010952	positive regulation of peptidase activity	7/110	0.00402231	0.00329054
GO:0072401	signal transduction involved in DNA integrity checkpoint	5/141	0.00961132	0.00761211	GO:0034976	response to endoplasmic reticulum stress	8/115	0.0101264	0.00773211	GO:0031349	positive regulation of defense response	8/82	0.0407534	0.0327184						GO:0104004	cellular response to environmental stimulus	6/77	0.0430879	0.0343696	GO:0002526	acute inflammatory response	6/135	0.0347188	0.0277093	GO:0007050	cell cycle arrest	8/110	0.00403192	0.00329841
GO:0072422	signal transduction involved in DNA damage checkpoint	5/141	0.00961132	0.00761211	GO:0030335	positive regulation of cell migration	11/115	0.0103022	0.00786629	GO:0051604	protein maturation	6/82	0.0412796	0.0331408						GO:0006979	response to oxidative stress	7/77	0.0436876	0.034848	GO:0006959	humoral immune response	7/135	0.0347188	0.0277093	GO:0019884	antigen processing and presentation of exogenous antigen	7/110	0.00418933	0.00342718
GO:1902806	regulation of cell cycle G1/S phase transition	7/141	0.00999832	0.00791861	GO:0002699	positive regulation of immune effector process	7/115	0.0104902	0.00800989	GO:0006006	glucose metabolic process	5/82	0.0412796	0.0331408						GO:0006417	regulation of translation	6/77	0.0436876	0.034848	GO:0001906	cell killing	6/135	0.0364424	0.029085	GO:0071478	cellular response to radiation	7/110	0.00418933	0.00342718
GO:0072395	signal transduction involved in cell cycle checkpoint	5/141	0.0100734	0.00797807	GO:0045862	positive regulation of proteolysis	9/115	0.0105692	0.00807021	GO:0006959	humoral immune response	5/82	0.0460823	0.0369966						GO:0043122	regulation of I-kappaB kinase/NF-kappaB signaling	5/77	0.0444927	0.0354902	GO:1902806	regulation of cell cycle G1/S phase transition	6/135	0.0364424	0.029085	GO:0042590	antigen processing and presentation of exogenous peptide antigen via MHC class I	5/110	0.00418933	0.00342718
GO:0071482	cellular response to light stimulus	6/141	0.0105288	0.00833873	GO:0071356	cellular response to tumor necrosis factor	8/115	0.0105692	0.00807021	GO:0007160	cell-matrix adhesion	5/82	0.0460823	0.0369966						GO:0097305	response to alcohol	5/77	0.0494957	0.0394809	GO:0034612	response to tumor necrosis factor	8/135	0.036956	0.0294949	GO:0000082	G1/S transition of mitotic cell cycle	8/110	0.00425162	0.00347814
GO:0051702	interaction with symbiont	5/141	0.0129122	0.0102264	GO:0001655	urogenital system development	9/115	0.0106769	0.0081524	GO:0007568	aging	6/82	0.0460823	0.0369966						GO:0033673	negative regulation of kinase activity	5/77	0.0494957	0.0394809	GO:0016064	immunoglobulin mediated immune response	5/135	0.0388349	0.0309944	GO:0014812	muscle cell migration	5/110	0.00464502	0.00379997
GO:0014812	muscle cell migration	5/141	0.0134669	0.0106657	GO:0002821	positive regulation of adaptive immune response	5/115	0.0107658	0.0082203	GO:0032102	negative regulation of response to external stimulus	6/82	0.0460823	0.0369966											GO:0070613	regulation of protein processing	5/135	0.0388349	0.0309944	GO:0050727	regulation of inflammatory response	10/110	0.00467634	0.00382559
GO:0030111	regulation of Wnt signaling pathway	10/141	0.0134669	0.0106657	GO:2000045	regulation of G1/S transition of mitotic cell cycle	6/115	0.0107658	0.0082203	GO:0050900	leukocyte migration	7/82	0.0460823	0.0369966											GO:0045765	regulation of angiogenesis	8/135	0.0394035	0.0314483	GO:0007568	aging	9/110	0.00481895	0.00394225
GO:0071158	positive regulation of cell cycle arrest	5/141	0.0140526	0.0111296	GO:0071216	cellular response to biotic stimulus	7/115	0.0112993	0.00862766	GO:0097191	extrinsic apoptotic signaling pathway	5/82	0.0460823	0.0369966											GO:0010811	positive regulation of cell-substrate adhesion	5/135	0.0394704	0.0315017	GO:0032102	negative regulation of response to external stimulus	9/110	0.00481895	0.00394225
GO:0001666	response to hypoxia	10/141	0.0144356	0.0114329	GO:0002262	myeloid cell homeostasis	6/115	0.0112993	0.00862766	GO:0000302	response to reactive oxygen species	5/82	0.04818	0.0386807											GO:0043122	regulation of I-kappaB kinase/NF-kappaB signaling	7/135	0.0394704	0.0315017	GO:0048545	response to steroid hormone	10/110	0.00507865	0.00415471
GO:0030335	positive regulation of cell migration	12/141	0.0150812	0.0119443	GO:0002673	regulation of acute inflammatory response	5/115	0.0113328	0.00865325	GO:0050867	positive regulation of cell activation	6/82	0.0486719	0.0390756											GO:2000116	regulation of cysteine-type endopeptidase activity	7/135	0.0394704	0.0315017	GO:0051099	positive regulation of binding	7/110	0.00517903	0.00423683
GO:0044706	multi-multicellular organism process	8/141	0.0151321	0.0119846	GO:0009612	response to mechanical stimulus	7/115	0.0113759	0.00868617	GO:0071214	cellular response to abiotic stimulus	6/82	0.0486719	0.0390756											GO:0043312	neutrophil degranulation	11/135	0.0394704	0.0315017	GO:0001889	liver development	6/110	0.00551952	0.00451538
GO:0048661	positive regulation of smooth muscle cell proliferation	5/141	0.0173925	0.0137748	GO:0043410	positive regulation of MAPK cascade	11/115	0.0121512	0.00927812	GO:0104004	cellular response to environmental stimulus	6/82	0.0486719	0.0390756											GO:0019724	B cell mediated immunity	5/135	0.0394704	0.0315017	GO:0042542	response to hydrogen peroxide	6/110	0.00551952	0.00451538
GO:0036293	response to decreased oxygen levels	10/141	0.0173925	0.0137748	GO:0002819	regulation of adaptive immune response	6/115	0.0130039	0.00992923	GO:0046677	response to antibiotic	6/82	0.049597	0.0398184											GO:1903317	regulation of protein maturation	5/135	0.0394704	0.0315017	GO:0071214	cellular response to abiotic stimulus	9/110	0.00551952	0.00451538
GO:0016485	protein processing	8/141	0.0179835	0.0142428	GO:2000147	positive regulation of cell motility	11/115	0.0131537	0.0100436																GO:0051090	regulation of DNA-binding transcription factor activity	10/135	0.0398212	0.0317816	GO:0104004	cellular response to environmental stimulus	9/110	0.00551952	0.00451538
GO:0007259	JAK-STAT cascade	6/141	0.0180964	0.0143323	GO:2001236	regulation of extrinsic apoptotic signaling pathway	6/115	0.0131642	0.0100516																GO:0033209	tumor necrosis factor-mediated signaling pathway	6/135	0.0398212	0.0317816	GO:0048002	antigen processing and presentation of peptide antigen	7/110	0.00559469	0.00457687
GO:0042542	response to hydrogen peroxide	6/141	0.0180964	0.0143323	GO:0051701	interaction with host	7/115	0.0134397	0.010262																GO:0002283	neutrophil activation involved in immune response	11/135	0.0398212	0.0317816	GO:0061041	regulation of wound healing	6/110	0.00559514	0.00457724
GO:0042770	signal transduction in response to DNA damage	6/141	0.0180964	0.0143323	GO:0006959	humoral immune response	7/115	0.0134397	0.010262																GO:0030968	endoplasmic reticulum unfolded protein response	5/135	0.0398212	0.0317816	GO:0044843	cell cycle G1/S phase transition	8/110	0.00585691	0.00479138
GO:0072376	protein activation cascade	5/141	0.0181857	0.014403	GO:0034612	response to tumor necrosis factor	8/115	0.0134397	0.010262																GO:0016055	Wnt signaling pathway	11/135	0.0402711	0.0321407	GO:0061008	hepaticobiliary system development	6/110	0.00593201	0.00485282
GO:1901653	cellular response to peptide	10/141	0.0183696	0.0145486	GO:0071887	leukocyte apoptotic process	5/115	0.0137605	0.0105069																GO:0071482	cellular response to light stimulus	5/135	0.0404299	0.0322674	GO:0060333	interferon-gamma-mediated signaling pathway	5/110	0.00669697	0.00547861
GO:0000086	G2/M transition of mitotic cell cycle	8/141	0.0187187	0.0148251	GO:0009991	response to extracellular stimulus	11/115	0.0137605	0.0105069																GO:0198738	cell-cell signaling by wnt	11/135	0.040844	0.032598	GO:0060337	type I interferon signaling pathway	5/110	0.00689985	0.00564458
GO:0051099	positive regulation of binding	7/141	0.0189528	0.0150105	GO:0071347	cellular response to interleukin-1	6/115	0.0137605	0.0105069																GO:0051262	protein tetramerization	6/135	0.0412908	0.0329545	GO:0071357	cellular response to type I interferon	5/110	0.00689985	0.00564458
GO:2000147	positive regulation of cell motility	12/141	0.0194327	0.0153906	GO:0006979	response to oxidative stress	10/115	0.0138576	0.0105811																GO:0031349	positive regulation of defense response	11/135	0.0414297	0.0330654	GO:0045807	positive regulation of endocytosis	6/110	0.00718789	0.00588023
GO:0016055	Wnt signaling pathway	12/141	0.0199979	0.0158382	GO:0045765	regulation of angiogenesis	8/115	0.013941	0.0106448																GO:0002705	positive regulation of leukocyte mediated immunity	5/135	0.0437714	0.0349343	GO:2001243	negative regulation of intrinsic apoptotic signaling pathway	5/110	0.007481	0.00612001
GO:0198738	cell-cell signaling by wnt	12/141	0.0201978	0.0159965	GO:0042326	negative regulation of phosphorylation	10/115	0.013941	0.0106448																GO:0002446	neutrophil mediated immunity	11/135	0.0442692	0.0353316	GO:0032092	positive regulation of protein binding	5/110	0.00797512	0.00652424
GO:0097696	STAT cascade	6/141	0.0201978	0.0159965	GO:0051272	positive regulation of cellular component movement	11/115	0.0139598	0.0106591																GO:0072001	renal system development	8/135	0.0444668	0.0354893	GO:0034340	response to type I interferon	5/110	0.00797512	0.00652424
GO:0008630	intrinsic apoptotic signaling pathway in response to DNA damage	5/141	0.0214731	0.0170066	GO:0000302	response to reactive oxygen species	7/115	0.0142849	0.0109073																GO:0006281	DNA repair	11/135	0.0446617	0.0356448	GO:0002673	regulation of acute inflammatory response	5/110	0.00815437	0.00667087
GO:0002831	regulation of response to biotic stimulus	6/141	0.0215173	0.0170416	GO:1902806	regulation of cell cycle G1/S phase transition	6/115	0.0142849	0.0109073																GO:0045088	regulation of innate immune response	10/135	0.0454471	0.0362717	GO:0048259	regulation of receptor-mediated endocytosis	5/110	0.00815437	0.00667087
GO:0009991	response to extracellular stimulus	12/141	0.0216006	0.0171076	GO:0002688	regulation of leukocyte chemotaxis	5/115	0.0142849	0.0109073																GO:0043123	positive regulation of I-kappaB kinase/NF-kappaB signaling	6/135	0.045678	0.036456	GO:0009991	response to extracellular stimulus	11/110	0.00950187	0.00777323
GO:0033002	muscle cell proliferation	7/141	0.0217257	0.0172067	GO:0035821	modification of morphology or physiology of other organism	6/115	0.0143494	0.0109566																GO:2001235	positive regulation of apoptotic signaling pathway	6/135	0.045678	0.036456	GO:0007160	cell-matrix adhesion	7/110	0.00986124	0.00806722
GO:0051098	regulation of binding	10/141	0.0219634	0.0173949	GO:2001242	regulation of intrinsic apoptotic signaling pathway	6/115	0.0143494	0.0109566																GO:0002460	adaptive immune response based on somatic recombination of immune receptors built from immunoglobulin superfamily domains	7/135	0.045678	0.036456	GO:0048732	gland development	10/110	0.00998663	0.0081698
GO:0050729	positive regulation of inflammatory response	6/141	0.0222108	0.0175908	GO:2001234	negative regulation of apoptotic signaling pathway	7/115	0.0143756	0.0109766																GO:0002250	adaptive immune response	9/135	0.045678	0.036456	GO:0097191	extrinsic apoptotic signaling pathway	7/110	0.0102978	0.00842437
GO:0002673	regulation of acute inflammatory response	5/141	0.0223742	0.0177203	GO:0043122	regulation of I-kappaB kinase/NF-kappaB signaling	7/115	0.0143756	0.0109766																GO:0002683	negative regulation of immune system process	10/135	0.045678	0.036456	GO:0090150	establishment of protein localization to membrane	8/110	0.0103772	0.00848933
GO:0009416	response to light stimulus	9/141	0.0225003	0.0178201	GO:2000116	regulation of cysteine-type endopeptidase activity	7/115	0.0143756	0.0109766																GO:0002687	positive regulation of leukocyte migration	5/135	0.0479269	0.0382509	GO:0002526	acute inflammatory response	6/110	0.0110105	0.00900738
GO:0007565	female pregnancy	7/141	0.0226818	0.0179638	GO:0030330	DNA damage response, signal transduction by p53 class mediator	5/115	0.0145303	0.0110947																GO:0006898	receptor-mediated endocytosis	7/135	0.0490202	0.0391234	GO:0000302	response to reactive oxygen species	7/110	0.0112869	0.00923348
GO:0050727	regulation of inflammatory response	10/141	0.0229863	0.018205	GO:0071156	regulation of cell cycle arrest	5/115	0.0145303	0.0110947																GO:0032479	regulation of type I interferon production	5/135	0.0490202	0.0391234	GO:0043687	post-translational protein modification	9/110	0.0125519	0.0102684
GO:0002699	positive regulation of immune effector process	7/141	0.0242349	0.0191939	GO:0032496	response to lipopolysaccharide	8/115	0.014924	0.0113954																GO:0070555	response to interleukin-1	6/135	0.0490202	0.0391234	GO:0072001	renal system development	8/110	0.0133849	0.0109499
GO:0002262	myeloid cell homeostasis	6/141	0.0245092	0.0194111	GO:0006986	response to unfolded protein	6/115	0.0151043	0.011533																GO:0071824	protein-DNA complex subunit organization	7/135	0.049049	0.0391464	GO:0097237	cellular response to toxic substance	7/110	0.0149542	0.0122336
GO:0010810	regulation of cell-substrate adhesion	7/141	0.0246755	0.0195428	GO:0002250	adaptive immune response	9/115	0.0157914	0.0120576																GO:0034620	cellular response to unfolded protein	5/135	0.0491469	0.0392246	GO:0008637	apoptotic mitochondrial changes	5/110	0.0176437	0.0144338
GO:0044839	cell cycle G2/M phase transition	8/141	0.0254444	0.0201518	GO:0097305	response to alcohol	7/115	0.0169994	0.01298																					GO:0043280	positive regulation of cysteine-type endopeptidase activity involved in apoptotic process	5/110	0.0186409	0.0152496
GO:0031589	cell-substrate adhesion	9/141	0.0269484	0.021343	GO:0060759	regulation of response to cytokine stimulus	6/115	0.0173292	0.0132319																					GO:1901342	regulation of vasculature development	8/110	0.0186623	0.0152671
GO:0009612	response to mechanical stimulus	7/141	0.0277218	0.0219555	GO:0097529	myeloid leukocyte migration	6/115	0.0173292	0.0132319																					GO:0031667	response to nutrient levels	10/110	0.0186623	0.0152671
GO:1901222	regulation of NIK/NF-kappaB signaling	5/141	0.0294026	0.0232867	GO:0002449	lymphocyte mediated immunity	7/115	0.017379	0.0132699																					GO:0071900	regulation of protein serine/threonine kinase activity	10/110	0.0189398	0.0154941
GO:0048524	positive regulation of viral process	5/141	0.0298165	0.0236145	GO:0071482	cellular response to light stimulus	5/115	0.017379	0.0132699																					GO:1904018	positive regulation of vasculature development	6/110	0.0208408	0.0170493
GO:0072331	signal transduction by p53 class mediator	8/141	0.0305529	0.0241977	GO:0032103	positive regulation of response to external stimulus	8/115	0.0174452	0.0133204																					GO:0007162	negative regulation of cell adhesion	7/110	0.0224718	0.0183836
GO:0071347	cellular response to interleukin-1	6/141	0.0316285	0.0250496	GO:0016485	protein processing	7/115	0.0176042	0.0134418																					GO:0072593	reactive oxygen species metabolic process	7/110	0.0224718	0.0183836
GO:0002526	acute inflammatory response	6/141	0.0321986	0.0255011	GO:0008637	apoptotic mitochondrial changes	5/115	0.0176585	0.0134833																					GO:0051346	negative regulation of hydrolase activity	9/110	0.0226771	0.0185516
GO:0043161	proteasome-mediated ubiquitin-dependent protein catabolic process	9/141	0.0321986	0.0255011	GO:0000086	G2/M transition of mitotic cell cycle	7/115	0.0184703	0.0141031																					GO:0001655	urogenital system development	8/110	0.0230521	0.0188583
GO:0031667	response to nutrient levels	11/141	0.0328662	0.0260298	GO:2001235	positive regulation of apoptotic signaling pathway	6/115	0.0185333	0.0141512																					GO:0030100	regulation of endocytosis	7/110	0.0233985	0.0191417
GO:0030198	extracellular matrix organization	9/141	0.0328662	0.0260298	GO:0002705	positive regulation of leukocyte mediated immunity	5/115	0.0185333	0.0141512																					GO:0051348	negative regulation of transferase activity	7/110	0.0252999	0.0206972
GO:0010038	response to metal ion	9/141	0.0345759	0.0273839	GO:0043280	positive regulation of cysteine-type endopeptidase activity involved in apoptotic process	5/115	0.0185333	0.0141512																					GO:1902532	negative regulation of intracellular signal transduction	10/110	0.0252999	0.0206972
GO:0043488	regulation of mRNA stability	6/141	0.0353089	0.0279645	GO:0048872	homeostasis of number of cells	7/115	0.019449	0.0148504																					GO:1901654	response to ketone	6/110	0.0262352	0.0214624
GO:0030218	erythrocyte differentiation	5/141	0.0365986	0.0289859	GO:0035966	response to topologically incorrect protein	6/115	0.0194602	0.0148589																					GO:2001056	positive regulation of cysteine-type endopeptidase activity	5/110	0.0280482	0.0229455
GO:0051817	modification of morphology or physiology of other organism involved in symbiotic interaction	5/141	0.0365986	0.0289859	GO:0001933	negative regulation of protein phosphorylation	9/115	0.0200784	0.015331																					GO:0002064	epithelial cell development	6/110	0.0294438	0.0240872
GO:0000302	response to reactive oxygen species	7/141	0.0365986	0.0289859	GO:0050867	positive regulation of cell activation	8/115	0.0201923	0.015418																					GO:0010770	positive regulation of cell morphogenesis involved in differentiation	5/110	0.0321457	0.0262976
GO:0043393	regulation of protein binding	7/141	0.0365986	0.0289859	GO:0061448	connective tissue development	7/115	0.0201923	0.015418																					GO:0050729	positive regulation of inflammatory response	5/110	0.0328516	0.026875
GO:0043487	regulation of RNA stability	6/141	0.0394589	0.0312512	GO:0031667	response to nutrient levels	10/115	0.0202785	0.0154838																					GO:0010959	regulation of metal ion transport	8/110	0.0336175	0.0275016
GO:0008637	apoptotic mitochondrial changes	5/141	0.0411438	0.0325857	GO:0002687	positive regulation of leukocyte migration	5/115	0.0206881	0.0157965																					GO:1901653	cellular response to peptide	8/110	0.0336175	0.0275016
GO:0060759	regulation of response to cytokine stimulus	6/141	0.0429779	0.0340383	GO:0050671	positive regulation of lymphocyte proliferation	5/115	0.021218	0.0162011																					GO:0001822	kidney development	7/110	0.0336175	0.0275016
GO:0002705	positive regulation of leukocyte mediated immunity	5/141	0.0431253	0.034155	GO:0051216	cartilage development	6/115	0.0213946	0.016336																					GO:0045765	regulation of angiogenesis	7/110	0.0347125	0.0283974
GO:0010959	regulation of metal ion transport	9/141	0.0445787	0.0353061	GO:0032946	positive regulation of mononuclear cell proliferation	5/115	0.0213946	0.016336																					GO:0034599	cellular response to oxidative stress	7/110	0.0351664	0.0287687
GO:0006979	response to oxidative stress	10/141	0.044722	0.0354196	GO:0007249	I-kappaB kinase/NF-kappaB signaling	7/115	0.0218633	0.0166938																					GO:0002262	myeloid cell homeostasis	5/110	0.0351664	0.0287687
GO:1902532	negative regulation of intracellular signal transduction	11/141	0.0450736	0.035698	GO:0060326	cell chemotaxis	7/115	0.0218633	0.0166938																					GO:0072594	establishment of protein localization to organelle	9/110	0.0365879	0.0299316
GO:0034101	erythrocyte homeostasis	5/141	0.0455606	0.0360837	GO:0031668	cellular response to extracellular stimulus	7/115	0.0223808	0.017089																					GO:0045444	fat cell differentiation	6/110	0.0382586	0.0312984
GO:0051604	protein maturation	8/141	0.0455606	0.0360837	GO:0072593	reactive oxygen species metabolic process	7/115	0.0223808	0.017089																					GO:0051098	regulation of binding	8/110	0.0392821	0.0321357
GO:0010952	positive regulation of peptidase activity	6/141	0.0459619	0.0364016	GO:0002703	regulation of leukocyte mediated immunity	6/115	0.0224275	0.0171247																					GO:0043393	regulation of protein binding	6/110	0.0395893	0.032387
GO:0007050	cell cycle arrest	7/141	0.0459619	0.0364016	GO:0044839	cell cycle G2/M phase transition	7/115	0.0242736	0.0185343																					GO:0071346	cellular response to interferon-gamma	5/110	0.0403851	0.033038
GO:0071375	cellular response to peptide hormone stimulus	8/141	0.0459619	0.0364016	GO:0051251	positive regulation of lymphocyte activation	7/115	0.0244978	0.0187055																					GO:0010950	positive regulation of endopeptidase activity	5/110	0.0418478	0.0342345
GO:0002449	lymphocyte mediated immunity	7/141	0.0459619	0.0364016	GO:0070665	positive regulation of leukocyte proliferation	5/115	0.0248887	0.0190039																					GO:0034614	cellular response to reactive oxygen species	5/110	0.0418478	0.0342345
GO:0002687	positive regulation of leukocyte migration	5/141	0.0467437	0.0370208	GO:0042770	signal transduction in response to DNA damage	5/115	0.0252002	0.0192418																					GO:0044706	multi-multicellular organism process	6/110	0.0450127	0.0368237
GO:0000082	G1/S transition of mitotic cell cycle	7/141	0.0470139	0.0372348	GO:0050921	positive regulation of chemotaxis	5/115	0.0252002	0.0192418																					GO:1904062	regulation of cation transmembrane transport	7/110	0.0464748	0.0380198
GO:0006281	DNA repair	11/141	0.0470139	0.0372348	GO:1905952	regulation of lipid localization	5/115	0.0252002	0.0192418																					GO:0006612	protein targeting to membrane	5/110	0.0464748	0.0380198
GO:0032479	regulation of type I interferon production	5/141	0.0478163	0.0378702	GO:0007565	female pregnancy	6/115	0.025519	0.0194852																					GO:0045785	positive regulation of cell adhesion	8/110	0.0473602	0.0387441
GO:0032103	positive regulation of response to external stimulus	8/141	0.049278	0.0390279	GO:0030198	extracellular matrix organization	8/115	0.025519	0.0194852																					GO:0002244	hematopoietic progenitor cell differentiation	5/110	0.0473602	0.0387441
GO:0032606	type I interferon production	5/141	0.049278	0.0390279	GO:0061041	regulation of wound healing	5/115	0.025519	0.0194852																					GO:0033673	negative regulation of kinase activity	6/110	0.0479723	0.0392448
GO:0061013	regulation of mRNA catabolic process	6/141	0.049278	0.0390279	GO:0046631	alpha-beta T cell activation	5/115	0.0261616	0.0199758																					GO:0045766	positive regulation of angiogenesis	5/110	0.0487786	0.0399045
GO:0001819	positive regulation of cytokine production	10/141	0.049278	0.0390279	GO:2001056	positive regulation of cysteine-type endopeptidase activity	5/115	0.026706	0.0203916
GO:0048872	homeostasis of number of cells	7/141	0.0495203	0.0392198	GO:0042119	neutrophil activation	10/115	0.0271753	0.0207499
					GO:0002706	regulation of lymphocyte mediated immunity	5/115	0.0271753	0.0207499
					GO:0071236	cellular response to antibiotic	5/115	0.0271753	0.0207499
					GO:0050729	positive regulation of inflammatory response	5/115	0.0301289	0.0230051
					GO:0072006	nephron development	5/115	0.0315617	0.0240991
					GO:0009314	response to radiation	9/115	0.0337535	0.0257727
					GO:0001894	tissue homeostasis	6/115	0.0344628	0.0263143
					GO:0051604	protein maturation	7/115	0.0382964	0.0292415
					GO:0010950	positive regulation of endopeptidase activity	5/115	0.0383479	0.0292808
					GO:0034614	cellular response to reactive oxygen species	5/115	0.0383479	0.0292808
					GO:0031669	cellular response to nutrient levels	6/115	0.038507	0.0294023
					GO:0001959	regulation of cytokine-mediated signaling pathway	5/115	0.0412705	0.0315123
					GO:0002285	lymphocyte activation involved in immune response	5/115	0.0412705	0.0315123
					GO:0044706	multi-multicellular organism process	6/115	0.0413433	0.031568
					GO:0002696	positive regulation of leukocyte activation	7/115	0.0426098	0.032535
					GO:1903034	regulation of response to wounding	5/115	0.0426098	0.032535
					GO:0097237	cellular response to toxic substance	6/115	0.0439238	0.0335383
					GO:0007568	aging	7/115	0.0441372	0.0337012
					GO:0007050	cell cycle arrest	6/115	0.0447113	0.0341396
					GO:0043062	extracellular structure organization	8/115	0.045153	0.0344769
					GO:0000082	G1/S transition of mitotic cell cycle	6/115	0.0470117	0.0358961
					GO:0019318	hexose metabolic process	6/115	0.0482615	0.0368504
